# Supplementary material for: A Systematic Study of Lysine Succinylation in the Pathogenic Bacterium Vibrio harveyi in Aquatic Animals
Source: Molecules. 2025 May 31;30(11):2418. doi: 10.3390/molecules30112418 (PMC12155945; doi:10.3390/molecules30112418)
Supplement: Supplementary file 1 [file molecules-30-02418-s001.zip]

Archive with 2 entries (2 files):
- Supplemental Table S1. List of succinylated proteins and their corresponding sites identified in V. harveyi..xlsx
- Supplemental Table S2. List of succinylated peptides identified in V. harveyi..xlsx
