# Supplementary material for: A Systematic Study of Lysine Succinylation in the Pathogenic Bacterium Vibrio harveyi in Aquatic Animals
Source: Molecules. 2025 May 31;30(11):2418. doi: 10.3390/molecules30112418 (PMC12155945; doi:10.3390/molecules30112418)
Supplement: Supplementary file 1 [file molecules-30-02418-s001.zip › Supplemental Table S1. List of succinylated proteins and their corresponding sites identified in V. harveyi..xlsx]

## Sheet: Sheet1
Protein accession	Position	Amino acid	Protein description	Gene name	Localization probability	PEP	Score	Charge	Modified sequence	Mass error [ppm]	MS/MS Counts	Intensity	Subcellular localization
D0WS73	105	K	Autoinducer 2-binding periplasmic protein LuxP OS=Vibrio alginolyticus 40B OX=674977 GN=rbsB PE=4 SV=1	rbsB	1	0.00190291	64.064	2	SK(1)IPVLTLDR	-0.58027	1	188880	Periplasmic
D0WSA6	475	K	Putative aldehyde dehydrogenase OS=Vibrio alginolyticus 40B OX=674977 GN=VMC_00630 PE=4 SV=1	VMC_00630	1	0.000171673	76.85	2	FYTETK(1)TVTAR	1.0837	1	14026	Cytoplasmic
D0WSE6	326	K	Sulfite reductase [NADPH] hemoprotein beta-component OS=Vibrio alginolyticus 40B OX=674977 GN=cysI PE=3 SV=1	cysI	1	0.000638935	88.734	2	VGSDVFK(1)AEVEK	-1.9414	1	24494	Cytoplasmic
D0WSF2	205	K	tRNA-dihydrouridine(20/20a) synthase OS=Vibrio alginolyticus 40B OX=674977 GN=dusA PE=3 SV=1	dusA	1	0.000188206	83.438	2	AWLSGLSPK(1)ENR	-2.0276	1	61812	Cytoplasmic
D0WSF3	59	K	Ferric uptake regulation protein OS=Vibrio alginolyticus 40B OX=674977 GN=fur PE=3 SV=1	fur	1	0.0115879	66.953	2	ESEPQAK(1)PPTVYR	-3.0123	1	62157	Cytoplasmic
D0WSF4	13	K	CheX domain-containing protein OS=Vibrio alginolyticus 40B OX=674977 GN=VMC_01040 PE=4 SV=1	VMC_01040	0.999568	3.12336e-16	159.93	2	TMASLELK(1)PQKPR	-0.75046	1	19805	Unknown
D0WSF5	41	K	Glucose-6-phosphate isomerase OS=Vibrio alginolyticus 40B OX=674977 GN=pgi PE=3 SV=1	pgi	1	0.000151799	105.04	2	FDK(1)YSAR	0.71501	1	560550	Cytoplasmic
D0WSF5	3	K	Glucose-6-phosphate isomerase OS=Vibrio alginolyticus 40B OX=674977 GN=pgi PE=3 SV=1	pgi	1	8.47084e-36	256.71	2	MLK(1)NINPTQTQAWK	-0.35604	2	875960	Cytoplasmic
D0WSF5	476	K	Glucose-6-phosphate isomerase OS=Vibrio alginolyticus 40B OX=674977 GN=pgi PE=3 SV=1	pgi	1	2.44841e-24	177.74	3	VFEGNRPTNSILVK(1)QITPR	1.5634	2	376180	Cytoplasmic
D0WSF8	388	K	Replicative DNA helicase OS=Vibrio alginolyticus 40B OX=674977 GN=dnaB PE=3 SV=1	dnaB	1	0.000574387	96.957	3	ADK(1)RPVNSDLR	1.4367	2	103220	Cytoplasmic
D0WSG0	71	K	50S ribosomal protein L9 OS=Vibrio alginolyticus 40B OX=674977 GN=rplI PE=3 SV=1	rplI	1	7.76252e-28	188.19	2	AEK(1)VNALEAVVIASK	-0.87667	1	1510700	Cytoplasmic
D0WSG0	83	K	50S ribosomal protein L9 OS=Vibrio alginolyticus 40B OX=674977 GN=rplI PE=3 SV=1	rplI	1	8.13217e-31	146.48	2	VNALEAVVIASK(1)AGDEGK	0.70719	1	232560	Cytoplasmic
D0WSG0	89	K	50S ribosomal protein L9 OS=Vibrio alginolyticus 40B OX=674977 GN=rplI PE=3 SV=1	rplI	1	1.87693e-19	163.09	2	AGDEGK(1)LFGSIGTR	1.6051	1	1530400	Cytoplasmic
D0WSG0	35	K	50S ribosomal protein L9 OS=Vibrio alginolyticus 40B OX=674977 GN=rplI PE=3 SV=1	rplI	1	1.27668e-11	160.62	2	NFLIPQGK(1)AVMATK	-0.33836	1	812150	Cytoplasmic
D0WSG0	57	K	50S ribosomal protein L9 OS=Vibrio alginolyticus 40B OX=674977 GN=rplI PE=3 SV=1	rplI	1	2.43904e-08	100.56	3	RAELEAK(1)VAEQLAAAEAR	-0.59287	1	136270	Cytoplasmic
D0WSG1	30	K	30S ribosomal protein S18 OS=Vibrio alginolyticus 40B OX=674977 GN=rpsR PE=3 SV=1	rpsR	1	2.91468e-15	176.97	2	DVATLK(1)NYITEAGK	-0.42722	1	957620	Cytoplasmic
D0WSG1	38	K	30S ribosomal protein S18 OS=Vibrio alginolyticus 40B OX=674977 GN=rpsR PE=3 SV=1	rpsR	1	1.08204e-41	228.73	2	NYITEAGK(1)IVPSR	0.41786	1	1014500	Cytoplasmic
D0WSG1	50	K	30S ribosomal protein S18 OS=Vibrio alginolyticus 40B OX=674977 GN=rpsR PE=3 SV=1	rpsR	1	1.68403e-08	146.88	2	ITGTSAK(1)YQR	0.69369	1	1012200	Cytoplasmic
D0WSG1	73	K	30S ribosomal protein S18 OS=Vibrio alginolyticus 40B OX=674977 GN=rpsR PE=3 SV=1	rpsR	1	0.000121888	107.08	2	YLALLPYTDK(1)HQ	1.5192	1	5331800	Cytoplasmic
D0WSG3	104	K	30S ribosomal protein S6 OS=Vibrio alginolyticus 40B OX=674977 GN=rpsF PE=3 SV=1	rpsF	1	1.09623e-31	203.8	2	AAITEQSIMLK(1)QK	-0.91674	2	1336900	Cytoplasmic
D0WSG3	53	K	30S ribosomal protein S6 OS=Vibrio alginolyticus 40B OX=674977 GN=rpsF PE=3 SV=1	rpsF	1	1.99608e-06	142.04	3	QLAYPINK(1)LHK	-0.33699	2	713510	Cytoplasmic
D0WSG3	93	K	30S ribosomal protein S6 OS=Vibrio alginolyticus 40B OX=674977 GN=rpsF PE=3 SV=1	rpsF	1	1.21452e-11	162.23	2	TK(1)AAITEQSIMLK	-1.9049	2	950210	Cytoplasmic
D0WSG3	35	K	30S ribosomal protein S6 OS=Vibrio alginolyticus 40B OX=674977 GN=rpsF PE=3 SV=1	rpsF	1	2.02072e-101	325.02	2	YTGSITEAGGK(1)IHR	1.76	2	3081400	Cytoplasmic
D0WSG4	163	K	Ribulose-phosphate 3-epimerase OS=Vibrio alginolyticus 40B OX=674977 GN=rpe PE=3 SV=1	rpe	1	0.0128711	58.426	2	K(1)MIDESGR	-1.4044	1	52618	Cytoplasmic
D0WSG5	100	K	Site-specific DNA-methyltransferase (adenine-specific) OS=Vibrio alginolyticus 40B OX=674977 GN=VMC_01150 PE=3 SV=1	VMC_01150	1	2.96724e-06	88.734	2	AEFNK(1)TDDVMYR	-2.4314	1	19945	Cytoplasmic
D0WSG6	412	K	DamX-related protein OS=Vibrio alginolyticus 40B OX=674977 GN=VMC_01160 PE=4 SV=1	VMC_01160	1	0.000752489	119.07	2	EELK(1)ALSPR	1.3458	1	47408	Unknown
D0WSG7	239	K	3-dehydroquinate synthase OS=Vibrio alginolyticus 40B OX=674977 GN=aroB PE=3 SV=1	aroB	1	2.26159e-12	119.52	2	AEVVAQDEK(1)ESGIR	0.086415	1	196830	Cytoplasmic
D0WSG8	17	K	Shikimate kinase OS=Vibrio alginolyticus 40B OX=674977 GN=aroK PE=3 SV=1	aroK	1	4.92277e-05	70.598	2	NIFLVGPMGAGK(1)STIGR	-1.0254	1	44265	Cytoplasmic
D0WSG8	159	K	Shikimate kinase OS=Vibrio alginolyticus 40B OX=674977 GN=aroK PE=3 SV=1	aroK	1	1.0877e-35	207.12	2	TDDQSAK(1)VVANQIVK	-1.7929	1	339530	Cytoplasmic
D0WSG8	167	K	Shikimate kinase OS=Vibrio alginolyticus 40B OX=674977 GN=aroK PE=3 SV=1	aroK	1	2.50434e-08	119.94	2	VVANQIVK(1)MLEER	3.2116	1	35504	Cytoplasmic
D0WSH4	687	K	DD-transpeptidase OS=Vibrio alginolyticus 40B OX=674977 GN=mrcA PE=3 SV=1	mrcA	1	0.000559114	55.604	2	DIGGK(1)TGTTNDSK	0.78899	1	23306	CytoplasmicMembrane
D0WSH4	507	K	DD-transpeptidase OS=Vibrio alginolyticus 40B OX=674977 GN=mrcA PE=3 SV=1	mrcA	1	8.23889e-07	115.04	2	LGLAQSK(1)NVMAVR	0.14971	1	15574	CytoplasmicMembrane
D0WSH4	107	K	DD-transpeptidase OS=Vibrio alginolyticus 40B OX=674977 GN=mrcA PE=3 SV=1	mrcA	1	0.000734516	94.806	2	NFFLSNEK(1)K	-0.14742	1	106810	CytoplasmicMembrane
D0WSH5	220	K	Hydrogen peroxide-inducible activator OS=Vibrio alginolyticus 40B OX=674977 GN=oxyR PE=3 SV=1	oxyR	1	0.00758156	55.235	2	FK(1)ATSLETLR	-0.15038	1	32698	Cytoplasmic
D0WSH6	123	K	Peroxiredoxin family protein/glutaredoxin OS=Vibrio alginolyticus 40B OX=674977 GN=VMC_01260 PE=4 SV=1	VMC_01260	1	3.9184e-05	155.82	2	NDIGFGK(1)R	-0.57575	1	910120	Unknown
D0WSH6	186	K	Peroxiredoxin family protein/glutaredoxin OS=Vibrio alginolyticus 40B OX=674977 GN=VMC_01260 PE=4 SV=1	VMC_01260	1	0.00172246	62.88	2	PGCPFCMK(1)AK	1.201	1	30497	Unknown
D0WSH6	133	K	Peroxiredoxin family protein/glutaredoxin OS=Vibrio alginolyticus 40B OX=674977 GN=VMC_01260 PE=4 SV=1	VMC_01260	1	4.59418e-06	119.55	2	YSMLVK(1)DGVVEK	3.553	1	162570	Unknown
D0WSH9	593	K	Argininosuccinate lyase OS=Vibrio alginolyticus 40B OX=674977 GN=argH PE=3 SV=1	argH	1	0.00120166	64.906	2	VLK(1)DCDQCPR	-1.1839	1	10052	Cytoplasmic
D0WSI3	284	K	Acetylornithine deacetylase OS=Vibrio alginolyticus 40B OX=674977 GN=argE PE=3 SV=1	argE	1	0.00119788	84.368	2	EVEAK(1)WPGR	0.37929	1	38161	Cytoplasmic
D0WSI3	279	K	Acetylornithine deacetylase OS=Vibrio alginolyticus 40B OX=674977 GN=argE PE=3 SV=1	argE	1	0.0407364	46.447	2	GALK(1)EVEAK	-1.2305	1	62821	Cytoplasmic
D0WSI4	316	K	Phosphoenolpyruvate carboxylase OS=Vibrio alginolyticus 40B OX=674977 GN=ppc PE=3 SV=1	ppc	1	0.0195473	54.056	2	AILK(1)QLR	-0.75896	1	146620	Cytoplasmic
D0WSI4	34	K	Phosphoenolpyruvate carboxylase OS=Vibrio alginolyticus 40B OX=674977 GN=ppc PE=3 SV=1	ppc	1	0.000190435	110.52	3	DAHGEEIFEK(1)VETIR	-0.78036	1	8532.6	Cytoplasmic
D0WSI4	450	K	Phosphoenolpyruvate carboxylase OS=Vibrio alginolyticus 40B OX=674977 GN=ppc PE=3 SV=1	ppc	1	0.000112746	47.915	2	DWEPSEPVK(1)EVLDTCK	0.809	1	12957	Cytoplasmic
D0WSI4	457	K	Phosphoenolpyruvate carboxylase OS=Vibrio alginolyticus 40B OX=674977 GN=ppc PE=3 SV=1	ppc	1	5.32716e-45	244.74	2	EVLDTCK(1)IVAAQPR	2.301	1	186120	Cytoplasmic
D0WSI4	341	K	Phosphoenolpyruvate carboxylase OS=Vibrio alginolyticus 40B OX=674977 GN=ppc PE=3 SV=1	ppc	1	0.027585	42.835	2	LAVK(1)APLQK	-0.40953	1	46542	Cytoplasmic
D0WSI4	229	K	Phosphoenolpyruvate carboxylase OS=Vibrio alginolyticus 40B OX=674977 GN=ppc PE=3 SV=1	ppc	1	1.89104e-09	126.32	2	LK(1)SYLGEGLPIDAR	0.10186	1	30965	Cytoplasmic
D0WSI4	153	K	Phosphoenolpyruvate carboxylase OS=Vibrio alginolyticus 40B OX=674977 GN=ppc PE=3 SV=1	ppc	1	0.0308757	47.561	2	LVK(1)INECLSK	-0.30675	1	30011	Cytoplasmic
D0WSI4	119	K	Phosphoenolpyruvate carboxylase OS=Vibrio alginolyticus 40B OX=674977 GN=ppc PE=3 SV=1	ppc	1	1.01651e-32	221.63	2	LVQNDVSK(1)LDTAQAVR	-1.3122	2	190190	Cytoplasmic
D0WSI4	4	K	Phosphoenolpyruvate carboxylase OS=Vibrio alginolyticus 40B OX=674977 GN=ppc PE=3 SV=1	ppc	1	0.00884416	72.038	2	MNEK(1)YAALK	0.23519	1	26865	Cytoplasmic
D0WSI4	9	K	Phosphoenolpyruvate carboxylase OS=Vibrio alginolyticus 40B OX=674977 GN=ppc PE=3 SV=1	ppc	1	0.0127767	67.464	2	YAALK(1)SNVR	-1.4502	1	70635	Cytoplasmic
D0WSI4	691	K	Phosphoenolpyruvate carboxylase OS=Vibrio alginolyticus 40B OX=674977 GN=ppc PE=3 SV=1	ppc	1	4.08179e-25	141.87	2	QATPELELGK(1)LPLGSR	0.96535	1	68871	Cytoplasmic
D0WSI4	150	K	Phosphoenolpyruvate carboxylase OS=Vibrio alginolyticus 40B OX=674977 GN=ppc PE=3 SV=1	ppc	1	0.00733773	75.243	2	TMINK(1)LVK	-0.23949	1	28137	Cytoplasmic
D0WSI4	382	K	Phosphoenolpyruvate carboxylase OS=Vibrio alginolyticus 40B OX=674977 GN=ppc PE=3 SV=1	ppc	1	0.000111386	96.311	2	VK(1)AFGIHLVR	0.2465	1	15384	Cytoplasmic
D0WSI6	170	K	Methylenetetrahydrofolate reductase OS=Vibrio alginolyticus 40B OX=674977 GN=metF PE=3 SV=1	metF	1	7.66382e-06	127.93	2	SAQSDLLNLK(1)R	1.2608	1	75707	Cytoplasmic
D0WSI9	17	K	Met repressor OS=Vibrio alginolyticus 40B OX=674977 GN=metJ PE=3 SV=1	metJ	1	2.76364e-08	132.9	3	ADWNGEYISPYAEHGK(1)K	1.5752	1	13235	Cytoplasmic
D0WSI9	32	K	Met repressor OS=Vibrio alginolyticus 40B OX=674977 GN=metJ PE=3 SV=1	metJ	1	0.000252474	88.181	2	ITVSIPLK(1)VLK	-1.9836	1	48959	Cytoplasmic
D0WSI9	35	K	Met repressor OS=Vibrio alginolyticus 40B OX=674977 GN=metJ PE=3 SV=1	metJ	1	0.000265214	103.8	2	VLK(1)VLTDER	1.1171	1	230940	Cytoplasmic
D0WSJ0	158	K	NADP-dependent malic enzyme OS=Vibrio alginolyticus 40B OX=674977 GN=VMC_01400 PE=3 SV=1	VMC_01400	1	5.70234e-05	132.39	2	APDCFEIEK(1)R	-0.79757	1	428050	Cytoplasmic
D0WSJ0	225	K	NADP-dependent malic enzyme OS=Vibrio alginolyticus 40B OX=674977 GN=VMC_01400 PE=3 SV=1	VMC_01400	1	0.000580984	106.93	2	EK(1)IYMLDR	-0.79991	1	186760	Cytoplasmic
D0WSJ0	364	K	NADP-dependent malic enzyme OS=Vibrio alginolyticus 40B OX=674977 GN=VMC_01400 PE=3 SV=1	VMC_01400	1	9.5394e-07	143.22	2	ELAK(1)EPVPEAVLK	1.5099	1	483480	Cytoplasmic
D0WSJ0	373	K	NADP-dependent malic enzyme OS=Vibrio alginolyticus 40B OX=674977 GN=VMC_01400 PE=3 SV=1	VMC_01400	1	1.50871e-06	110.91	2	EPVPEAVLK(1)AAGVDK	1.3736	1	64349	Cytoplasmic
D0WSJ0	232	K	NADP-dependent malic enzyme OS=Vibrio alginolyticus 40B OX=674977 GN=VMC_01400 PE=3 SV=1	VMC_01400	1	0.00631758	82.716	2	K(1)GVIHTR	-0.47555	1	12911	Cytoplasmic
D0WSJ0	104	K	NADP-dependent malic enzyme OS=Vibrio alginolyticus 40B OX=674977 GN=VMC_01400 PE=3 SV=1	VMC_01400	1	0.000701861	66.664	2	PVMEGK(1)ALLFK	0.63178	1	53896	Cytoplasmic
D0WSJ0	255	K	NADP-dependent malic enzyme OS=Vibrio alginolyticus 40B OX=674977 GN=VMC_01400 PE=3 SV=1	VMC_01400	1	0.000994385	131.22	2	QLFANNTDK(1)R	-0.39781	1	337060	Cytoplasmic
D0WSJ0	246	K	NADP-dependent malic enzyme OS=Vibrio alginolyticus 40B OX=674977 GN=VMC_01400 PE=3 SV=1	VMC_01400	1	4.4427e-08	89.359	3	RDDLNEYK(1)QLFANNTDK	0.75511	2	75675	Cytoplasmic
D0WSJ0	402	K	NADP-dependent malic enzyme OS=Vibrio alginolyticus 40B OX=674977 GN=VMC_01400 PE=3 SV=1	VMC_01400	1	5.04914e-11	80.815	2	VAK(1)AVAQAAVNSGVAR	-1.2583	1	28066	Cytoplasmic
D0WSJ1	43	K	Bacterioferritin OS=Vibrio alginolyticus 40B OX=674977 GN=VMC_01410 PE=3 SV=1	VMC_01410	1	9.13157e-05	66.485	3	HLADK(1)EYHESIDEMK	1.967	1	30721	Cytoplasmic
D0WSJ1	33	K	Bacterioferritin OS=Vibrio alginolyticus 40B OX=674977 GN=VMC_01410 PE=3 SV=1	VMC_01410	1	0.00194137	54.436	2	MYK(1)DWGLK	1.041	1	8873.4	Cytoplasmic
D0WSJ2	314	K	Elongation factor Tu OS=Vibrio alginolyticus 40B OX=674977 GN=tufA PE=3 SV=1	tufA	1	2.75655e-37	172.92	2	FESEVYVLSK(1)DEGGR	1.9909	1	4209400	Cytoplasmic
D0WSJ2	325	K	Elongation factor Tu OS=Vibrio alginolyticus 40B OX=674977 GN=tufA PE=3 SV=1	tufA	1	0.00156901	93.561	2	HTPFFK(1)GYR	2.9077	2	5966000	Cytoplasmic
D0WSJ2	264	K	Elongation factor Tu OS=Vibrio alginolyticus 40B OX=674977 GN=tufA PE=3 SV=1	tufA	1	0.000207422	125.5	2	K(1)LLDEGR	0.16845	1	2667400	Cytoplasmic
D0WSJ2	304	K	Elongation factor Tu OS=Vibrio alginolyticus 40B OX=674977 GN=tufA PE=3 SV=1	tufA	1	2.01347e-81	184.31	3	PGSITPHTK(1)FESEVYVLSK	2.4946	2	1242200	Cytoplasmic
D0WSJ2	3	K	Elongation factor Tu OS=Vibrio alginolyticus 40B OX=674977 GN=tufA PE=3 SV=1	tufA	0.999999	0.0157288	102.46	2	SK(1)EKFER	0.51372	1	42829	Cytoplasmic
D0WSJ2	5	K	Elongation factor Tu OS=Vibrio alginolyticus 40B OX=674977 GN=tufA PE=3 SV=1	tufA	0.995254	0.0147481	81.642	2	SK(0.005)EK(0.995)FER	-0.95486	1	98404	Cytoplasmic
D0WSJ2	391	K	Elongation factor Tu OS=Vibrio alginolyticus 40B OX=674977 GN=tufA PE=3 SV=1	tufA	1	0.000580881	53.517	2	TVGAGVVAK(1)IFD	-0.42557	1	65256	Cytoplasmic
D0WSJ3	501	K	Elongation factor G OS=Vibrio alginolyticus 40B OX=674977 GN=fusA PE=3 SV=1	fusA	1	0.00076466	111.39	2	AEVEGK(1)FVR	-0.69524	3	495550	Cytoplasmic
D0WSJ3	401	K	Elongation factor G OS=Vibrio alginolyticus 40B OX=674977 GN=fusA PE=3 SV=1	fusA	1	5.93895e-32	162.16	3	DVTTGDTLCDQNHK(1)VILER	-0.35748	1	332310	Cytoplasmic
D0WSJ3	373	K	Elongation factor G OS=Vibrio alginolyticus 40B OX=674977 GN=fusA PE=3 SV=1	fusA	1	0.00101243	78.178	2	EEVK(1)EVR	0.31322	1	239190	Cytoplasmic
D0WSJ3	483	K	Elongation factor G OS=Vibrio alginolyticus 40B OX=674977 GN=fusA PE=3 SV=1	fusA	1	7.95753e-75	233.7	3	REFSVDCNVGK(1)PQVAYR	-2.7672	2	755280	Cytoplasmic
D0WSJ3	187	K	Elongation factor G OS=Vibrio alginolyticus 40B OX=674977 GN=fusA PE=3 SV=1	fusA	1	0.0020049	51.864	2	GVIDLIK(1)MK	-4.6448	2	314600	Cytoplasmic
D0WSJ3	596	K	Elongation factor G OS=Vibrio alginolyticus 40B OX=674977 GN=fusA PE=3 SV=1	fusA	1	0.0129529	60.589	2	IAGSMAFK(1)K	-0.52351	1	111220	Cytoplasmic
D0WSJ3	368	K	Elongation factor G OS=Vibrio alginolyticus 40B OX=674977 GN=fusA PE=3 SV=1	fusA	1	0.00135538	98.009	2	IVQMHANK(1)R	0.19906	1	373070	Cytoplasmic
D0WSJ3	23	K	Elongation factor G OS=Vibrio alginolyticus 40B OX=674977 GN=fusA PE=3 SV=1	fusA	1	0.00144464	48.363	3	NIGICAHVDAGK(1)TTTTER	-0.51217	1	39191	Cytoplasmic
D0WSJ3	132	K	Elongation factor G OS=Vibrio alginolyticus 40B OX=674977 GN=fusA PE=3 SV=1	fusA	1	5.43076e-19	223.87	2	QADK(1)YHVPR	0.64157	2	392630	Cytoplasmic
D0WSJ3	271	K	Elongation factor G OS=Vibrio alginolyticus 40B OX=674977 GN=fusA PE=3 SV=1	fusA	1	7.07245e-46	227.47	3	TLNNEIVLATCGSAFK(1)NK	2.6075	2	43185	Cytoplasmic
D0WSJ4	19	K	30S ribosomal protein S7 OS=Vibrio alginolyticus 40B OX=674977 GN=rpsG PE=3 SV=1	rpsG	1	0.000517469	106.93	2	FK(1)SELLAK	-1.2382	1	2524400	Unknown
D0WSJ4	35	K	30S ribosomal protein S7 OS=Vibrio alginolyticus 40B OX=674977 GN=rpsG PE=3 SV=1	rpsG	1	2.62915e-20	163.43	2	FVNILMVDGK(1)K	0.060307	2	3174200	Unknown
D0WSJ4	114	K	30S ribosomal protein S7 OS=Vibrio alginolyticus 40B OX=674977 GN=rpsG PE=3 SV=1	rpsG	1	0.00256184	77.072	2	GEK(1)SMAQR	0.33908	1	478100	Unknown
D0WSJ4	53	K	30S ribosomal protein S7 OS=Vibrio alginolyticus 40B OX=674977 GN=rpsG PE=3 SV=1	rpsG	1	3.22096e-46	201.66	2	IVYTALDAMAEK(1)SGK	0.24075	1	1642000	Unknown
D0WSJ4	56	K	30S ribosomal protein S7 OS=Vibrio alginolyticus 40B OX=674977 GN=rpsG PE=3 SV=1	rpsG	1	0.00166915	46.206	3	SGK(1)DHLAIFEEALENVR	0.099139	1	8466.9	Unknown
D0WSJ4	11	K	30S ribosomal protein S7 OS=Vibrio alginolyticus 40B OX=674977 GN=rpsG PE=3 SV=1	rpsG	1	0.00851874	51.43	2	K(1)ILPDPK	0.76892	2	106590	Unknown
D0WSJ4	17	K	30S ribosomal protein S7 OS=Vibrio alginolyticus 40B OX=674977 GN=rpsG PE=3 SV=1	rpsG	1	0.00303777	88.181	2	KILPDPK(1)FK	-0.57209	1	23755	Unknown
D0WSJ4	131	K	30S ribosomal protein S7 OS=Vibrio alginolyticus 40B OX=674977 GN=rpsG PE=3 SV=1	rpsG	1	9.90687e-91	252.02	2	LAAEMLDASENK(1)GTAVK	-1.1591	3	4590100	Unknown
D0WSJ4	149	K	30S ribosomal protein S7 OS=Vibrio alginolyticus 40B OX=674977 GN=rpsG PE=3 SV=1	rpsG	1	7.05578e-18	199.4	3	MADANK(1)AFAHYR	1.4357	4	2761100	Unknown
D0WSJ4	76	K	30S ribosomal protein S7 OS=Vibrio alginolyticus 40B OX=674977 GN=rpsG PE=3 SV=1	rpsG	1	0.000890422	102.46	2	PAVEVK(1)SR	0.83351	1	379150	Unknown
D0WSJ4	41	K	30S ribosomal protein S7 OS=Vibrio alginolyticus 40B OX=674977 GN=rpsG PE=3 SV=1	rpsG	1	2.59857e-08	65.12	2	STAEK(1)IVYTALDAMAEK	3.013	1	42848	Unknown
D0WSJ5	18	K	30S ribosomal protein S12 OS=Vibrio alginolyticus 40B OX=674977 GN=rpsL PE=3 SV=1	rpsL	1	2.1258e-31	194.83	2	QVVK(1)SNVPALEACPQK	0.093495	2	289470	Cytoplasmic
D0WSJ5	30	K	30S ribosomal protein S12 OS=Vibrio alginolyticus 40B OX=674977 GN=rpsL PE=3 SV=1	rpsL	1	1.05167e-11	171.09	2	SNVPALEACPQK(1)R	1.488	1	10704000	Cytoplasmic
D0WSJ5	88	K	30S ribosomal protein S12 OS=Vibrio alginolyticus 40B OX=674977 GN=rpsL PE=3 SV=1	rpsL	1	0.000735336	110.22	2	VK(1)DLPGVR	-0.052943	1	1037300	Cytoplasmic
D0WSJ5	43	K	30S ribosomal protein S12 OS=Vibrio alginolyticus 40B OX=674977 GN=rpsL PE=3 SV=1	rpsL	0.984614	1.064e-07	106	2	VYTTTPK(0.985)K(0.015)PNSALR	-0.92891	2	151940	Cytoplasmic
D0WSJ9	209	K	Uncharacterized protein OS=Vibrio alginolyticus 40B OX=674977 GN=VMC_01490 PE=4 SV=1	VMC_01490	1	0.000266647	92.445	2	GIFDIK(1)DAINR	0.60026	1	46435	Cytoplasmic
D0WSJ9	89	K	Uncharacterized protein OS=Vibrio alginolyticus 40B OX=674977 GN=VMC_01490 PE=4 SV=1	VMC_01490	1	0.00365589	70.389	2	MLK(1)DIEGSER	-2.8297	1	105920	Cytoplasmic
D0WSJ9	185	K	Uncharacterized protein OS=Vibrio alginolyticus 40B OX=674977 GN=VMC_01490 PE=4 SV=1	VMC_01490	1	4.13151e-20	153.18	2	TIEEINADK(1)SVSNNTK	0.44231	1	102560	Cytoplasmic
D0WSK0	106	K	Peptidyl-prolyl cis-trans isomerase OS=Vibrio alginolyticus 40B OX=674977 GN=fkpA PE=3 SV=1	fkpA	1	0.000189639	108.3	2	AALESLDK(1)R	1.0023	1	3005000	Periplasmic
D0WSK0	136	K	Peptidyl-prolyl cis-trans isomerase OS=Vibrio alginolyticus 40B OX=674977 GN=fkpA PE=3 SV=1	fkpA	1	3.32453e-14	191.55	2	AEFEK(1)QEGVVK	0.57931	1	2203700	Periplasmic
D0WSK0	41	K	Peptidyl-prolyl cis-trans isomerase OS=Vibrio alginolyticus 40B OX=674977 GN=fkpA PE=3 SV=1	fkpA	1	1.28332e-08	159.11	2	AVHFK(1)TDDDK	3.0801	2	1827700	Periplasmic
D0WSK0	125	K	Peptidyl-prolyl cis-trans isomerase OS=Vibrio alginolyticus 40B OX=674977 GN=fkpA PE=3 SV=1	fkpA	1	0.00188855	109.36	2	K(1)AGDDFR	0.52241	1	339620	Periplasmic
D0WSK2	4	K	Protein SlyX homolog OS=Vibrio alginolyticus 40B OX=674977 GN=slyX PE=3 SV=1	slyX	1	9.96412e-07	117.45	2	TEK(1)IIQQLEAR	-2.1082	1	68031	Unknown
D0WSK2	54	K	Protein SlyX homolog OS=Vibrio alginolyticus 40B OX=674977 GN=slyX PE=3 SV=1	slyX	1	0.0549414	46.802	2	YVVGK(1)VK	1.492	1	13953	Unknown
D0WSK4	52	K	Peptidyl-prolyl cis-trans isomerase OS=Vibrio alginolyticus 40B OX=674977 GN=slyD PE=3 SV=1	slyD	1	0.00140763	85.622	2	ELEGK(1)VAGDK	-0.53794	1	688930	Cytoplasmic
D0WSK4	5	K	Peptidyl-prolyl cis-trans isomerase OS=Vibrio alginolyticus 40B OX=674977 GN=slyD PE=3 SV=1	slyD	1	1.8449e-22	175.54	2	IEK(1)NVVASLAYK	0.042935	1	482560	Cytoplasmic
D0WSK7	193	K	ABC transporter ATP-binding protein OS=Vibrio alginolyticus 40B OX=674977 GN=VMC_01570 PE=4 SV=1	VMC_01570	1	0.000991151	93.162	2	AQK(1)MVLQQAMFEK	-5.3519	2	17542	Cytoplasmic
D0WSK7	525	K	ABC transporter ATP-binding protein OS=Vibrio alginolyticus 40B OX=674977 GN=VMC_01570 PE=4 SV=1	VMC_01570	1	0.000186677	83.438	2	TLTQLENK(1)MDK	0.079611	1	20962	Cytoplasmic
D0WSK9	196	K	AB hydrolase-1 domain-containing protein OS=Vibrio alginolyticus 40B OX=674977 GN=VMC_01590 PE=3 SV=1	VMC_01590	1	0.0016257	58.286	2	YLLSSLK(1)R	0.48773	1	47313	Unknown
D0WSL0	43	K	UPF0270 protein VMC_01600 OS=Vibrio alginolyticus 40B OX=674977 GN=VMC_01600 PE=3 SV=1	VMC_01600	1	0.00060898	62.271	2	IDQVK(1)AQLEK	0.4306	1	201030	Unknown
D0WSL1	4	K	Phosphoribulokinase OS=Vibrio alginolyticus 40B OX=674977 GN=prkB PE=3 SV=1	prkB	1	7.31481e-11	101.62	3	SAK(1)HPIIAVTGSSGAGTTTTSEAFR	-1.2177	1	30828	Cytoplasmic
D0WSL2	90	K	Catabolite gene activator OS=Vibrio alginolyticus 40B OX=674977 GN=VMC_01620 PE=4 SV=1	VMC_01620	1	1.66567e-05	112.73	2	AK(1)SPCEVAEISFK	-0.3611	1	636710	Unknown
D0WSL2	101	K	Catabolite gene activator OS=Vibrio alginolyticus 40B OX=674977 GN=VMC_01620 PE=4 SV=1	VMC_01620	1	4.8112e-11	175.64	2	SPCEVAEISFK(1)K	2.3993	1	2178300	Unknown
D0WSL2	53	K	Catabolite gene activator OS=Vibrio alginolyticus 40B OX=674977 GN=VMC_01620 PE=4 SV=1	VMC_01620	1	9.47478e-12	99.276	2	GSVAVLIK(1)DEEGK	-1.8467	2	310930	Unknown
D0WSL2	153	K	Catabolite gene activator OS=Vibrio alginolyticus 40B OX=674977 GN=VMC_01620 PE=4 SV=1	VMC_01620	1	1.23138e-40	142.76	3	IAQTLLNLAK(1)QPDAMTHPDGMQIK	1.1644	1	61090	Unknown
D0WSL2	167	K	Catabolite gene activator OS=Vibrio alginolyticus 40B OX=674977 GN=VMC_01620 PE=4 SV=1	VMC_01620	1	3.74771e-12	137.4	2	QPDAMTHPDGMQIK(1)ITR	-0.97354	2	301320	Unknown
D0WSL2	189	K	Catabolite gene activator OS=Vibrio alginolyticus 40B OX=674977 GN=VMC_01620 PE=4 SV=1	VMC_01620	1	5.36439e-31	219.16	3	ILK(1)MLEEQNLISAHGK	-0.5169	3	390700	Unknown
D0WSL2	23	K	Catabolite gene activator OS=Vibrio alginolyticus 40B OX=674977 GN=VMC_01620 PE=4 SV=1	VMC_01620	1	2.81808e-30	78.925	4	PQTDPTLEWFLSHCHIHK(1)YPSK	1.689	1	154760	Unknown
D0WSL2	27	K	Catabolite gene activator OS=Vibrio alginolyticus 40B OX=674977 GN=VMC_01620 PE=4 SV=1	VMC_01620	1	5.75607e-17	156.73	3	YPSK(1)STLIHAGEK	1.8875	3	923960	Unknown
D0WSL2	36	K	Catabolite gene activator OS=Vibrio alginolyticus 40B OX=674977 GN=VMC_01620 PE=4 SV=1	VMC_01620	1	5.10057e-08	85.081	3	STLIHAGEK(1)AETLYYIVK	1.3362	1	27856	Unknown
D0WSL3	75	K	DUF1338 domain-containing protein OS=Vibrio alginolyticus 40B OX=674977 GN=VMC_01630 PE=4 SV=1	VMC_01630	1	1.77897e-06	144.47	2	ACGDYVFESK(1)K	0.26276	1	773200	Cytoplasmic
D0WSL3	91	K	DUF1338 domain-containing protein OS=Vibrio alginolyticus 40B OX=674977 GN=VMC_01630 PE=4 SV=1	VMC_01630	1	0.000607588	104.39	2	QPK(1)VFISELK	1.5648	1	292210	Cytoplasmic
D0WSL4	89	K	N-succinylglutamate 5-semialdehyde dehydrogenase OS=Vibrio alginolyticus 40B OX=674977 GN=astD PE=3 SV=1	astD	1	2.5205e-08	167.76	2	ETGK(1)PIWETR	-2.021	1	811670	Cytoplasmic
D0WSL4	85	K	N-succinylglutamate 5-semialdehyde dehydrogenase OS=Vibrio alginolyticus 40B OX=674977 GN=astD PE=3 SV=1	astD	0.841459	3.96452e-05	42.495	3	IAEVIAK(0.841)ETGK(0.159)PIWETR	0.84181	1	27382	Cytoplasmic
D0WSL5	202	K	Arginine N-succinyltransferase OS=Vibrio alginolyticus 40B OX=674977 GN=astA PE=4 SV=1	astA	1	0.00106427	74.849	2	K(1)GFIADLMPK	-0.63835	1	21694	Cytoplasmic
D0WSL5	239	K	Arginine N-succinyltransferase OS=Vibrio alginolyticus 40B OX=674977 GN=astA PE=4 SV=1	astA	1	0.00350371	69.716	2	PALK(1)LLER	0.46805	1	122680	Cytoplasmic
D0WSL5	102	K	Arginine N-succinyltransferase OS=Vibrio alginolyticus 40B OX=674977 GN=astA PE=4 SV=1	astA	1	5.92483e-07	97.175	2	VVHSSPK(1)LGVNNVVK	-0.43904	2	248790	Cytoplasmic
D0WSL6	323	K	Acetylornithine aminotransferase OS=Vibrio alginolyticus 40B OX=674977 GN=argD PE=3 SV=1	argD	1	0.00185067	83.623	2	EGLEK(1)INAK	0.47725	1	221750	Cytoplasmic
D0WSL6	327	K	Acetylornithine aminotransferase OS=Vibrio alginolyticus 40B OX=674977 GN=argD PE=3 SV=1	argD	1	1.67766e-16	157.77	2	INAK(1)YNIFSEVR	-0.61477	1	224030	Cytoplasmic
D0WSL6	91	K	Acetylornithine aminotransferase OS=Vibrio alginolyticus 40B OX=674977 GN=argD PE=3 SV=1	argD	1	3.86833e-05	126.29	2	K(1)LTEVSFAER	3.6287	2	200030	Cytoplasmic
D0WSL6	137	K	Acetylornithine aminotransferase OS=Vibrio alginolyticus 40B OX=674977 GN=argD PE=3 SV=1	argD	1	1.68417e-16	160.98	2	SEIIAFK(1)QGFHGR	-0.81713	2	536070	Cytoplasmic
D0WSL6	116	K	Acetylornithine aminotransferase OS=Vibrio alginolyticus 40B OX=674977 GN=argD PE=3 SV=1	argD	1	1.95227e-17	133.47	2	VFFANSGAEANEAALK(1)LAR	-2.146	1	44026	Cytoplasmic
D0WSL6	130	K	Acetylornithine aminotransferase OS=Vibrio alginolyticus 40B OX=674977 GN=argD PE=3 SV=1	argD	1	5.44647e-16	135.13	3	YAADVHGTEK(1)SEIIAFK	1.2357	2	150600	Cytoplasmic
D0WSM0	327	K	Tryptophan--tRNA ligase OS=Vibrio alginolyticus 40B OX=674977 GN=trpS PE=3 SV=1	trpS	1	0.00259886	65.879	2	K(1)AYEAVGFVARP	-0.54255	1	20833	Cytoplasmic
D0WSM0	207	K	Tryptophan--tRNA ligase OS=Vibrio alginolyticus 40B OX=674977 GN=trpS PE=3 SV=1	trpS	1	0.000426642	108.4	2	K(1)NVITLLEEPK	0.23264	1	82373	Cytoplasmic
D0WSM0	217	K	Tryptophan--tRNA ligase OS=Vibrio alginolyticus 40B OX=674977 GN=trpS PE=3 SV=1	trpS	1	1.93683e-11	133.49	2	NVITLLEEPK(1)SILK	-1.7266	1	21240	Cytoplasmic
D0WSM0	197	K	Tryptophan--tRNA ligase OS=Vibrio alginolyticus 40B OX=674977 GN=trpS PE=3 SV=1	trpS	1	0.0261817	72.042	2	VMSLQDATK(1)K	3.4939	1	19021	Cytoplasmic
D0WSM1	132	K	Phosphoglycolate phosphatase OS=Vibrio alginolyticus 40B OX=674977 GN=VMC_01710 PE=3 SV=1	VMC_01710	1	0.000473733	86.243	2	FVPDVLEK(1)HDIAK	1.9269	2	179490	Cytoplasmic
D0WSM4	741	K	Bifunctional aspartokinase/homoserine dehydrogenase OS=Vibrio alginolyticus 40B OX=674977 GN=thrA PE=3 SV=1	thrA	1	0.00926241	48.157	2	AAEEGK(1)VLR	-1.4608	1	33299	Unknown
D0WSM4	447	K	Bifunctional aspartokinase/homoserine dehydrogenase OS=Vibrio alginolyticus 40B OX=674977 GN=thrA PE=3 SV=1	thrA	1	0.00214667	63.908	2	AISAVIPEDK(1)ISEAIK	-3.0844	1	32049	Unknown
D0WSM4	735	K	Bifunctional aspartokinase/homoserine dehydrogenase OS=Vibrio alginolyticus 40B OX=674977 GN=thrA PE=3 SV=1	thrA	1	0.00838703	81.335	2	ELSAK(1)AAEEGK	-2.1548	1	14788	Unknown
D0WSM4	771	K	Bifunctional aspartokinase/homoserine dehydrogenase OS=Vibrio alginolyticus 40B OX=674977 GN=thrA PE=3 SV=1	thrA	1	0.0389247	47.57	2	IK(1)DGENALAFYSR	-3.6621	1	10654	Unknown
D0WSM4	682	K	Bifunctional aspartokinase/homoserine dehydrogenase OS=Vibrio alginolyticus 40B OX=674977 GN=thrA PE=3 SV=1	thrA	1	0.0290476	58.687	2	K(1)LLILAR	2.2141	1	8261.9	Unknown
D0WSM4	490	K	Bifunctional aspartokinase/homoserine dehydrogenase OS=Vibrio alginolyticus 40B OX=674977 GN=thrA PE=3 SV=1	thrA	1	0.00237236	88.921	2	QQAK(1)LAEK	-0.2131	1	15675	Unknown
D0WSM7	265	K	Threonine synthase OS=Vibrio alginolyticus 40B OX=674977 GN=thrC PE=3 SV=1	thrC	1	0.00443126	58.687	2	ALGLPIK(1)R	-0.44943	1	287010	Cytoplasmic
D0WSM7	159	K	Threonine synthase OS=Vibrio alginolyticus 40B OX=674977 GN=thrC PE=3 SV=1	thrC	1	0.000727906	122.44	2	GK(1)ISPLQEK	3.0922	1	20052	Cytoplasmic
D0WSM7	166	K	Threonine synthase OS=Vibrio alginolyticus 40B OX=674977 GN=thrC PE=3 SV=1	thrC	1	7.46976e-15	130.71	2	ISPLQEK(1)LFCTLGK	0.44279	1	66099	Cytoplasmic
D0WSM7	2	K	Threonine synthase OS=Vibrio alginolyticus 40B OX=674977 GN=thrC PE=3 SV=1	thrC	1	0.018414	40.203	2	MK(1)LYNIK	-2.0442	1	19818	Cytoplasmic
D0WSM7	317	K	Threonine synthase OS=Vibrio alginolyticus 40B OX=674977 GN=thrC PE=3 SV=1	thrC	1	0.0072356	65.408	2	VK(1)EWGLETLGK	-1.291	1	223870	Cytoplasmic
D0WSM7	285	K	Threonine synthase OS=Vibrio alginolyticus 40B OX=674977 GN=thrC PE=3 SV=1	thrC	1	0.000557688	74.424	2	YLETGK(1)WEPK	-1.6901	1	30000	Cytoplasmic
D0WSM8	66	K	FMN_red domain-containing protein OS=Vibrio alginolyticus 40B OX=674977 GN=VMC_01780 PE=4 SV=1	VMC_01780	1	1.87225e-05	121.86	2	SK(1)VPQHLSELADK	-0.0905	1	62074	Cytoplasmic
D0WSM8	77	K	FMN_red domain-containing protein OS=Vibrio alginolyticus 40B OX=674977 GN=VMC_01780 PE=4 SV=1	VMC_01780	1	3.81858e-05	80.623	2	VPQHLSELADK(1)IK	-0.90835	2	40317	Cytoplasmic
D0WSM9	77	K	Autonomous glycyl radical cofactor OS=Vibrio alginolyticus 40B OX=674977 GN=grcA PE=3 SV=1	grcA	1	1.06271e-19	232.17	2	IEGGQHLNVNVLK(1)R	-1.6329	2	2346400	Cytoplasmic
D0WSN0	230	K	Probable endonuclease 4 OS=Vibrio alginolyticus 40B OX=674977 GN=nfo PE=3 SV=1	nfo	1	0.000418724	63.766	2	AMHLNDSK(1)VEFASK	7.6561	1	23909	Cytoplasmic
D0WSN1	54	K	Uracil-DNA glycosylase OS=Vibrio alginolyticus 40B OX=674977 GN=ung PE=3 SV=1	ung	1	0.00282987	60.589	2	FTEFK(1)DVK	-0.43188	1	101380	Cytoplasmic
D0WSN2	11	K	Hemerythrin domain-containing protein OS=Vibrio alginolyticus 40B OX=674977 GN=VMC_01820 PE=4 SV=1	VMC_01820	1	0.00351563	62.88	2	HK(1)LNEIK	-1.133	1	99304	Cytoplasmic
D0WSN3	119	K	Sodium/alanine symporter OS=Vibrio alginolyticus 40B OX=674977 GN=VMC_01830 PE=3 SV=1	VMC_01830	1	0.000680024	74.424	2	TK(1)DDDGNYR	1.9243	1	29975	CytoplasmicMembrane
D0WSN4	51	K	UPF0246 protein VMC_01840 OS=Vibrio alginolyticus 40B OX=674977 GN=VMC_01840 PE=3 SV=1	VMC_01840	0.999982	0.000829675	53.363	2	KLTPADVASLMK(1)VSDK	-2.4326	1	12892	Unknown
D0WSN4	55	K	UPF0246 protein VMC_01840 OS=Vibrio alginolyticus 40B OX=674977 GN=VMC_01840 PE=3 SV=1	VMC_01840	1	4.70383e-11	138.71	2	VSDK(1)IADLNVGR	-3.2347	1	502430	Unknown
D0WSN4	134	K	UPF0246 protein VMC_01840 OS=Vibrio alginolyticus 40B OX=674977 GN=VMC_01840 PE=3 SV=1	VMC_01840	1	0.000792403	90.142	2	LEMGTK(1)LANDK	-1.5864	1	135210	Unknown
D0WSN4	202	K	UPF0246 protein VMC_01840 OS=Vibrio alginolyticus 40B OX=674977 GN=VMC_01840 PE=3 SV=1	VMC_01840	1	3.58181e-06	94.66	2	NGQYK(1)VISFYAK	-1.4707	1	13464	Unknown
D0WSN4	209	K	UPF0246 protein VMC_01840 OS=Vibrio alginolyticus 40B OX=674977 GN=VMC_01840 PE=3 SV=1	VMC_01840	1	0.0240642	60.709	2	VISFYAK(1)K	-1.8813	1	249780	Unknown
D0WSP0	236	K	Thiol:disulfide interchange protein OS=Vibrio alginolyticus 40B OX=674977 GN=dsbC PE=3 SV=1	dsbC	1	0.000438396	106	3	QCK(1)ETIQAHYNLGR	0.71928	1	167610	Periplasmic
D0WSP1	508	K	Single-stranded-DNA-specific exonuclease RecJ OS=Vibrio alginolyticus 40B OX=674977 GN=recJ PE=3 SV=1	recJ	1	0.000152867	111.61	2	VLHQK(1)LVGEK	-1.4095	1	154390	Cytoplasmic
D0WSP2	218	K	Peptide chain release factor 2 OS=Vibrio alginolyticus 40B OX=674977 GN=prfB PE=3 SV=1	prfB	1	0.0139016	41.796	2	AK(1)LFELELQK	-1.4361	1	7354.5	Cytoplasmic
D0WSP2	213	K	Peptide chain release factor 2 OS=Vibrio alginolyticus 40B OX=674977 GN=prfB PE=3 SV=1	prfB	1	0.00270474	92.732	2	DQAMK(1)QLR	1.574	2	203630	Cytoplasmic
D0WSP2	238	K	Peptide chain release factor 2 OS=Vibrio alginolyticus 40B OX=674977 GN=prfB PE=3 SV=1	prfB	1	8.10982e-12	126.32	2	QANEDAK(1)SDIGWGSQIR	-0.484	1	44947	Cytoplasmic
D0WSP2	83	K	Peptide chain release factor 2 OS=Vibrio alginolyticus 40B OX=674977 GN=prfB PE=3 SV=1	prfB	1	0.00088229	65.156	2	WAEAK(1)GFK	0.22467	1	50608	Cytoplasmic
D0WSP3	150	K	Lysine--tRNA ligase OS=Vibrio alginolyticus 40B OX=674977 GN=lysS PE=3 SV=1	lysS	1	2.10999e-17	104.86	3	ALRPLPEK(1)FHGLTDQEMR	0.562	3	1369900	Cytoplasmic
D0WSP3	51	K	Lysine--tRNA ligase OS=Vibrio alginolyticus 40B OX=674977 GN=lysS PE=3 SV=1	lysS	1	8.35907e-20	178.52	2	DALAGDLQK(1)EFGEK	-2.7497	1	865190	Cytoplasmic
D0WSP3	56	K	Lysine--tRNA ligase OS=Vibrio alginolyticus 40B OX=674977 GN=lysS PE=3 SV=1	lysS	1	0.0121846	44.767	2	EFGEK(1)TK	1.1011	1	50854	Cytoplasmic
D0WSP3	58	K	Lysine--tRNA ligase OS=Vibrio alginolyticus 40B OX=674977 GN=lysS PE=3 SV=1	lysS	1	2.79773e-32	208.23	2	TK(1)EELEELNHVVAIAGR	-0.86167	2	346200	Cytoplasmic
D0WSP3	441	K	Lysine--tRNA ligase OS=Vibrio alginolyticus 40B OX=674977 GN=lysS PE=3 SV=1	lysS	1	8.7948e-05	121.67	2	FK(1)AQVEAK	0.090705	2	575970	Cytoplasmic
D0WSP3	239	K	Lysine--tRNA ligase OS=Vibrio alginolyticus 40B OX=674977 GN=lysS PE=3 SV=1	lysS	1	0.0037363	82.716	2	IAPELYLK(1)R	0.2884	1	2480800	Cytoplasmic
D0WSP3	97	K	Lysine--tRNA ligase OS=Vibrio alginolyticus 40B OX=674977 GN=lysS PE=3 SV=1	lysS	1	1.44208e-09	183.13	2	IQAYADK(1)AVQK	5.6188	1	2220200	Cytoplasmic
D0WSP3	32	K	Lysine--tRNA ligase OS=Vibrio alginolyticus 40B OX=674977 GN=lysS PE=3 SV=1	lysS	1	1.11012e-07	108.5	2	SCK(1)ANGHPNDFR	-0.53661	1	20701	Cytoplasmic
D0WSP3	183	K	Lysine--tRNA ligase OS=Vibrio alginolyticus 40B OX=674977 GN=lysS PE=3 SV=1	lysS	1	0.00256184	87.251	2	SK(1)VMSAIR	1.5222	2	338540	Cytoplasmic
D0WSP4	222	K	NAD(P)H-flavin reductase OS=Vibrio alginolyticus 40B OX=674977 GN=VMC_01940 PE=4 SV=1	VMC_01940	1	3.46094e-08	138.55	2	EQFTQNK(1)K	0.89472	1	245650	Cytoplasmic
D0WSP4	6	K	NAD(P)H-flavin reductase OS=Vibrio alginolyticus 40B OX=674977 GN=VMC_01940 PE=4 SV=1	VMC_01940	1	0.0389825	46.835	2	TIQCK(1)VK	-0.035897	1	111620	Cytoplasmic
D0WSP6	107	K	3-octaprenyl-4-hydroxybenzoate carboxy-lyase OS=Vibrio alginolyticus 40B OX=674977 GN=ubiD PE=4 SV=1	ubiD	1	0.003482	52.591	2	DALEK(1)LPVFK	-0.1432	1	51066	Cytoplasmic
D0WSP6	80	K	3-octaprenyl-4-hydroxybenzoate carboxy-lyase OS=Vibrio alginolyticus 40B OX=674977 GN=ubiD PE=4 SV=1	ubiD	1	0.0529114	41.025	2	EDVK(1)ELR	0.82132	1	18042	Cytoplasmic
D0WSP6	16	K	3-octaprenyl-4-hydroxybenzoate carboxy-lyase OS=Vibrio alginolyticus 40B OX=674977 GN=ubiD PE=4 SV=1	ubiD	1	0.00570409	59.645	3	EFIDHLEQK(1)GR	-0.29815	1	24601	Cytoplasmic
D0WSP6	102	K	3-octaprenyl-4-hydroxybenzoate carboxy-lyase OS=Vibrio alginolyticus 40B OX=674977 GN=ubiD PE=4 SV=1	ubiD	1	0.0318359	51.864	2	GFK(1)DALEK	-0.44211	1	28936	Cytoplasmic
D0WSP6	93	K	3-octaprenyl-4-hydroxybenzoate carboxy-lyase OS=Vibrio alginolyticus 40B OX=674977 GN=ubiD PE=4 SV=1	ubiD	1	0.014962	44.598	2	LLAYLK(1)EPEPPK	-0.6043	1	31194	Cytoplasmic
D0WSP8	283	K	Transcription termination factor Rho OS=Vibrio alginolyticus 40B OX=674977 GN=rho PE=3 SV=1	rho	1	6.49225e-05	65.724	3	AYNTVVPSSGK(1)VLTGGVDANALHRPK	1.9492	2	45871	Cytoplasmic
D0WSP8	298	K	Transcription termination factor Rho OS=Vibrio alginolyticus 40B OX=674977 GN=rho PE=3 SV=1	rho	1	0.000215421	71.896	3	VLTGGVDANALHRPK(1)R	-0.014695	1	143840	Cytoplasmic
D0WSP8	181	K	Transcription termination factor Rho OS=Vibrio alginolyticus 40B OX=674977 GN=rho PE=3 SV=1	rho	1	0.015743	42.075	2	GLIVAPPK(1)AGK	-1.8293	1	65913	Cytoplasmic
D0WSP8	249	K	Transcription termination factor Rho OS=Vibrio alginolyticus 40B OX=674977 GN=rho PE=3 SV=1	rho	1	9.3509e-07	98.167	3	HVQVAEMVIEK(1)AK	1.0961	2	233820	Cytoplasmic
D0WSP8	105	K	Transcription termination factor Rho OS=Vibrio alginolyticus 40B OX=674977 GN=rho PE=3 SV=1	rho	1	0.0425869	78.816	2	IRPPK(1)DGER	-0.48471	1	214660	Cytoplasmic
D0WSP8	31	K	Transcription termination factor Rho OS=Vibrio alginolyticus 40B OX=674977 GN=rho PE=3 SV=1	rho	1	0.00107281	76.85	2	K(1)QDIIFAILK	2.6105	1	35060	Cytoplasmic
D0WSP8	40	K	Transcription termination factor Rho OS=Vibrio alginolyticus 40B OX=674977 GN=rho PE=3 SV=1	rho	1	0.00026038	78.043	3	KQDIIFAILK(1)AHAK	-1.8535	1	6864.2	Cytoplasmic
D0WSP8	407	K	Transcription termination factor Rho OS=Vibrio alginolyticus 40B OX=674977 GN=rho PE=3 SV=1	rho	1	1.91875e-06	73.891	2	LAMTK(1)TNDEFFDAMR	2.6395	2	48218	Cytoplasmic
D0WSP8	224	K	Transcription termination factor Rho OS=Vibrio alginolyticus 40B OX=674977 GN=rho PE=3 SV=1	rho	1	0.00294015	60.324	2	LVK(1)GEVVASTFDEPASR	-0.89076	1	193440	Cytoplasmic
D0WSP8	130	K	Transcription termination factor Rho OS=Vibrio alginolyticus 40B OX=674977 GN=rho PE=3 SV=1	rho	1	1.55698e-10	114.5	2	NK(1)ILFENLTPLHANER	-0.72498	2	147000	Cytoplasmic
D0WSP8	170	K	Transcription termination factor Rho OS=Vibrio alginolyticus 40B OX=674977 GN=rho PE=3 SV=1	rho	1	8.10361e-09	125.17	2	VLDLASPIGK(1)GQR	-0.27642	1	212390	Cytoplasmic
D0WSP8	123	K	Transcription termination factor Rho OS=Vibrio alginolyticus 40B OX=674977 GN=rho PE=3 SV=1	rho	1	2.41596e-23	198.33	2	VNTVNDDK(1)PDNAR	-0.52937	1	256810	Cytoplasmic
D0WSP8	115	K	Transcription termination factor Rho OS=Vibrio alginolyticus 40B OX=674977 GN=rho PE=3 SV=1	rho	1	1.47933e-17	124.24	3	YFALLK(1)VNTVNDDKPDNAR	1.4312	2	70247	Cytoplasmic
D0WSP9	91	K	Thioredoxin OS=Vibrio alginolyticus 40B OX=674977 GN=trxA PE=3 SV=1	trxA	1	1.1313e-34	225.89	2	DGNVAATK(1)VGALSK	-0.79705	2	591470	Cytoplasmic
D0WSP9	83	K	Thioredoxin OS=Vibrio alginolyticus 40B OX=674977 GN=trxA PE=3 SV=1	trxA	1	1.1355e-10	108.34	2	GIPTLLLFK(1)DGNVAATK	-0.35156	1	44498	Cytoplasmic
D0WSP9	70	K	Thioredoxin OS=Vibrio alginolyticus 40B OX=674977 GN=trxA PE=3 SV=1	trxA	1	7.86921e-25	187.47	2	LNIDHNAGTPPK(1)FGIR	-0.63592	2	1270800	Cytoplasmic
D0WSP9	58	K	Thioredoxin OS=Vibrio alginolyticus 40B OX=674977 GN=trxA PE=3 SV=1	trxA	1	2.06775e-33	153.18	2	LTIGK(1)LNIDHNAGTPPK	-0.33147	2	1076400	Cytoplasmic
D0WSQ0	26	K	ATP-dependent RNA helicase RhlB OS=Vibrio alginolyticus 40B OX=674977 GN=rhlB PE=3 SV=1	rhlB	1	1.06941e-16	155.34	3	FADLGLKPQVIEGLDK(1)K	-0.003807	2	150980	Unknown
D0WSQ0	150	K	ATP-dependent RNA helicase RhlB OS=Vibrio alginolyticus 40B OX=674977 GN=rhlB PE=3 SV=1	rhlB	1	0.00291635	89.123	2	IIDFYK(1)QR	-0.43501	1	403630	Unknown
D0WSQ0	293	K	ATP-dependent RNA helicase RhlB OS=Vibrio alginolyticus 40B OX=674977 GN=rhlB PE=3 SV=1	rhlB	1	1.5107e-08	155.57	2	VGLLTGDVPQK(1)K	-0.04515	2	185260	Unknown
D0WSQ1	426	K	Guanosine-5'-triphosphate,3'-diphosphate pyrophosphatase OS=Vibrio alginolyticus 40B OX=674977 GN=gppA PE=3 SV=1	gppA	1	1.5903e-24	162	3	EQLTSLPEQHALSGSSAK(1)R	1.0839	1	91059	Cytoplasmic
D0WSQ1	37	K	Guanosine-5'-triphosphate,3'-diphosphate pyrophosphatase OS=Vibrio alginolyticus 40B OX=674977 GN=gppA PE=3 SV=1	gppA	1	2.54827e-08	115.04	2	HIDGSVQTMAK(1)IK	3.3652	1	31387	Cytoplasmic
D0WSQ1	78	K	Guanosine-5'-triphosphate,3'-diphosphate pyrophosphatase OS=Vibrio alginolyticus 40B OX=674977 GN=gppA PE=3 SV=1	gppA	1	0.000885336	108.3	2	LQDIPK(1)QNIR	-2.387	1	74555	Cytoplasmic
D0WSQ5	387	K	DNA helicase OS=Vibrio alginolyticus 40B OX=674977 GN=recQ PE=3 SV=1	recQ	1	0.0661363	44.57	2	MLDEK(1)DDGPQK	-3.9913	1	4578.1	Cytoplasmic
D0WSQ9	485	K	Gamma-glutamyltranspeptidase OS=Vibrio alginolyticus 40B OX=674977 GN=VMC_02090 PE=4 SV=1	VMC_02090	1	3.30579e-07	86.729	2	DDK(1)PYMAIGSPGGSR	0.18803	1	79729	Periplasmic
D0WSQ9	570	K	Gamma-glutamyltranspeptidase OS=Vibrio alginolyticus 40B OX=674977 GN=VMC_02090 PE=4 SV=1	VMC_02090	1	0.00116383	80.623	2	ITK(1)DGLEGAADPR	4.1215	1	41921	Periplasmic
D0WSQ9	199	K	Gamma-glutamyltranspeptidase OS=Vibrio alginolyticus 40B OX=674977 GN=VMC_02090 PE=4 SV=1	VMC_02090	1	0.0129024	43.272	2	LASLIEK(1)DAK	-0.81603	1	77907	Periplasmic
D0WSQ9	166	K	Gamma-glutamyltranspeptidase OS=Vibrio alginolyticus 40B OX=674977 GN=VMC_02090 PE=4 SV=1	VMC_02090	1	0.00543293	74.849	2	LLWDTHQK(1)YGK	-2.0776	1	63752	Periplasmic
D0WSR0	136	K	DNA helicase OS=Vibrio alginolyticus 40B OX=674977 GN=uvrD PE=3 SV=1	uvrD	1	6.3516e-06	122.51	2	AQNLDEK(1)QWPAR	-5.8098	1	201260	Cytoplasmic
D0WSR0	261	K	DNA helicase OS=Vibrio alginolyticus 40B OX=674977 GN=uvrD PE=3 SV=1	uvrD	1	0.0636697	47.561	2	GAK(1)VENIEK	-2.0794	1	83585	Cytoplasmic
D0WSR0	339	K	DNA helicase OS=Vibrio alginolyticus 40B OX=674977 GN=uvrD PE=3 SV=1	uvrD	1	0.000591879	110.22	2	IK(1)EWQDK	-11.557	1	184830	Cytoplasmic
D0WSR0	129	K	DNA helicase OS=Vibrio alginolyticus 40B OX=674977 GN=uvrD PE=3 SV=1	uvrD	1	0.00231108	76.572	2	LIK(1)AQNLDEK	0.8175	1	11791	Cytoplasmic
D0WSR0	626	K	DNA helicase OS=Vibrio alginolyticus 40B OX=674977 GN=uvrD PE=3 SV=1	uvrD	0.996143	0.00115108	85.821	2	LYGQDK(0.996)YHK(0.004)PSR	2.4437	2	55945	Cytoplasmic
D0WSR7	302	K	Aminopeptidase P OS=Vibrio alginolyticus 40B OX=674977 GN=VMC_02170 PE=4 SV=1	VMC_02170	1	0.00179956	61.577	2	AAK(1)NAVEIAGMK	0.4087	1	90398	Cytoplasmic
D0WSR7	311	K	Aminopeptidase P OS=Vibrio alginolyticus 40B OX=674977 GN=VMC_02170 PE=4 SV=1	VMC_02170	1	3.31234e-26	196.44	2	NAVEIAGMK(1)ACHIR	1.6853	2	376830	Cytoplasmic
D0WSR7	299	K	Aminopeptidase P OS=Vibrio alginolyticus 40B OX=674977 GN=VMC_02170 PE=4 SV=1	VMC_02170	1	0.00880054	61.48	2	ADPCLMPK(1)AAK	0.36025	1	334120	Cytoplasmic
D0WSR7	63	K	Aminopeptidase P OS=Vibrio alginolyticus 40B OX=674977 GN=VMC_02170 PE=4 SV=1	VMC_02170	1	2.10465e-05	130.79	2	DK(1)AAIFVDGR	0.24871	1	523280	Cytoplasmic
D0WSR7	181	K	Aminopeptidase P OS=Vibrio alginolyticus 40B OX=674977 GN=VMC_02170 PE=4 SV=1	VMC_02170	1	0.00204675	90.761	2	RQEIAELVK(1)K	-0.68199	3	637440	Cytoplasmic
D0WSR9	74	K	Ribosomal RNA small subunit methyltransferase J OS=Vibrio alginolyticus 40B OX=674977 GN=rsmJ PE=3 SV=1	rsmJ	1	0.0113628	52.591	2	FGGGK(1)GQAIAK	-1.4844	1	6621	Unknown
D0WSS2	36	K	Universal stress protein OS=Vibrio alginolyticus 40B OX=674977 GN=uspA PE=3 SV=1	uspA	1	0.000322209	101.82	2	AVSLAK(1)PLDAK	1.1709	2	532500	Cytoplasmic
D0WSS3	156	K	Ferritin OS=Vibrio alginolyticus 40B OX=674977 GN=VMC_02230 PE=3 SV=1	VMC_02230	1	1.79689e-08	112.7	2	ALFFIDK(1)DLAQMAK	0.81791	2	68892	Cytoplasmic
D0WSS3	100	K	Ferritin OS=Vibrio alginolyticus 40B OX=674977 GN=VMC_02230 PE=3 SV=1	VMC_02230	1	1.68699e-09	121.96	2	ETFEHEQMITEK(1)INK	-3.216	2	657780	Cytoplasmic
D0WSS3	140	K	Ferritin OS=Vibrio alginolyticus 40B OX=674977 GN=VMC_02230 PE=3 SV=1	VMC_02230	1	8.9168e-27	163.93	2	GILDK(1)IELVGEDGK	-0.26092	1	115600	Cytoplasmic
D0WSS3	135	K	Ferritin OS=Vibrio alginolyticus 40B OX=674977 GN=VMC_02230 PE=3 SV=1	VMC_02230	1	0.000696834	91.783	2	LFK(1)GILDK	0.50772	1	346530	Cytoplasmic
D0WSS4	67	K	Universal stress protein B homolog OS=Vibrio alginolyticus 40B OX=674977 GN=uspB PE=3 SV=1	uspB	1	0.00563292	69.905	2	LYHYIK(1)SK	-0.15856	1	15949	CytoplasmicMembrane
D0WST8	198	K	Uncharacterized protein OS=Vibrio alginolyticus 40B OX=674977 GN=VMC_02380 PE=3 SV=1	VMC_02380	1	0.0225286	65.313	2	EQLEGFK(1)K	-1.9706	1	24751	Unknown
D0WST8	220	K	Uncharacterized protein OS=Vibrio alginolyticus 40B OX=674977 GN=VMC_02380 PE=3 SV=1	VMC_02380	1	0.00111867	94.66	3	HTLVHELK(1)NLQR	0.22323	1	9979.9	Unknown
D0WST8	96	K	Uncharacterized protein OS=Vibrio alginolyticus 40B OX=674977 GN=VMC_02380 PE=3 SV=1	VMC_02380	1	0.0546424	49.96	2	LMAAMEK(1)LR	3.5817	1	14052	Unknown
D0WSU1	7	K	Probable protein kinase UbiB OS=Vibrio alginolyticus 40B OX=674977 GN=ubiB PE=3 SV=1	ubiB	1	0.0424708	56.014	2	MTPAELK(1)R	1.1459	1	21355	CytoplasmicMembrane
D0WSU1	167	K	Probable protein kinase UbiB OS=Vibrio alginolyticus 40B OX=674977 GN=ubiB PE=3 SV=1	ubiB	1	0.00406822	60.547	3	PVIDSDLK(1)LMHR	1.1256	1	12647	CytoplasmicMembrane
D0WSU2	60	K	Sec-independent protein translocase protein TatA OS=Vibrio alginolyticus 40B OX=674977 GN=tatA PE=3 SV=1	tatA	1	1.49188e-08	108.5	2	DADFEPK(1)SLEEQQK	-1.1443	1	48519	CytoplasmicMembrane
D0WSU2	67	K	Sec-independent protein translocase protein TatA OS=Vibrio alginolyticus 40B OX=674977 GN=tatA PE=3 SV=1	tatA	1	0.000447078	125.5	2	SLEEQQK(1)K	1.7702	1	468310	CytoplasmicMembrane
D0WSU2	37	K	Sec-independent protein translocase protein TatA OS=Vibrio alginolyticus 40B OX=674977 GN=tatA PE=3 SV=1	tatA	1	6.34568e-15	162.21	2	GIGGDLGGAVK(1)GFK	1.2552	2	343000	CytoplasmicMembrane
D0WSU3	47	K	Sec-independent protein translocase protein TatB OS=Vibrio alginolyticus 40B OX=674977 GN=tatB PE=3 SV=1	tatB	1	0.00295427	46.358	3	SMANSVK(1)DELSHELK	2.3735	1	4284.8	CytoplasmicMembrane
D0WSU3	86	K	Sec-independent protein translocase protein TatB OS=Vibrio alginolyticus 40B OX=674977 GN=tatB PE=3 SV=1	tatB	1	0.00304825	87.251	2	SSVEELK(1)K	0.84652	1	88886	CytoplasmicMembrane
D0WSU8	856	K	DNA polymerase I OS=Vibrio alginolyticus 40B OX=674977 GN=polI PE=3 SV=1	polI	1	4.92197e-20	156.02	2	AAINAPMQGTAADIIK(1)K	-1.2295	2	295850	Cytoplasmic
D0WSU8	478	K	DNA polymerase I OS=Vibrio alginolyticus 40B OX=674977 GN=polI PE=3 SV=1	polI	1	0.00270849	40.83	3	FLQHSCISFEQIAGK(1)GK	1.2384	1	9607.1	Cytoplasmic
D0WSU8	636	K	DNA polymerase I OS=Vibrio alginolyticus 40B OX=674977 GN=polI PE=3 SV=1	polI	1	0.00760774	51.864	2	LK(1)STYTDK	0.26556	1	50031	Cytoplasmic
D0WSU8	645	K	DNA polymerase I OS=Vibrio alginolyticus 40B OX=674977 GN=polI PE=3 SV=1	polI	1	0.00804862	45.939	2	LPK(1)MINPSTGR	0.50917	1	53279	Cytoplasmic
D0WSU9	55	K	Probable GTP-binding protein EngB OS=Vibrio alginolyticus 40B OX=674977 GN=engB PE=3 SV=1	engB	1	0.000732628	123.5	2	LTNQK(1)SLAK	0.34138	1	100630	Cytoplasmic
D0WSU9	110	K	Probable GTP-binding protein EngB OS=Vibrio alginolyticus 40B OX=674977 GN=engB PE=3 SV=1	engB	1	0.00130203	113.7	2	SLGEYLQK(1)R	-1.3235	1	289780	Cytoplasmic
D0WSU9	44	K	Probable GTP-binding protein EngB OS=Vibrio alginolyticus 40B OX=674977 GN=engB PE=3 SV=1	engB	1	0.000171913	110.88	2	SNAGK(1)SSALNR	1.0091	1	26989	Cytoplasmic
D0WSU9	102	K	Probable GTP-binding protein EngB OS=Vibrio alginolyticus 40B OX=674977 GN=engB PE=3 SV=1	engB	1	6.61347e-10	172.1	2	WQK(1)SLGEYLQK	-4.1725	1	83188	Cytoplasmic
D0WSV0	168	K	Cytochrome c4 OS=Vibrio alginolyticus 40B OX=674977 GN=cycA PE=4 SV=1	cycA	1	0.00310763	96.51	2	AQLEK(1)FR	0.90123	1	742290	Periplasmic
D0WSV0	188	K	Cytochrome c4 OS=Vibrio alginolyticus 40B OX=674977 GN=cycA PE=4 SV=1	cycA	1	2.79121e-22	193.94	2	K(1)MTDEDIEVLSK	-0.68748	1	460340	Periplasmic
D0WSV0	56	K	Cytochrome c4 OS=Vibrio alginolyticus 40B OX=674977 GN=cycA PE=4 SV=1	cycA	1	3.26478e-05	138.23	3	LAGQHAK(1)YLEK	1.1325	2	1188300	Periplasmic
D0WSV0	60	K	Cytochrome c4 OS=Vibrio alginolyticus 40B OX=674977 GN=cycA PE=4 SV=1	cycA	1	0.00587514	82.716	2	YLEK(1)QLK	-0.010718	1	398660	Periplasmic
D0WSV0	74	K	Cytochrome c4 OS=Vibrio alginolyticus 40B OX=674977 GN=cycA PE=4 SV=1	cycA	1	0.000419709	117.3	2	LGMTSGGK(1)QGR	-0.18726	1	160720	Periplasmic
D0WSV2	82	K	Der GTPase-activating protein YihI OS=Vibrio alginolyticus 40B OX=674977 GN=yihI PE=3 SV=1	yihI	1	0.000833349	72.042	2	IPLIVEPAK(1)K	0.48204	3	79527	Cytoplasmic
D0WSV2	73	K	Der GTPase-activating protein YihI OS=Vibrio alginolyticus 40B OX=674977 GN=yihI PE=3 SV=1	yihI	1	0.0121959	47.561	2	K(1)IPLIVEPAK	0.33133	1	29140	Cytoplasmic
D0WSV4	205	K	Coproporphyrinogen-III oxidase OS=Vibrio alginolyticus 40B OX=674977 GN=hemN PE=3 SV=1	hemN	1	0.0111205	62.88	2	AK(1)ELGFR	1.2475	1	16244	Cytoplasmic
D0WSV4	381	K	Coproporphyrinogen-III oxidase OS=Vibrio alginolyticus 40B OX=674977 GN=hemN PE=3 SV=1	hemN	1	2.42582e-14	146.88	2	EVIK(1)QLICNFK	0.27059	1	49077	Cytoplasmic
D0WSV4	388	K	Coproporphyrinogen-III oxidase OS=Vibrio alginolyticus 40B OX=674977 GN=hemN PE=3 SV=1	hemN	1	0.000555669	76.572	2	QLICNFK(1)LDK	-0.77859	1	145690	Cytoplasmic
D0WSV4	268	K	Coproporphyrinogen-III oxidase OS=Vibrio alginolyticus 40B OX=674977 GN=hemN PE=3 SV=1	hemN	1	1.52881e-15	147.72	2	IKDEDLPK(1)AEEK	-0.080599	1	119680	Cytoplasmic
D0WSV4	260	K	Coproporphyrinogen-III oxidase OS=Vibrio alginolyticus 40B OX=674977 GN=hemN PE=3 SV=1	hemN	0.999525	0.00815019	90.263	2	K(1)IKDEDLPK	0.62465	1	52056	Cytoplasmic
D0WSV4	9	K	Coproporphyrinogen-III oxidase OS=Vibrio alginolyticus 40B OX=674977 GN=hemN PE=3 SV=1	hemN	1	9.09236e-06	58.045	3	SNQHTESK(1)QQIVWDQAVLDK	3.4615	1	5870.7	Cytoplasmic
D0WSV4	222	K	Coproporphyrinogen-III oxidase OS=Vibrio alginolyticus 40B OX=674977 GN=hemN PE=3 SV=1	hemN	1	5.92479e-12	126.21	2	STNLDLIYGLPK(1)QTK	-0.70687	1	43076	Cytoplasmic
D0WSV5	230	K	Adenosine deaminase OS=Vibrio alginolyticus 40B OX=674977 GN=add PE=3 SV=1	add	1	0.000300008	70.806	2	AIHDPK(1)LMDYLAENR	2.372	2	94079	Cytoplasmic
D0WSV5	185	K	Adenosine deaminase OS=Vibrio alginolyticus 40B OX=674977 GN=add PE=3 SV=1	add	1	2.72443e-05	158.61	2	FVSHFK(1)QVR	-2.1656	1	163240	Cytoplasmic
D0WSV5	224	K	Adenosine deaminase OS=Vibrio alginolyticus 40B OX=674977 GN=add PE=3 SV=1	add	1	4.56784e-06	65.879	2	IGHGVK(1)AIHDPK	0.14439	1	19802	Cytoplasmic
D0WSV5	4	K	Adenosine deaminase OS=Vibrio alginolyticus 40B OX=674977 GN=add PE=3 SV=1	add	1	3.34529e-08	110.44	2	MITK(1)NLPLTDLHR	1.6864	1	20263	Cytoplasmic
D0WSV7	442	K	DNA-binding transcriptional regulator NtrC OS=Vibrio alginolyticus 40B OX=674977 GN=ntrC PE=4 SV=1	ntrC	1	7.10095e-06	70.195	3	ILLEAALEHTK(1)GHK	-1.2862	1	24422	Cytoplasmic
D0WSV7	288	K	DNA-binding transcriptional regulator NtrC OS=Vibrio alginolyticus 40B OX=674977 GN=ntrC PE=4 SV=1	ntrC	1	1.55402e-05	52.662	3	IVAATHQNLEK(1)LVHEGDFR	2.1984	1	5479	Cytoplasmic
D0WSW0	321	K	Glutamine synthetase OS=Vibrio alginolyticus 40B OX=674977 GN=glnA PE=3 SV=1	glnA	1	6.81146e-20	172.92	2	AINAFANPSTNSYK(1)R	-1.4606	2	1810100	Unknown
D0WSW0	232	K	Glutamine synthetase OS=Vibrio alginolyticus 40B OX=674977 GN=glnA PE=3 SV=1	glnA	1	2.64389e-27	183	2	FNTLTTK(1)ADEIQIYK	-1.4648	1	339190	Unknown
D0WSW0	26	K	Glutamine synthetase OS=Vibrio alginolyticus 40B OX=674977 GN=glnA PE=3 SV=1	glnA	1	0.00145905	73.637	2	FTDTK(1)GK	0.45062	1	247980	Unknown
D0WSW0	28	K	Glutamine synthetase OS=Vibrio alginolyticus 40B OX=674977 GN=glnA PE=3 SV=1	glnA	1	4.2165e-22	109.82	3	GK(1)EQHISIPAHQIDADFFEEGK	2.6447	2	105500	Unknown
D0WSW0	177	K	Glutamine synthetase OS=Vibrio alginolyticus 40B OX=674977 GN=glnA PE=3 SV=1	glnA	1	2.48222e-31	132.4	3	GHRPGVK(1)GGYFPVAPVDSSQDIR	-0.28595	2	1228700	Unknown
D0WSW0	170	K	Glutamine synthetase OS=Vibrio alginolyticus 40B OX=674977 GN=glnA PE=3 SV=1	glnA	1	8.03842e-44	193.32	3	IDDVEAAWNTGSDYEEGNK(1)GHRPGVK	1.4495	3	1609900	Unknown
D0WSW0	353	K	Glutamine synthetase OS=Vibrio alginolyticus 40B OX=674977 GN=glnA PE=3 SV=1	glnA	1	1.03178e-05	154.28	2	IPVVPSPK(1)AR	-0.69401	1	2785900	Unknown
D0WSW0	386	K	Glutamine synthetase OS=Vibrio alginolyticus 40B OX=674977 GN=glnA PE=3 SV=1	glnA	1	0.000260491	112.93	2	NK(1)IHPGEAMDK	-1.322	1	87458	Unknown
D0WSW0	259	K	Glutamine synthetase OS=Vibrio alginolyticus 40B OX=674977 GN=glnA PE=3 SV=1	glnA	1	6.26133e-07	69.613	3	TATFMPK(1)PLVGDNGSGMHVHQSLAK	2.5525	2	59310	Unknown
D0WSW0	252	K	Glutamine synthetase OS=Vibrio alginolyticus 40B OX=674977 GN=glnA PE=3 SV=1	glnA	1	2.57421e-33	119.58	3	YVVHNVAHAFGK(1)TATFMPK	0.69829	3	281480	Unknown
D0WSW1	126	K	GTP-binding protein typA/bipA OS=Vibrio alginolyticus 40B OX=674977 GN=typA PE=4 SV=1	typA	1	9.42031e-15	144.47	2	AFAHGLK(1)PIVVINK	0.14541	4	802420	CytoplasmicMembrane
D0WSW1	133	K	GTP-binding protein typA/bipA OS=Vibrio alginolyticus 40B OX=674977 GN=typA PE=4 SV=1	typA	0.999985	2.10071e-05	58.338	3	AFAHGLKPIVVINK(1)IDR	-1.3674	1	23895	CytoplasmicMembrane
D0WSW1	8	K	GTP-binding protein typA/bipA OS=Vibrio alginolyticus 40B OX=674977 GN=typA PE=4 SV=1	typA	1	0.000731281	106.93	2	ATPQIDK(1)LR	-0.25486	1	906630	CytoplasmicMembrane
D0WSW1	438	K	GTP-binding protein typA/bipA OS=Vibrio alginolyticus 40B OX=674977 GN=typA PE=4 SV=1	typA	1	0.000743921	90.308	2	DMSPDGK(1)GR	2.6414	1	113540	CytoplasmicMembrane
D0WSW1	119	K	GTP-binding protein typA/bipA OS=Vibrio alginolyticus 40B OX=674977 GN=typA PE=4 SV=1	typA	1	1.79638e-24	144.09	3	FVTQK(1)AFAHGLK	-0.43083	2	155640	CytoplasmicMembrane
D0WSW1	545	K	GTP-binding protein typA/bipA OS=Vibrio alginolyticus 40B OX=674977 GN=typA PE=4 SV=1	typA	1	0.000838679	84.368	2	GK(1)QLTNVR	-1.1357	1	19321	CytoplasmicMembrane
D0WSW1	594	K	GTP-binding protein typA/bipA OS=Vibrio alginolyticus 40B OX=674977 GN=typA PE=4 SV=1	typA	1	0.00106508	106.93	2	K(1)FLTESDR	-0.74071	1	110310	CytoplasmicMembrane
D0WSW1	341	K	GTP-binding protein typA/bipA OS=Vibrio alginolyticus 40B OX=674977 GN=typA PE=4 SV=1	typA	1	8.19758e-31	200.06	2	LEK(1)ELVHNVALR	-1.4872	2	311150	CytoplasmicMembrane
D0WSW1	22	K	GTP-binding protein typA/bipA OS=Vibrio alginolyticus 40B OX=674977 GN=typA PE=4 SV=1	typA	1	4.68535e-08	98.328	3	NIAIIAHVDHGK(1)TTLVDK	0.58085	1	161590	CytoplasmicMembrane
D0WSW1	359	K	GTP-binding protein typA/bipA OS=Vibrio alginolyticus 40B OX=674977 GN=typA PE=4 SV=1	typA	1	5.07219e-10	179.31	2	VEQTDDPDK(1)FR	-0.27572	1	592170	CytoplasmicMembrane
D0WSW1	54	K	GTP-binding protein typA/bipA OS=Vibrio alginolyticus 40B OX=674977 GN=typA PE=4 SV=1	typA	1	3.33118e-10	184.27	2	VMDSNDIEK(1)ER	0.42973	2	461120	CytoplasmicMembrane
D0WSW3	88	K	Uncharacterized protein OS=Vibrio alginolyticus 40B OX=674977 GN=VMC_02630 PE=4 SV=1	VMC_02630	1	0.000194793	74.524	2	YEDSEK(1)AAQDVR	1.1973	1	3431.6	Unknown
D0WSW5	47	K	D-tyrosyl-tRNA deacylase OS=Vibrio alginolyticus 40B OX=674977 GN=VMC_02650 PE=4 SV=1	VMC_02650	1	8.60689e-21	174.23	2	VFEDDEGK(1)MNLNVK	1.5791	1	32690	Cytoplasmic
D0WSW5	72	K	D-tyrosyl-tRNA deacylase OS=Vibrio alginolyticus 40B OX=674977 GN=VMC_02650 PE=4 SV=1	VMC_02650	1	7.00657e-12	117.21	2	VLVVSQFTLPADTK(1)K	0.47293	1	41158	Cytoplasmic
D0WSW8	16	K	Phosphoenolpyruvate carboxykinase (ATP) OS=Vibrio alginolyticus 40B OX=674977 GN=pckA PE=3 SV=1	pckA	1	2.30671e-45	252.75	2	AATLDLTK(1)HGLHNVK	-0.20143	2	7807000	Cytoplasmic
D0WSW8	512	K	Phosphoenolpyruvate carboxykinase (ATP) OS=Vibrio alginolyticus 40B OX=674977 GN=pckA PE=3 SV=1	pckA	1	0.000147923	125.5	2	AK(1)DLAER	1.6521	2	672160	Cytoplasmic
D0WSW8	510	K	Phosphoenolpyruvate carboxykinase (ATP) OS=Vibrio alginolyticus 40B OX=674977 GN=pckA PE=3 SV=1	pckA	1	4.4458e-35	252.59	2	DTYVDPLQWESK(1)AK	-0.50372	1	1315200	Cytoplasmic
D0WSW8	524	K	Phosphoenolpyruvate carboxykinase (ATP) OS=Vibrio alginolyticus 40B OX=674977 GN=pckA PE=3 SV=1	pckA	1	2.59036e-35	190.37	2	FINNFDK(1)YTDNAEGK	2.1015	2	5633200	Cytoplasmic
D0WSW8	532	K	Phosphoenolpyruvate carboxykinase (ATP) OS=Vibrio alginolyticus 40B OX=674977 GN=pckA PE=3 SV=1	pckA	1	3.58092e-31	173.15	2	YTDNAEGK(1)SLVAAGPQID	0.30897	1	486780	Cytoplasmic
D0WSW8	295	K	Phosphoenolpyruvate carboxykinase (ATP) OS=Vibrio alginolyticus 40B OX=674977 GN=pckA PE=3 SV=1	pckA	1	1.10224e-19	179.98	2	LSK(1)EAEPDIYNAIR	0.52567	1	1551900	Cytoplasmic
D0WSW8	381	K	Phosphoenolpyruvate carboxykinase (ATP) OS=Vibrio alginolyticus 40B OX=674977 GN=pckA PE=3 SV=1	pckA	1	2.04895e-07	97.268	2	LTPEQTK(1)YHFLSGFTAK	-1.5	2	1640600	Cytoplasmic
D0WSW8	391	K	Phosphoenolpyruvate carboxykinase (ATP) OS=Vibrio alginolyticus 40B OX=674977 GN=pckA PE=3 SV=1	pckA	1	2.52292e-21	157.74	3	YHFLSGFTAK(1)LAGTER	-0.71061	1	37973	Cytoplasmic
D0WSW8	70	K	Phosphoenolpyruvate carboxykinase (ATP) OS=Vibrio alginolyticus 40B OX=674977 GN=pckA PE=3 SV=1	pckA	0.989454	0.0394678	67.881	2	SPK(0.989)DK(0.011)YIVK	-1.6125	1	6904.1	Cytoplasmic
D0WSW8	263	K	Phosphoenolpyruvate carboxykinase (ATP) OS=Vibrio alginolyticus 40B OX=674977 GN=pckA PE=3 SV=1	pckA	1	0.000260335	130.31	2	TTLSTDPK(1)R	-0.68382	1	5090700	Cytoplasmic
D0WSW8	8	K	Phosphoenolpyruvate carboxykinase (ATP) OS=Vibrio alginolyticus 40B OX=674977 GN=pckA PE=3 SV=1	pckA	1	2.57618e-45	238.93	2	TVMEHTK(1)AATLDLTK	-0.34342	6	4148600	Cytoplasmic
D0WSW8	347	K	Phosphoenolpyruvate carboxykinase (ATP) OS=Vibrio alginolyticus 40B OX=674977 GN=pckA PE=3 SV=1	pckA	1	0.000334449	65.12	3	VSYPIYHIDNIVK(1)PVSK	5.6435	1	247160	Cytoplasmic
D0WSW8	428	K	Phosphoenolpyruvate carboxykinase (ATP) OS=Vibrio alginolyticus 40B OX=674977 GN=pckA PE=3 SV=1	pckA	1	0.000691177	105.04	2	YAEVLVK(1)R	0.3282	1	4119000	Cytoplasmic
D0WSX1	293	K	General secretion pathway protein D OS=Vibrio alginolyticus 40B OX=674977 GN=epsD PE=4 SV=1	epsD	1	2.25948e-20	191.95	2	GVSDNLQAEK(1)QAGQK	-1.9869	1	159360	OuterMembrane
D0WSX1	49	K	General secretion pathway protein D OS=Vibrio alginolyticus 40B OX=674977 GN=epsD PE=4 SV=1	epsD	1	3.93631e-07	117.21	2	NLEK(1)TIIVDPSVR	1.5646	1	85292	OuterMembrane
D0WSX1	226	K	General secretion pathway protein D OS=Vibrio alginolyticus 40B OX=674977 GN=epsD PE=4 SV=1	epsD	1	8.85226e-13	117.21	2	STPEFLEPK(1)IVADER	-1.8165	1	86754	OuterMembrane
D0WSX3	187	K	Type II secretion system protein E OS=Vibrio alginolyticus 40B OX=674977 GN=epsE PE=3 SV=1	epsE	1	0.00675055	81.32	2	LDIAEK(1)R	-0.35138	1	71287	Cytoplasmic
D0WSX4	7	K	General secretion pathway protein F OS=Vibrio alginolyticus 40B OX=674977 GN=epsF PE=3 SV=1	epsF	1	0.0686721	50.09	2	AAFEYK(1)ALDAK	-7.7151	1	69701	CytoplasmicMembrane
D0WSX5	96	K	Type II secretion system core protein G OS=Vibrio alginolyticus 40B OX=674977 GN=epsG PE=3 SV=1	epsG	1	0.0556973	49.058	2	DGGYIK(1)R	1.4775	1	61940	CytoplasmicMembrane
D0WSX8	127	K	Type II secretion system protein J OS=Vibrio alginolyticus 40B OX=674977 GN=epsJ PE=3 SV=1	epsJ	1	0.00995177	46.447	2	GEVTK(1)VGYR	0.3849	1	9445.9	CytoplasmicMembrane
D0WSY0	285	K	Type II secretion system protein L OS=Vibrio alginolyticus 40B OX=674977 GN=VMC_02800 PE=3 SV=1	VMC_02800	1	0.00434032	74.486	2	IPTVSYLK(1)R	-0.40626	1	25616	CytoplasmicMembrane
D0WSY1	99	K	Type II secretion system protein M OS=Vibrio alginolyticus 40B OX=674977 GN=VMC_02810 PE=3 SV=1	VMC_02810	1	0.000972944	78.178	2	YK(1)VELIR	1.9388	1	38238	Unknown
D0WT01	44	K	Uncharacterized protein OS=Vibrio alginolyticus 40B OX=674977 GN=VMC_03010 PE=4 SV=1	VMC_03010	1	0.00157872	59.645	2	VVTVK(1)GLSER	0.61566	1	76644	Unknown
D0WT11	433	K	Glutamine--fructose-6-phosphate aminotransferase [isomerizing] OS=Vibrio alginolyticus 40B OX=674977 GN=glmS PE=3 SV=1	glmS	1	1.87687e-23	190.68	2	EK(1)EIVEALHALPK	-1.004	2	247120	Cytoplasmic
D0WT11	431	K	Glutamine--fructose-6-phosphate aminotransferase [isomerizing] OS=Vibrio alginolyticus 40B OX=674977 GN=glmS PE=3 SV=1	glmS	0.978112	1.09762e-15	172.09	3	EK(0.978)EK(0.022)EIVEALHALPK	0.77901	2	421340	Cytoplasmic
D0WT11	532	K	Glutamine--fructose-6-phosphate aminotransferase [isomerizing] OS=Vibrio alginolyticus 40B OX=674977 GN=glmS PE=3 SV=1	glmS	1	0.000297133	135.63	2	LK(1)SNVEEVR	-0.64232	1	326230	Cytoplasmic
D0WT11	151	K	Glutamine--fructose-6-phosphate aminotransferase [isomerizing] OS=Vibrio alginolyticus 40B OX=674977 GN=glmS PE=3 SV=1	glmS	1	2.23065e-50	157.52	2	TAK(1)QLEGAYGTVALDR	0.58119	1	125500	Cytoplasmic
D0WT11	148	K	Glutamine--fructose-6-phosphate aminotransferase [isomerizing] OS=Vibrio alginolyticus 40B OX=674977 GN=glmS PE=3 SV=1	glmS	1	1.52443e-34	188.6	2	TSETLLEAVQK(1)TAK	0.51146	1	279090	Cytoplasmic
D0WT13	176	K	Pyruvate kinase OS=Vibrio alginolyticus 40B OX=674977 GN=pykF PE=3 SV=1	pykF	1	0.00281849	84.309	2	CK(1)VLNNGALGENK	-2.8848	1	18423	Cytoplasmic
D0WT13	391	K	Pyruvate kinase OS=Vibrio alginolyticus 40B OX=674977 GN=pykF PE=3 SV=1	pykF	1	2.70569e-45	221.63	2	ITEAVCK(1)GAVDTAEK	-2.0585	1	757120	Cytoplasmic
D0WT13	44	K	Pyruvate kinase OS=Vibrio alginolyticus 40B OX=674977 GN=pykF PE=3 SV=1	pykF	1	2.49389e-15	162.23	2	IVCTIGPK(1)TESVEK	0.72426	1	2139700	Cytoplasmic
D0WT13	227	K	Pyruvate kinase OS=Vibrio alginolyticus 40B OX=674977 GN=pykF PE=3 SV=1	pykF	1	1.61431e-18	174.8	2	K(1)ASDVQEIR	2.2969	1	260100	Cytoplasmic
D0WT13	413	K	Pyruvate kinase OS=Vibrio alginolyticus 40B OX=674977 GN=pykF PE=3 SV=1	pykF	1	8.30476e-16	140.01	2	LAAPLIVVATEGGK(1)SAR	-1.6158	1	460180	Cytoplasmic
D0WT13	297	K	Pyruvate kinase OS=Vibrio alginolyticus 40B OX=674977 GN=pykF PE=3 SV=1	pykF	1	1.1838e-08	157.9	2	MMIEK(1)CNR	-0.15301	2	425140	Cytoplasmic
D0WT13	371	K	Pyruvate kinase OS=Vibrio alginolyticus 40B OX=674977 GN=pykF PE=3 SV=1	pykF	1	5.34515e-16	171.09	2	TDSALK(1)AELGSR	-0.6047	1	962950	Cytoplasmic
D0WT16	82	K	Acetolactate synthase OS=Vibrio alginolyticus 40B OX=674977 GN=ilvH PE=3 SV=1	ilvH	1	0.0409565	44.767	2	ELMMVK(1)VK	0.92665	1	16866	Cytoplasmic
D0WT16	58	K	Acetolactate synthase OS=Vibrio alginolyticus 40B OX=674977 GN=ilvH PE=3 SV=1	ilvH	1	0.000802725	92.732	2	QLHK(1)LIDVLK	-3.9416	1	105910	Cytoplasmic
D0WT17	565	K	Acetolactate synthase OS=Vibrio alginolyticus 40B OX=674977 GN=ilvI PE=3 SV=1	ilvI	1	0.000401812	97.175	2	GEGMDK(1)MWLSK	3.4168	1	71496	Cytoplasmic
D0WT17	135	K	Acetolactate synthase OS=Vibrio alginolyticus 40B OX=674977 GN=ilvI PE=3 SV=1	ilvI	1	0.0192852	70.67	2	HSFLVK(1)K	0.15811	1	47179	Cytoplasmic
D0WT17	136	K	Acetolactate synthase OS=Vibrio alginolyticus 40B OX=674977 GN=ilvI PE=3 SV=1	ilvI	1	0.000922965	85.821	2	K(1)AEDIPETIK	0.51338	1	25857	Cytoplasmic
D0WT17	375	K	Acetolactate synthase OS=Vibrio alginolyticus 40B OX=674977 GN=ilvI PE=3 SV=1	ilvI	1	0.000278785	85.622	3	IK(1)PQQVIETLHK	-1.4988	1	3770.7	Cytoplasmic
D0WT17	145	K	Acetolactate synthase OS=Vibrio alginolyticus 40B OX=674977 GN=ilvI PE=3 SV=1	ilvI	1	0.000783604	122.51	2	KAEDIPETIK(1)K	0.20168	1	168680	Cytoplasmic
D0WT17	195	K	Acetolactate synthase OS=Vibrio alginolyticus 40B OX=674977 GN=ilvI PE=3 SV=1	ilvI	1	3.94401e-16	174.05	3	SYKPTTSGHK(1)GQIK	0.25638	2	104380	Cytoplasmic
D0WT17	46	K	Acetolactate synthase OS=Vibrio alginolyticus 40B OX=674977 GN=ilvI PE=3 SV=1	ilvI	1	1.23934e-05	162.8	2	TDQIK(1)HVLVR	0.061377	2	176400	Cytoplasmic
D0WT17	295	K	Acetolactate synthase OS=Vibrio alginolyticus 40B OX=674977 GN=ilvI PE=3 SV=1	ilvI	1	7.68737e-32	199.59	2	TTNNLEK(1)YCPNAK	1.2983	1	73203	Cytoplasmic
D0WT18	551	K	Putative long-chain-fatty-acid--CoA ligase OS=Vibrio alginolyticus 40B OX=674977 GN=VMC_03180 PE=4 SV=1	VMC_03180	1	0.00432279	79.059	2	ELAK(1)FEQVK	-1.0851	1	35362	Unknown
D0WT18	521	K	Putative long-chain-fatty-acid--CoA ligase OS=Vibrio alginolyticus 40B OX=674977 GN=VMC_03180 PE=4 SV=1	VMC_03180	1	0.00422179	74.424	2	ELNIK(1)YHDR	0.55188	1	39522	Unknown
D0WT18	277	K	Putative long-chain-fatty-acid--CoA ligase OS=Vibrio alginolyticus 40B OX=674977 GN=VMC_03180 PE=4 SV=1	VMC_03180	1	1.13463e-07	115.04	2	FYEK(1)IFSAIHEK	0.18249	1	92150	Unknown
D0WT18	285	K	Putative long-chain-fatty-acid--CoA ligase OS=Vibrio alginolyticus 40B OX=674977 GN=VMC_03180 PE=4 SV=1	VMC_03180	1	5.67204e-07	117.3	2	IFSAIHEK(1)VSR	0.6178	2	103420	Unknown
D0WT18	425	K	Putative long-chain-fatty-acid--CoA ligase OS=Vibrio alginolyticus 40B OX=674977 GN=VMC_03180 PE=4 SV=1	VMC_03180	1	0.00115985	87.895	2	GYYK(1)MPEETEK	2.3093	1	22271	Unknown
D0WT18	10	K	Putative long-chain-fatty-acid--CoA ligase OS=Vibrio alginolyticus 40B OX=674977 GN=VMC_03180 PE=4 SV=1	VMC_03180	1	0.0043112	65.313	2	LDFHIVK(1)R	1.205	1	50264	Unknown
D0WT18	335	K	Putative long-chain-fatty-acid--CoA ligase OS=Vibrio alginolyticus 40B OX=674977 GN=VMC_03180 PE=4 SV=1	VMC_03180	1	0.0165636	49.058	2	LVLSK(1)LR	-1.1258	1	62376	Unknown
D0WT18	547	K	Putative long-chain-fatty-acid--CoA ligase OS=Vibrio alginolyticus 40B OX=674977 GN=VMC_03180 PE=4 SV=1	VMC_03180	1	0.0175069	59.645	2	VNDLQK(1)ELAK	-0.77409	2	67833	Unknown
D0WT18	330	K	Putative long-chain-fatty-acid--CoA ligase OS=Vibrio alginolyticus 40B OX=674977 GN=VMC_03180 PE=4 SV=1	VMC_03180	1	0.000474032	68.548	2	SYALADK(1)LVLSK	0.24156	1	35888	Unknown
D0WT19	193	K	HTH lysR-type domain-containing protein OS=Vibrio alginolyticus 40B OX=674977 GN=VMC_03190 PE=3 SV=1	VMC_03190	1	1.43773e-06	103.69	2	DELVVIASK(1)THPR	1.3368	1	15748	Cytoplasmic
D0WT19	299	K	HTH lysR-type domain-containing protein OS=Vibrio alginolyticus 40B OX=674977 GN=VMC_03190 PE=3 SV=1	VMC_03190	1	4.06608e-13	182.09	2	DK(1)GHIWLR	2.0811	1	702600	Cytoplasmic
D0WT19	116	K	HTH lysR-type domain-containing protein OS=Vibrio alginolyticus 40B OX=674977 GN=VMC_03190 PE=3 SV=1	VMC_03190	1	0.00103146	61.194	2	LFK(1)LAICSPCDMR	5.9465	2	94544	Cytoplasmic
D0WT23	503	K	2-isopropylmalate synthase OS=Vibrio alginolyticus 40B OX=674977 GN=leuA PE=3 SV=1	leuA	1	0.0140127	48.157	2	ADK(1)IEEMK	2.2441	1	63069	Cytoplasmic
D0WT23	508	K	2-isopropylmalate synthase OS=Vibrio alginolyticus 40B OX=674977 GN=leuA PE=3 SV=1	leuA	0.999996	0.00267182	67.548	2	ADKIEEMK(1)QK	-0.64434	1	68429	Cytoplasmic
D0WT23	79	K	2-isopropylmalate synthase OS=Vibrio alginolyticus 40B OX=674977 GN=leuA PE=3 SV=1	leuA	1	0.000226652	98.865	2	AVAK(1)DIDAAAEALK	-1.8548	1	119140	Cytoplasmic
D0WT23	470	K	2-isopropylmalate synthase OS=Vibrio alginolyticus 40B OX=674977 GN=leuA PE=3 SV=1	leuA	1	8.43496e-05	77.431	2	GEGEDGLGQADIIANYK(1)GR	-3.1874	1	22223	Cytoplasmic
D0WT23	308	K	2-isopropylmalate synthase OS=Vibrio alginolyticus 40B OX=674977 GN=leuA PE=3 SV=1	leuA	1	4.50284e-10	111.38	2	NK(1)NTYEIMTPESIGLK	-2.1661	1	43594	Cytoplasmic
D0WT23	271	K	2-isopropylmalate synthase OS=Vibrio alginolyticus 40B OX=674977 GN=leuA PE=3 SV=1	leuA	1	1.64169e-07	87.251	2	TSK(1)LVSQLCNMPIQSNK	0.45572	1	20872	Cytoplasmic
D0WT24	161	K	3-isopropylmalate dehydrogenase OS=Vibrio alginolyticus 40B OX=674977 GN=leuB PE=3 SV=1	leuB	1	2.08716e-05	79.235	3	EGEGATEK(1)AFDTEVYHR	1.1862	1	17834	Cytoplasmic
D0WT24	101	K	3-isopropylmalate dehydrogenase OS=Vibrio alginolyticus 40B OX=674977 GN=leuB PE=3 SV=1	leuB	1	0.0229644	51.864	2	K(1)HFQLFCNLR	7.483	2	67060	Cytoplasmic
D0WT25	363	K	3-isopropylmalate dehydratase large subunit OS=Vibrio alginolyticus 40B OX=674977 GN=leuC PE=3 SV=1	leuC	1	0.0103162	54.436	2	AAAEVAK(1)GR	-0.17285	1	29603	Cytoplasmic
D0WT25	167	K	3-isopropylmalate dehydratase large subunit OS=Vibrio alginolyticus 40B OX=674977 GN=leuC PE=3 SV=1	leuC	1	0.0508423	47.349	2	TMK(1)IEVK	0.7924	1	22611	Cytoplasmic
D0WT28	249	K	Co-chaperone protein DjlA OS=Vibrio alginolyticus 40B OX=674977 GN=djlA PE=3 SV=1	djlA	1	6.78775e-07	101.64	3	LMNEHHPDK(1)LMAK	1.7648	1	48719	Cytoplasmic
D0WT28	278	K	Co-chaperone protein DjlA OS=Vibrio alginolyticus 40B OX=674977 GN=djlA PE=3 SV=1	djlA	1	3.01438e-11	124.06	2	SQEIQNAYDLIK(1)K	2.0552	1	53332	Cytoplasmic
D0WT29	560	K	LPS-assembly protein LptD OS=Vibrio alginolyticus 40B OX=674977 GN=lptD PE=3 SV=1	lptD	1	0.00120197	72.042	2	FFDDDYK(1)ER	0.022992	1	72459	OuterMembrane
D0WT30	220	K	Chaperone SurA OS=Vibrio alginolyticus 40B OX=674977 GN=surA PE=3 SV=1	surA	1	4.8335e-06	89.382	2	GPK(1)ALQGGDWGWMR	-0.24872	1	17422	Periplasmic
D0WT30	244	K	Chaperone SurA OS=Vibrio alginolyticus 40B OX=674977 GN=surA PE=3 SV=1	surA	1	4.61752e-32	149.02	3	KEEMPTIFADQIK(1)MQNK	1.121	1	59036	Periplasmic
D0WT30	248	K	Chaperone SurA OS=Vibrio alginolyticus 40B OX=674977 GN=surA PE=3 SV=1	surA	1	5.61606e-11	150.21	2	MQNK(1)GSIIGPFR	-3.6623	2	111420	Periplasmic
D0WT30	133	K	Chaperone SurA OS=Vibrio alginolyticus 40B OX=674977 GN=surA PE=3 SV=1	surA	1	0.00130423	107.08	2	K(1)EIAASEAR	-0.10135	1	67020	Periplasmic
D0WT30	400	K	Chaperone SurA OS=Vibrio alginolyticus 40B OX=674977 GN=surA PE=3 SV=1	surA	1	8.95371e-09	137.39	2	K(1)FNEEAGAWMQELR	0.60321	1	20023	Periplasmic
D0WT30	265	K	Chaperone SurA OS=Vibrio alginolyticus 40B OX=674977 GN=surA PE=3 SV=1	surA	1	0.00147399	45.183	3	SGVGFHILK(1)IEDVK	0.031473	1	5248.9	Periplasmic
D0WT31	234	K	4-hydroxythreonine-4-phosphate dehydrogenase OS=Vibrio alginolyticus 40B OX=674977 GN=pdxA PE=3 SV=1	pdxA	1	1.14013e-11	117.99	2	EEIETITPTLEK(1)IR	-0.26422	1	48760	Cytoplasmic
D0WT31	185	K	4-hydroxythreonine-4-phosphate dehydrogenase OS=Vibrio alginolyticus 40B OX=674977 GN=pdxA PE=3 SV=1	pdxA	1	1.56268e-05	138.23	2	LEK(1)IIDILHK	-0.95381	1	91903	Cytoplasmic
D0WT32	61	K	Ribosomal RNA small subunit methyltransferase A OS=Vibrio alginolyticus 40B OX=674977 GN=rsmA PE=3 SV=1	rsmA	1	0.000144054	86.838	2	EVDK(1)FTVIELDR	-0.36459	1	31527	Cytoplasmic
D0WT32	102	K	Ribosomal RNA small subunit methyltransferase A OS=Vibrio alginolyticus 40B OX=674977 GN=rsmA PE=3 SV=1	rsmA	1	4.79893e-06	104.39	2	FDFTQLVK(1)PNNK	-1.4057	1	26625	Cytoplasmic
D0WT32	106	K	Ribosomal RNA small subunit methyltransferase A OS=Vibrio alginolyticus 40B OX=674977 GN=rsmA PE=3 SV=1	rsmA	0.998514	1.00316e-27	211.84	2	FDFTQLVK(0.001)PNNK(0.999)LR	-0.98599	1	19758	Cytoplasmic
D0WT32	154	K	Ribosomal RNA small subunit methyltransferase A OS=Vibrio alginolyticus 40B OX=674977 GN=rsmA PE=3 SV=1	rsmA	1	7.3671e-08	120.65	2	LAAGPGSK(1)AYGR	-1.0358	1	113000	Cytoplasmic
D0WT33	15	K	Protein ApaG OS=Vibrio alginolyticus 40B OX=674977 GN=apaG PE=3 SV=1	apaG	1	6.04788e-24	124.62	3	IQVHTK(1)YIEEQSNPELQR	0.93103	1	35580	Unknown
D0WT35	39	K	Dihydrofolate reductase OS=Vibrio alginolyticus 40B OX=674977 GN=folA PE=3 SV=1	folA	1	0.00141448	67.881	2	CTMGK(1)PVVMGR	-2.4925	1	14750	Cytoplasmic
D0WT35	46	K	Dihydrofolate reductase OS=Vibrio alginolyticus 40B OX=674977 GN=folA PE=3 SV=1	folA	1	0.00360817	62.969	2	K(1)TYESIGR	0.9949	1	54048	Cytoplasmic
D0WT38	113	K	GTPase Obg OS=Vibrio alginolyticus 40B OX=674977 GN=obgE PE=3 SV=1	obgE	1	7.63883e-13	155.96	3	AVDIHTNEIVAEVAEHGK(1)K	-0.00089907	1	89909	Cytoplasmic
D0WT38	131	K	GTPase Obg OS=Vibrio alginolyticus 40B OX=674977 GN=obgE PE=3 SV=1	obgE	1	0.0600731	51.43	2	FK(1)SSVNR	-0.1719	1	21134	Cytoplasmic
D0WT38	2	K	GTPase Obg OS=Vibrio alginolyticus 40B OX=674977 GN=obgE PE=3 SV=1	obgE	1	0.000334261	85.821	2	MK(1)FVDEAVVK	1.4578	1	61377	Cytoplasmic
D0WT39	66	K	50S ribosomal protein L27 OS=Vibrio alginolyticus 40B OX=674977 GN=rpmA PE=3 SV=1	rpmA	1	1.40025e-31	188.6	2	DHTLFALTEGK(1)VK	-0.62232	2	1082400	Cytoplasmic
D0WT39	72	K	50S ribosomal protein L27 OS=Vibrio alginolyticus 40B OX=674977 GN=rpmA PE=3 SV=1	rpmA	1	0.00334504	111.39	2	FEVK(1)GPK	-0.15505	2	953100	Cytoplasmic
D0WT39	55	K	50S ribosomal protein L27 OS=Vibrio alginolyticus 40B OX=674977 GN=rpmA PE=3 SV=1	rpmA	1	2.80673e-10	69.369	3	FHAGNNVGIGK(1)DHTLFALTEGK	2.5838	2	219700	Cytoplasmic
D0WT39	44	K	50S ribosomal protein L27 OS=Vibrio alginolyticus 40B OX=674977 GN=rpmA PE=3 SV=1	rpmA	1	5.36631e-09	115.41	3	GTK(1)FHAGNNVGIGK	1.055	2	346940	Cytoplasmic
D0WT40	10	K	50S ribosomal protein L21 OS=Vibrio alginolyticus 40B OX=674977 GN=rplU PE=3 SV=1	rplU	1	1.59052e-31	195.8	2	MYAVFQSGGK(1)QHR	0.76003	2	384690	Unknown
D0WT41	261	K	Octaprenyl-diphosphate synthase OS=Vibrio alginolyticus 40B OX=674977 GN=ispB PE=3 SV=1	ispB	1	0.00727128	67.548	2	EAIEK(1)ANGMDR	0.10395	1	21146	Cytoplasmic
D0WT42	140	K	Malate dehydrogenase OS=Vibrio alginolyticus 40B OX=674977 GN=mdh PE=3 SV=1	mdh	1	0.00886942	78.178	2	AGVYDK(1)R	-0.55677	2	2749500	Unknown
D0WT42	134	K	Malate dehydrogenase OS=Vibrio alginolyticus 40B OX=674977 GN=mdh PE=3 SV=1	mdh	1	0.003555	87.251	2	K(1)AGVYDK	0.98429	1	207150	Unknown
D0WT42	162	K	Malate dehydrogenase OS=Vibrio alginolyticus 40B OX=674977 GN=mdh PE=3 SV=1	mdh	1	4.05747e-06	114.39	2	SETFVAELK(1)DK	-0.54384	1	101030	Unknown
D0WT43	15	K	Arginine repressor OS=Vibrio alginolyticus 40B OX=674977 GN=argR PE=3 SV=1	argR	1	0.0389825	56.091	2	AFK(1)ALLK	-0.46384	1	98842	Unknown
D0WT43	52	K	Arginine repressor OS=Vibrio alginolyticus 40B OX=674977 GN=argR PE=3 SV=1	argR	1	0.000762331	94.806	2	MLTK(1)FGAVR	-3.2659	2	170360	Unknown
D0WT43	6	K	Arginine repressor OS=Vibrio alginolyticus 40B OX=674977 GN=argR PE=3 SV=1	argR	1	3.52074e-19	203.55	2	NSEK(1)QDNLVR	1.8937	1	429700	Unknown
D0WT43	45	K	Arginine repressor OS=Vibrio alginolyticus 40B OX=674977 GN=argR PE=3 SV=1	argR	1	6.35612e-57	236.7	2	QQGFESINQSK(1)VSR	-0.9426	2	339880	Unknown
D0WT44	284	K	Immunogenic protein OS=Vibrio alginolyticus 40B OX=674977 GN=VMC_03440 PE=4 SV=1	VMC_03440	1	4.90613e-14	195.4	2	AVFENFDTFK(1)R	1.7661	1	1676900	Unknown
D0WT44	176	K	Immunogenic protein OS=Vibrio alginolyticus 40B OX=674977 GN=VMC_03440 PE=4 SV=1	VMC_03440	1	0.00028866	121.8	2	LASELK(1)GSER	-0.97493	1	2223400	Unknown
D0WT44	294	K	Immunogenic protein OS=Vibrio alginolyticus 40B OX=674977 GN=VMC_03440 PE=4 SV=1	VMC_03440	1	2.00884e-06	142.36	2	LHPAFANLK(1)K	0.49575	3	1735000	Unknown
D0WT46	114	K	Universal stress protein OS=Vibrio alginolyticus 40B OX=674977 GN=VMC_03460 PE=3 SV=1	VMC_03460	1	2.23449e-06	103.87	2	LGADLIIMPSHK(1)R	0.50164	1	73753	Unknown
D0WT53	238	K	UDP-N-acetylmuramate--L-alanyl-gamma-D-glutamyl-meso-2,6-diaminoheptandioate ligase OS=Vibrio alginolyticus 40B OX=674977 GN=mpl PE=3 SV=1	mpl	1	6.20689e-06	87.727	3	GCWTEK(1)QFSGVDGDWQAHK	1.528	1	10357	Cytoplasmic
D0WT53	172	K	UDP-N-acetylmuramate--L-alanyl-gamma-D-glutamyl-meso-2,6-diaminoheptandioate ligase OS=Vibrio alginolyticus 40B OX=674977 GN=mpl PE=3 SV=1	mpl	1	0.000738366	57.032	2	SK(1)FVHYHPR	-0.36254	1	13168	Cytoplasmic
D0WT54	77	K	Fructose-1,6-bisphosphatase class 1 OS=Vibrio alginolyticus 40B OX=674977 GN=fbp PE=3 SV=1	fbp	1	0.00144287	87.251	2	FK(1)AALEAR	-0.26183	2	170960	Cytoplasmic
D0WT54	223	K	Fructose-1,6-bisphosphatase class 1 OS=Vibrio alginolyticus 40B OX=674977 GN=fbp PE=3 SV=1	fbp	1	0.02494	54.056	2	FPQGVK(1)K	-0.42983	1	352610	Cytoplasmic
D0WT54	274	K	Fructose-1,6-bisphosphatase class 1 OS=Vibrio alginolyticus 40B OX=674977 GN=fbp PE=3 SV=1	fbp	1	8.09678e-06	71.219	2	GGIYLYPSTQSHPQGK(1)LR	-3.3597	2	366410	Cytoplasmic
D0WT54	306	K	Fructose-1,6-bisphosphatase class 1 OS=Vibrio alginolyticus 40B OX=674977 GN=fbp PE=3 SV=1	fbp	1	7.59412e-05	115.41	2	IMDIK(1)PTELHQR	-3.3645	2	1060100	Cytoplasmic
D0WT54	37	K	Fructose-1,6-bisphosphatase class 1 OS=Vibrio alginolyticus 40B OX=674977 GN=fbp PE=3 SV=1	fbp	1	0.00650068	70.67	2	LAAK(1)IVNR	0.17083	1	736250	Cytoplasmic
D0WT54	75	K	Fructose-1,6-bisphosphatase class 1 OS=Vibrio alginolyticus 40B OX=674977 GN=fbp PE=3 SV=1	fbp	1	0.000181104	126.82	2	LDVYANDK(1)FK	0.98416	2	1034300	Cytoplasmic
D0WT54	258	K	Fructose-1,6-bisphosphatase class 1 OS=Vibrio alginolyticus 40B OX=674977 GN=fbp PE=3 SV=1	fbp	1	4.62146e-20	183	3	NLLK(1)GGIYLYPSTQSHPQGK	1.2649	1	429110	Cytoplasmic
D0WT54	227	K	Fructose-1,6-bisphosphatase class 1 OS=Vibrio alginolyticus 40B OX=674977 GN=fbp PE=3 SV=1	fbp	1	1.08089e-31	138	3	YIK(1)YCQENVPEDGRPYTSR	0.61165	2	398380	Cytoplasmic
D0WT55	95	K	Inorganic pyrophosphatase OS=Vibrio alginolyticus 40B OX=674977 GN=ppa PE=3 SV=1	ppa	1	6.04154e-12	108.91	3	CRPVGVLK(1)MTDESGEDAK	0.80496	1	46521	Cytoplasmic
D0WT55	105	K	Inorganic pyrophosphatase OS=Vibrio alginolyticus 40B OX=674977 GN=ppa PE=3 SV=1	ppa	1	2.07496e-17	126.63	3	MTDESGEDAK(1)VFAVPHSK	-0.55696	1	44737	Cytoplasmic
D0WT55	149	K	Inorganic pyrophosphatase OS=Vibrio alginolyticus 40B OX=674977 GN=ppa PE=3 SV=1	ppa	1	0.000572177	103.8	2	ELEAGK(1)WVK	-1.5009	3	431180	Cytoplasmic
D0WT55	113	K	Inorganic pyrophosphatase OS=Vibrio alginolyticus 40B OX=674977 GN=ppa PE=3 SV=1	ppa	1	0.000958618	77.358	2	VFAVPHSK(1)ISK	-0.23181	1	113840	Cytoplasmic
D0WT55	143	K	Inorganic pyrophosphatase OS=Vibrio alginolyticus 40B OX=674977 GN=ppa PE=3 SV=1	ppa	1	0.000683207	88.181	2	YK(1)ELEAGK	-0.028718	1	614250	Cytoplasmic
D0WT66	138	K	Uncharacterized protein OS=Vibrio alginolyticus 40B OX=674977 GN=VMC_03660 PE=4 SV=1	VMC_03660	1	1.46719e-11	136.06	2	EVTNPGSTSMK(1)ALK	-0.29636	1	58804	Unknown
D0WT66	171	K	Uncharacterized protein OS=Vibrio alginolyticus 40B OX=674977 GN=VMC_03660 PE=4 SV=1	VMC_03660	1	0.0334234	46.835	2	K(1)LLIGYK	0.014948	1	34467	Unknown
D0WT66	83	K	Uncharacterized protein OS=Vibrio alginolyticus 40B OX=674977 GN=VMC_03660 PE=4 SV=1	VMC_03660	1	2.87736e-11	103.23	2	NLEQILK(1)LAHSSCR	-0.24829	1	23213	Unknown
D0WT66	76	K	Uncharacterized protein OS=Vibrio alginolyticus 40B OX=674977 GN=VMC_03660 PE=4 SV=1	VMC_03660	1	3.34402e-05	130.31	2	QK(1)NLEQILK	2.2592	1	27480	Unknown
D0WT69	39	K	Sulfate adenylyltransferase subunit 1 OS=Vibrio alginolyticus 40B OX=674977 GN=cysN PE=3 SV=1	cysN	1	4.30189e-16	95.345	2	FLTCGSVDDGK(1)STLIGR	1.4061	1	24221	Unknown
D0WT70	296	K	Sulfate adenylyltransferase subunit 2 OS=Vibrio alginolyticus 40B OX=674977 GN=cysD PE=3 SV=1	cysD	1	0.00838632	44.045	2	AIDHDQSGSMELK(1)K	2.247	1	9833.7	Cytoplasmic
D0WT70	154	K	Sulfate adenylyltransferase subunit 2 OS=Vibrio alginolyticus 40B OX=674977 GN=cysD PE=3 SV=1	cysD	1	0.000680024	65.933	2	DK(1)NHTWDPK	1.4354	1	31893	Cytoplasmic
D0WT70	115	K	Sulfate adenylyltransferase subunit 2 OS=Vibrio alginolyticus 40B OX=674977 GN=cysD PE=3 SV=1	cysD	1	0.000475198	108.4	2	HTDIMK(1)TQGLK	-0.15274	1	31092	Cytoplasmic
D0WT70	120	K	Sulfate adenylyltransferase subunit 2 OS=Vibrio alginolyticus 40B OX=674977 GN=cysD PE=3 SV=1	cysD	1	0.00215666	59.645	2	TQGLK(1)QALNK	0.27664	1	12525	Cytoplasmic
D0WT72	661	K	2',3'-cyclic-nucleotide 2'-phosphodiesterase/3'-nucleotidase OS=Vibrio alginolyticus 40B OX=674977 GN=cpdB PE=3 SV=1	cpdB	1	0.00306695	77.072	2	EK(1)GQYPMK	1.2764	1	91412	Periplasmic
D0WT72	667	K	2',3'-cyclic-nucleotide 2'-phosphodiesterase/3'-nucleotidase OS=Vibrio alginolyticus 40B OX=674977 GN=cpdB PE=3 SV=1	cpdB	1	0.02494	44.42	2	GQYPMK(1)R	-2.0308	1	133620	Periplasmic
D0WT72	653	K	2',3'-cyclic-nucleotide 2'-phosphodiesterase/3'-nucleotidase OS=Vibrio alginolyticus 40B OX=674977 GN=cpdB PE=3 SV=1	cpdB	1	1.39298e-14	138.71	2	FETSPSDK(1)AAQFIK	0.94815	1	129710	Periplasmic
D0WT74	90	K	ATP-dependent RNA helicase OS=Vibrio alginolyticus 40B OX=674977 GN=dbpA PE=3 SV=1	dbpA	1	3.92031e-14	168.69	2	ELADQVAK(1)EIR	0.094349	1	15736	Cytoplasmic
D0WT74	140	K	ATP-dependent RNA helicase OS=Vibrio alginolyticus 40B OX=674977 GN=dbpA PE=3 SV=1	dbpA	1	0.0292028	49.325	2	ILDHLEK(1)GR	-1.6272	2	203760	Cytoplasmic
D0WT76	43	K	LysM domain-containing protein OS=Vibrio alginolyticus 40B OX=674977 GN=VMC_03760 PE=4 SV=1	VMC_03760	1	0.0573408	41.796	2	QK(1)FAAIDWK	0.85068	1	17629	Unknown
D0WT77	5	K	Peptidyl-prolyl cis-trans isomerase OS=Vibrio alginolyticus 40B OX=674977 GN=fklB PE=3 SV=1	fklB	1	9.80146e-07	135.28	2	SEIK(1)FETAEQK	1.6745	1	1265500	Cytoplasmic
D0WT79	78	K	50S ribosomal protein L17 OS=Vibrio alginolyticus 40B OX=674977 GN=rplQ PE=3 SV=1	rplQ	1	2.67719e-27	180.17	2	DNEVVAK(1)LFNELGPR	-1.7809	1	14994	Cytoplasmic
D0WT79	35	K	50S ribosomal protein L17 OS=Vibrio alginolyticus 40B OX=674977 GN=rplQ PE=3 SV=1	rplQ	1	6.68428e-13	147.78	2	HEVIK(1)TTLPK	0.78542	1	2098600	Cytoplasmic
D0WT79	99	K	50S ribosomal protein L17 OS=Vibrio alginolyticus 40B OX=674977 GN=rplQ PE=3 SV=1	rplQ	1	0.000779326	96.666	2	ILK(1)AGFR	0.31836	1	941200	Cytoplasmic
D0WT79	18	K	50S ribosomal protein L17 OS=Vibrio alginolyticus 40B OX=674977 GN=rplQ PE=3 SV=1	rplQ	1	4.28231e-23	178.65	2	K(1)AMFSNMASSLVR	-0.52401	1	214600	Cytoplasmic
D0WT79	56	K	50S ribosomal protein L17 OS=Vibrio alginolyticus 40B OX=674977 GN=rplQ PE=3 SV=1	rplQ	1	1.41864e-32	160.52	2	VVEPLITLAK(1)TDSVANR	-1.7176	3	838950	Cytoplasmic
D0WT80	299	K	DNA-directed RNA polymerase subunit alpha OS=Vibrio alginolyticus 40B OX=674977 GN=rpoA PE=3 SV=1	rpoA	1	5.85239e-06	146.27	2	K(1)SLTEIK	0.22577	2	231220	Cytoplasmic
D0WT80	305	K	DNA-directed RNA polymerase subunit alpha OS=Vibrio alginolyticus 40B OX=674977 GN=rpoA PE=3 SV=1	rpoA	1	5.30299e-11	166.65	2	SLTEIK(1)DVLASR	1.8178	2	1604400	Cytoplasmic
D0WT80	10	K	DNA-directed RNA polymerase subunit alpha OS=Vibrio alginolyticus 40B OX=674977 GN=rpoA PE=3 SV=1	rpoA	1	1.18561e-07	94.66	2	MQGSVTEFLK(1)PR	0.087219	2	227190	Cytoplasmic
D0WT80	292	K	DNA-directed RNA polymerase subunit alpha OS=Vibrio alginolyticus 40B OX=674977 GN=rpoA PE=3 SV=1	rpoA	1	1.08355e-31	207.67	2	TEVELLK(1)TPNLGK	0.45995	1	1481300	Cytoplasmic
D0WT80	298	K	DNA-directed RNA polymerase subunit alpha OS=Vibrio alginolyticus 40B OX=674977 GN=rpoA PE=3 SV=1	rpoA	1	0.0538194	49.325	2	TPNLGK(1)K	1.0041	1	1097800	Cytoplasmic
D0WT80	96	K	DNA-directed RNA polymerase subunit alpha OS=Vibrio alginolyticus 40B OX=674977 GN=rpoA PE=3 SV=1	rpoA	1	2.55139e-26	202.72	2	VAEGK(1)DEVFITLNK	0.59398	1	380300	Cytoplasmic
D0WT81	31	K	30S ribosomal protein S4 OS=Vibrio alginolyticus 40B OX=674977 GN=rpsD PE=3 SV=1	rpsD	1	0.0110497	53.679	2	AIDTK(1)CK	0.47142	1	432070	Unknown
D0WT81	33	K	30S ribosomal protein S4 OS=Vibrio alginolyticus 40B OX=674977 GN=rpsD PE=3 SV=1	rpsD	1	7.42045e-32	204.34	3	CK(1)IDNAPGVHGAR	1.352	2	971340	Unknown
D0WT81	128	K	30S ribosomal protein S4 OS=Vibrio alginolyticus 40B OX=674977 GN=rpsD PE=3 SV=1	rpsD	1	1.07271e-15	150.44	2	AILVNGK(1)VVNVPSFK	0.044045	1	40162	Unknown
D0WT81	22	K	30S ribosomal protein S4 OS=Vibrio alginolyticus 40B OX=674977 GN=rpsD PE=3 SV=1	rpsD	1	0.000178227	113.46	3	REGTDLFLK(1)SGVR	0.8862	2	837390	Unknown
D0WT81	167	K	30S ribosomal protein S4 OS=Vibrio alginolyticus 40B OX=674977 GN=rpsD PE=3 SV=1	rpsD	1	7.16372e-08	143.22	2	EK(1)PTWIEVDGGK	2.2918	1	2609400	Unknown
D0WT81	177	K	30S ribosomal protein S4 OS=Vibrio alginolyticus 40B OX=674977 GN=rpsD PE=3 SV=1	rpsD	1	1.13674e-37	215.11	3	EKPTWIEVDGGK(1)MEGTFK	-0.91114	4	853780	Unknown
D0WT81	183	K	30S ribosomal protein S4 OS=Vibrio alginolyticus 40B OX=674977 GN=rpsD PE=3 SV=1	rpsD	1	0.00733391	92.677	2	MEGTFK(1)R	0.6318	2	2700800	Unknown
D0WT81	156	K	30S ribosomal protein S4 OS=Vibrio alginolyticus 40B OX=674977 GN=rpsD PE=3 SV=1	rpsD	1	1.7407e-09	154.66	2	IK(1)AALEVAEQR	-0.33237	2	475360	Unknown
D0WT81	83	K	30S ribosomal protein S4 OS=Vibrio alginolyticus 40B OX=674977 GN=rpsD PE=3 SV=1	rpsD	1	3.10948e-10	93.649	2	LK(1)GNTGENLLQLLEGR	0.26702	1	67200	Unknown
D0WT81	70	K	30S ribosomal protein S4 OS=Vibrio alginolyticus 40B OX=674977 GN=rpsD PE=3 SV=1	rpsD	1	1.12503e-08	150.17	2	MYGVLEK(1)QFR	4.3638	3	2047200	Unknown
D0WT81	77	K	30S ribosomal protein S4 OS=Vibrio alginolyticus 40B OX=674977 GN=rpsD PE=3 SV=1	rpsD	1	0.000575077	125.5	2	NYYK(1)EAAR	0.56407	1	1890100	Unknown
D0WT81	121	K	30S ribosomal protein S4 OS=Vibrio alginolyticus 40B OX=674977 GN=rpsD PE=3 SV=1	rpsD	1	6.55342e-09	147.19	2	QLVSHK(1)AILVNGK	-0.40287	2	36134	Unknown
D0WT81	8	K	30S ribosomal protein S4 OS=Vibrio alginolyticus 40B OX=674977 GN=rpsD PE=3 SV=1	rpsD	1	0.046491	44.42	2	YLGPK(1)LK	0.60215	1	449060	Unknown
D0WT82	75	K	30S ribosomal protein S11 OS=Vibrio alginolyticus 40B OX=674977 GN=rpsK PE=3 SV=1	rpsK	1	4.11582e-06	129.28	2	CAEMAK(1)EYGLK	-0.082564	3	535650	Unknown
D0WT82	80	K	30S ribosomal protein S11 OS=Vibrio alginolyticus 40B OX=674977 GN=rpsK PE=3 SV=1	rpsK	1	2.51733e-16	160.98	2	EYGLK(1)NLEVMVK	0.27289	2	569960	Unknown
D0WT82	87	K	30S ribosomal protein S11 OS=Vibrio alginolyticus 40B OX=674977 GN=rpsK PE=3 SV=1	rpsK	1	6.55342e-09	147.19	2	NLEVMVK(1)GPGPGR	-1.0821	2	912500	Unknown
D0WT82	57	K	30S ribosomal protein S11 OS=Vibrio alginolyticus 40B OX=674977 GN=rpsK PE=3 SV=1	rpsK	1	0.000483204	108.5	2	K(1)STPFAAQVAAER	-1.0777	1	188980	Unknown
D0WT83	62	K	30S ribosomal protein S13 OS=Vibrio alginolyticus 40B OX=674977 GN=rpsM PE=3 SV=1	rpsM	1	8.86828e-09	110.58	2	DGVAK(1)YTVEGDLR	0.069421	1	206860	Cytoplasmic
D0WT83	78	K	30S ribosomal protein S13 OS=Vibrio alginolyticus 40B OX=674977 GN=rpsM PE=3 SV=1	rpsM	1	2.91224e-05	150.88	2	EVSMNIK(1)R	0.46056	2	2575400	Cytoplasmic
D0WT83	27	K	30S ribosomal protein S13 OS=Vibrio alginolyticus 40B OX=674977 GN=rpsM PE=3 SV=1	rpsM	1	1.09783e-06	90.689	3	HAVIALTAIYGIGK(1)TR	0.8743	1	19348	Cytoplasmic
D0WT84	440	K	Protein translocase subunit SecY OS=Vibrio alginolyticus 40B OX=674977 GN=secY PE=3 SV=1	secY	1	0.00144181	105.81	2	ANLK(1)GYGR	1.6942	2	343890	CytoplasmicMembrane
D0WT84	348	K	Protein translocase subunit SecY OS=Vibrio alginolyticus 40B OX=674977 GN=secY PE=3 SV=1	secY	1	0.00379885	78.178	2	ETADNLK(1)K	0.53728	1	551590	CytoplasmicMembrane
D0WT84	349	K	Protein translocase subunit SecY OS=Vibrio alginolyticus 40B OX=674977 GN=secY PE=3 SV=1	secY	1	0.0074649	53.363	3	K(1)SGAFVPGIRPGEQTAK	0.30917	1	26093	CytoplasmicMembrane
D0WT84	248	K	Protein translocase subunit SecY OS=Vibrio alginolyticus 40B OX=674977 GN=secY PE=3 SV=1	secY	1	0.00138026	96.51	2	IVVNYAK(1)R	1.4022	1	529430	CytoplasmicMembrane
D0WT84	365	K	Protein translocase subunit SecY OS=Vibrio alginolyticus 40B OX=674977 GN=secY PE=3 SV=1	secY	1	0.00102339	59.171	3	SGAFVPGIRPGEQTAK(1)YIDK	-0.57481	1	131630	CytoplasmicMembrane
D0WT84	254	K	Protein translocase subunit SecY OS=Vibrio alginolyticus 40B OX=674977 GN=secY PE=3 SV=1	secY	1	1.61684e-11	138.71	2	K(1)VFAAQSSHLPLK	0.23255	2	170180	CytoplasmicMembrane
D0WT84	20	K	Protein translocase subunit SecY OS=Vibrio alginolyticus 40B OX=674977 GN=secY PE=3 SV=1	secY	1	5.01402e-23	208.63	2	SAQSGLSELK(1)SR	0.22196	1	419360	CytoplasmicMembrane
D0WT84	369	K	Protein translocase subunit SecY OS=Vibrio alginolyticus 40B OX=674977 GN=secY PE=3 SV=1	secY	1	0.000735336	110.22	2	YIDK(1)VMTR	-1.1402	1	502420	CytoplasmicMembrane
D0WT85	141	K	50S ribosomal protein L15 OS=Vibrio alginolyticus 40B OX=674977 GN=rplO PE=3 SV=1	rplO	1	0.000183892	110.88	2	AAIEAAGGK(1)IEE	0.96432	1	2181900	Cytoplasmic
D0WT85	103	K	50S ribosomal protein L15 OS=Vibrio alginolyticus 40B OX=674977 GN=rplO PE=3 SV=1	rplO	1	2.71904e-23	172.51	2	AANIITK(1)NIEFVK	-0.20473	1	1491700	Cytoplasmic
D0WT85	123	K	50S ribosomal protein L15 OS=Vibrio alginolyticus 40B OX=674977 GN=rplO PE=3 SV=1	rplO	1	0.00440792	82.716	2	AVTVK(1)GLR	0.017644	1	921440	Cytoplasmic
D0WT85	132	K	50S ribosomal protein L15 OS=Vibrio alginolyticus 40B OX=674977 GN=rplO PE=3 SV=1	rplO	1	0.000729411	88.24	2	GAK(1)AAIEAAGGK	0.20966	1	485340	Cytoplasmic
D0WT85	29	K	50S ribosomal protein L15 OS=Vibrio alginolyticus 40B OX=674977 GN=rplO PE=3 SV=1	rplO	1	4.71819e-06	130.79	2	GIGSGLGK(1)TGGR	0.18021	1	338650	Cytoplasmic
D0WT85	70	K	50S ribosomal protein L15 OS=Vibrio alginolyticus 40B OX=674977 GN=rplO PE=3 SV=1	rplO	1	1.45582e-08	191.67	2	K(1)SLVSAEVR	2.318	1	813780	Cytoplasmic
D0WT85	84	K	50S ribosomal protein L15 OS=Vibrio alginolyticus 40B OX=674977 GN=rplO PE=3 SV=1	rplO	1	1.00511e-16	80.379	2	LAELAK(1)VSGDVVDLNSLK	-0.57674	1	20987	Cytoplasmic
D0WT85	96	K	50S ribosomal protein L15 OS=Vibrio alginolyticus 40B OX=674977 GN=rplO PE=3 SV=1	rplO	1	6.51659e-68	210.62	2	VSGDVVDLNSLK(1)AANIITK	-1.0896	1	190560	Cytoplasmic
D0WT85	63	K	50S ribosomal protein L15 OS=Vibrio alginolyticus 40B OX=674977 GN=rplO PE=3 SV=1	rplO	1	0.000688935	95.311	2	LPK(1)FGFTSR	-0.29263	1	644690	Cytoplasmic
D0WT85	58	K	50S ribosomal protein L15 OS=Vibrio alginolyticus 40B OX=674977 GN=rplO PE=3 SV=1	rplO	1	3.33481e-07	103.69	2	PGFEGGQMPLK(1)QR	-2.5612	1	27388	Cytoplasmic
D0WT85	118	K	50S ribosomal protein L15 OS=Vibrio alginolyticus 40B OX=674977 GN=rplO PE=3 SV=1	rplO	1	3.02933e-11	117.21	2	VVLSGEINK(1)AVTVK	1.4363	2	194510	Cytoplasmic
D0WT86	3	K	30S ribosomal protein S5 OS=Vibrio alginolyticus 40B OX=674977 GN=rpsE PE=3 SV=1	rpsE	1	3.07904e-85	314.39	2	AK(1)EQQVQANDLQEK	-1.339	1	1162900	Cytoplasmic
D0WT86	15	K	30S ribosomal protein S5 OS=Vibrio alginolyticus 40B OX=674977 GN=rpsE PE=3 SV=1	rpsE	1	8.88049e-81	256.4	2	EQQVQANDLQEK(1)LIAVNR	-0.28877	2	447370	Cytoplasmic
D0WT86	149	K	30S ribosomal protein S5 OS=Vibrio alginolyticus 40B OX=674977 GN=rpsE PE=3 SV=1	rpsE	1	1.09463e-56	254.47	2	ATIDALGSMK(1)SPEMVAAK	0.40368	4	2363800	Cytoplasmic
D0WT86	157	K	30S ribosomal protein S5 OS=Vibrio alginolyticus 40B OX=674977 GN=rpsE PE=3 SV=1	rpsE	1	1.17869e-18	168.08	2	SPEMVAAK(1)R	0.15217	2	3212400	Cytoplasmic
D0WT86	63	K	30S ribosomal protein S5 OS=Vibrio alginolyticus 40B OX=674977 GN=rpsE PE=3 SV=1	rpsE	1	3.04384e-11	154.66	2	EVPAAIQK(1)AMEK	-1.3475	3	2820000	Cytoplasmic
D0WT86	94	K	30S ribosomal protein S5 OS=Vibrio alginolyticus 40B OX=674977 GN=rpsE PE=3 SV=1	rpsE	1	1.03116e-73	250.26	3	HSGSK(1)VYMQPAAEGTGVIAGGAMR	1.0391	4	606220	Cytoplasmic
D0WT86	87	K	30S ribosomal protein S5 OS=Vibrio alginolyticus 40B OX=674977 GN=rpsE PE=3 SV=1	rpsE	1	4.29633e-39	212.69	3	NMTTIALNEGTLHHPVK(1)GR	-0.14095	3	3204400	Cytoplasmic
D0WT87	85	K	50S ribosomal protein L18 OS=Vibrio alginolyticus 40B OX=674977 GN=rplR PE=3 SV=1	rplR	1	2.28428e-12	171.2	2	ALEK(1)GVTAVAFDR	1.7408	1	2272900	Cytoplasmic
D0WT87	63	K	50S ribosomal protein L18 OS=Vibrio alginolyticus 40B OX=674977 GN=rplR PE=3 SV=1	rplR	1	2.79943e-23	174.05	2	EQVK(1)YTGNVDAAK	1.899	1	2218300	Cytoplasmic
D0WT87	72	K	50S ribosomal protein L18 OS=Vibrio alginolyticus 40B OX=674977 GN=rplR PE=3 SV=1	rplR	1	5.51721e-42	261.49	2	YTGNVDAAK(1)AVGK	1.3644	1	2261000	Cytoplasmic
D0WT87	17	K	50S ribosomal protein L18 OS=Vibrio alginolyticus 40B OX=674977 GN=rplR PE=3 SV=1	rplR	1	0.00126799	105.36	2	K(1)IAELGATR	-0.52477	1	537850	Cytoplasmic
D0WT88	99	K	50S ribosomal protein L6 OS=Vibrio alginolyticus 40B OX=674977 GN=rplF PE=3 SV=1	rplF	1	4.40419e-06	62.804	3	AAIK(1)GNAVGLTLGFSHPVEHELPAGIK	1.3495	1	40737	Cytoplasmic
D0WT88	85	K	50S ribosomal protein L6 OS=Vibrio alginolyticus 40B OX=674977 GN=rplF PE=3 SV=1	rplF	1	1.61529e-07	117.41	2	ALVNNMVVGVTEGFTK(1)K	-4.9141	2	76886	Cytoplasmic
D0WT88	90	K	50S ribosomal protein L6 OS=Vibrio alginolyticus 40B OX=674977 GN=rplF PE=3 SV=1	rplF	1	1.25804e-18	222.07	2	LTLK(1)GVGYR	-1.2191	3	4755500	Cytoplasmic
D0WT88	6	K	50S ribosomal protein L6 OS=Vibrio alginolyticus 40B OX=674977 GN=rplF PE=3 SV=1	rplF	1	0.000270633	76.563	2	VAK(1)APVAIPAGVEVK	1.3946	1	391270	Cytoplasmic
D0WT89	33	K	30S ribosomal protein S8 OS=Vibrio alginolyticus 40B OX=674977 GN=rpsH PE=3 SV=1	rpsH	1	0.025295	46.447	2	LK(1)VAIAALLK	-2.244	1	7306.7	Cytoplasmic
D0WT89	31	K	30S ribosomal protein S8 OS=Vibrio alginolyticus 40B OX=674977 GN=rpsH PE=3 SV=1	rpsH	1	0.0457111	56.091	2	MPSSK(1)LK	0.43154	2	802370	Cytoplasmic
D0WT89	22	K	30S ribosomal protein S8 OS=Vibrio alginolyticus 40B OX=674977 GN=rpsH PE=3 SV=1	rpsH	1	6.32281e-10	154.28	2	NGQAANK(1)VAVK	-1.4481	1	314090	Cytoplasmic
D0WT89	26	K	30S ribosomal protein S8 OS=Vibrio alginolyticus 40B OX=674977 GN=rpsH PE=3 SV=1	rpsH	1	0.00995177	46.447	2	VAVK(1)MPSSK	-0.85013	1	632420	Cytoplasmic
D0WT89	76	K	30S ribosomal protein S8 OS=Vibrio alginolyticus 40B OX=674977 GN=rpsH PE=3 SV=1	rpsH	1	0.00144848	98.009	2	PVIEQLK(1)R	-0.92612	1	6063800	Cytoplasmic
D0WT89	69	K	30S ribosomal protein S8 OS=Vibrio alginolyticus 40B OX=674977 GN=rpsH PE=3 SV=1	rpsH	1	5.0528e-16	187.33	2	YFQAK(1)PVIEQLK	1.0454	1	5192000	Cytoplasmic
D0WT90	23	K	30S ribosomal protein S14 OS=Vibrio alginolyticus 40B OX=674977 GN=rpsN PE=3 SV=1	rpsN	1	1.0594e-21	144.38	2	AALK(1)AIISDVNASEEDR	-0.15305	1	935040	Unknown
D0WT90	85	K	30S ribosomal protein S14 OS=Vibrio alginolyticus 40B OX=674977 GN=rpsN PE=3 SV=1	rpsN	1	6.44442e-16	147.19	2	EACMK(1)GEIPGLR	-1.1686	2	2882700	Unknown
D0WT90	14	K	30S ribosomal protein S14 OS=Vibrio alginolyticus 40B OX=674977 GN=rpsN PE=3 SV=1	rpsN	1	0.00544012	67.464	2	LVAK(1)FAEK	-0.42748	1	548320	Unknown
D0WT91	3	K	50S ribosomal protein L5 OS=Vibrio alginolyticus 40B OX=674977 GN=rplE PE=3 SV=1	rplE	1	4.75501e-05	103.8	2	AK(1)LHDYYK	0.961	1	652110	Cytoplasmic
D0WT91	9	K	50S ribosomal protein L5 OS=Vibrio alginolyticus 40B OX=674977 GN=rplE PE=3 SV=1	rplE	1	8.06812e-27	146.34	2	LHDYYK(1)SSVVAELTK	0.59985	2	1086100	Cytoplasmic
D0WT91	88	K	50S ribosomal protein L5 OS=Vibrio alginolyticus 40B OX=674977 GN=rplE PE=3 SV=1	rplE	1	0.00392501	72.922	2	EGYPIGCK(1)VTLR	0.2267	1	644250	Cytoplasmic
D0WT91	120	K	50S ribosomal protein L5 OS=Vibrio alginolyticus 40B OX=674977 GN=rplE PE=3 SV=1	rplE	1	0.00015697	147.78	2	GVSAK(1)SFDGR	-0.99531	1	1627400	Cytoplasmic
D0WT91	47	K	50S ribosomal protein L5 OS=Vibrio alginolyticus 40B OX=674977 GN=rplE PE=3 SV=1	rplE	1	4.31916e-15	179.21	2	ITLNMGVGEAINDK(1)K	0.16516	2	318270	Cytoplasmic
D0WT91	72	K	50S ribosomal protein L5 OS=Vibrio alginolyticus 40B OX=674977 GN=rplE PE=3 SV=1	rplE	1	0.00239538	82.716	2	K(1)SVAGFK	0.28653	1	540110	Cytoplasmic
D0WT91	78	K	50S ribosomal protein L5 OS=Vibrio alginolyticus 40B OX=674977 GN=rplE PE=3 SV=1	rplE	1	0.00266591	70.67	2	SVAGFK(1)IR	-1.7281	1	1583500	Cytoplasmic
D0WT91	64	K	50S ribosomal protein L5 OS=Vibrio alginolyticus 40B OX=674977 GN=rplE PE=3 SV=1	rplE	1	0.000165508	66.66	3	LLENAASDMATISGQK(1)PLITK	2.7296	2	111660	Cytoplasmic
D0WT91	69	K	50S ribosomal protein L5 OS=Vibrio alginolyticus 40B OX=674977 GN=rplE PE=3 SV=1	rplE	1	0.00950214	66.087	2	PLITK(1)AR	0.56131	1	688690	Cytoplasmic
D0WT92	17	K	50S ribosomal protein L24 OS=Vibrio alginolyticus 40B OX=674977 GN=rplX PE=3 SV=1	rplX	1	6.78178e-08	142.51	2	RNDEVIVLAGK(1)DK	0.19019	2	1067500	Cytoplasmic
D0WT92	43	K	50S ribosomal protein L24 OS=Vibrio alginolyticus 40B OX=674977 GN=rplX PE=3 SV=1	rplX	1	4.14323e-06	140.05	2	VIVEGINLVK(1)K	2.7784	1	1572200	Cytoplasmic
D0WT92	33	K	50S ribosomal protein L24 OS=Vibrio alginolyticus 40B OX=674977 GN=rplX PE=3 SV=1	rplX	1	7.38993e-07	77.696	2	VLATGK(1)VIVEGINLVK	-0.52094	1	6311.9	Cytoplasmic
D0WT92	27	K	50S ribosomal protein L24 OS=Vibrio alginolyticus 40B OX=674977 GN=rplX PE=3 SV=1	rplX	1	0.000749847	99.855	2	VTK(1)VLATGK	0.058861	1	199800	Cytoplasmic
D0WT93	111	K	50S ribosomal protein L14 OS=Vibrio alginolyticus 40B OX=674977 GN=rplN PE=3 SV=1	rplN	1	0.023067	74.269	2	ELRGDK(1)FMK	0.80639	1	20782	Cytoplasmic
D0WT93	114	K	50S ribosomal protein L14 OS=Vibrio alginolyticus 40B OX=674977 GN=rplN PE=3 SV=1	rplN	1	0.00176645	51.872	2	FMK(1)IVSLAPEVL	-2.8869	1	50559	Cytoplasmic
D0WT93	59	K	50S ribosomal protein L14 OS=Vibrio alginolyticus 40B OX=674977 GN=rplN PE=3 SV=1	rplN	1	6.23829e-06	174.92	2	GDVLK(1)AVVVR	0.083548	2	718870	Cytoplasmic
D0WT93	23	K	50S ribosomal protein L14 OS=Vibrio alginolyticus 40B OX=674977 GN=rplN PE=3 SV=1	rplN	1	3.00206e-12	176.97	2	SVMCIK(1)VLGGSHR	-0.24532	3	864480	Cytoplasmic
D0WT93	44	K	50S ribosomal protein L14 OS=Vibrio alginolyticus 40B OX=674977 GN=rplN PE=3 SV=1	rplN	1	2.16944e-05	115.86	2	VTVK(1)EAIPR	-0.3238	1	1584700	Cytoplasmic
D0WT93	40	K	50S ribosomal protein L14 OS=Vibrio alginolyticus 40B OX=674977 GN=rplN PE=3 SV=1	rplN	1	1.58906e-11	83.214	2	YAHIGDVIK(1)VTVK	1.1664	2	86769	Cytoplasmic
D0WT94	71	K	30S ribosomal protein S17 OS=Vibrio alginolyticus 40B OX=674977 GN=rpsQ PE=3 SV=1	rpsQ	1	0.000428631	105.36	2	TK(1)SWTLVK	-0.21492	1	1617300	Cytoplasmic
D0WT94	16	K	30S ribosomal protein S17 OS=Vibrio alginolyticus 40B OX=674977 GN=rpsQ PE=3 SV=1	rpsQ	1	0.00300572	94.806	2	VVSDK(1)MDK	1.0617	2	2472200	Cytoplasmic
D0WT95	86	K	50S ribosomal protein L16 OS=Vibrio alginolyticus 40B OX=674977 GN=rplP PE=3 SV=1	rplP	1	1.06744e-61	245.18	2	GK(1)GNVEYWVAQIQPGK	-1.7236	1	447640	Cytoplasmic
D0WT95	22	K	50S ribosomal protein L16 OS=Vibrio alginolyticus 40B OX=674977 GN=rplP PE=3 SV=1	rplP	1	3.50195e-05	108.91	2	GLAK(1)GTDVSFGEFGLK	1.1521	1	264140	Cytoplasmic
D0WT95	34	K	50S ribosomal protein L16 OS=Vibrio alginolyticus 40B OX=674977 GN=rplP PE=3 SV=1	rplP	1	1.99041e-49	207.12	2	GTDVSFGEFGLK(1)AVGR	-0.73104	1	214300	Cytoplasmic
D0WT95	127	K	50S ribosomal protein L16 OS=Vibrio alginolyticus 40B OX=674977 GN=rplP PE=3 SV=1	rplP	1	4.122e-05	113.46	2	LPFK(1)TTFVTK	-0.064436	2	1177700	Cytoplasmic
D0WT95	133	K	50S ribosomal protein L16 OS=Vibrio alginolyticus 40B OX=674977 GN=rplP PE=3 SV=1	rplP	1	0.0296114	53.878	2	TTFVTK(1)QVM	-0.59114	1	367040	Cytoplasmic
D0WT95	62	K	50S ribosomal protein L16 OS=Vibrio alginolyticus 40B OX=674977 GN=rplP PE=3 SV=1	rplP	1	0.00193797	92.319	2	QGK(1)IWIR	-2.048	1	365300	Cytoplasmic
D0WT95	71	K	50S ribosomal protein L16 OS=Vibrio alginolyticus 40B OX=674977 GN=rplP PE=3 SV=1	rplP	0.94785	3.47674e-06	97.594	3	VFPDK(0.948)PITEK(0.052)PLEVR	1.9759	1	8388600	Cytoplasmic
D0WT95	76	K	50S ribosomal protein L16 OS=Vibrio alginolyticus 40B OX=674977 GN=rplP PE=3 SV=1	rplP	0.98989	8.64128e-09	85.081	2	VFPDK(0.01)PITEK(0.99)PLEVR	0.18134	1	2538100	Cytoplasmic
D0WT96	93	K	30S ribosomal protein S3 OS=Vibrio alginolyticus 40B OX=674977 GN=rpsC PE=3 SV=1	rpsC	1	2.02635e-12	100.56	2	AAVAK(1)IAGVPAQINIAEVR	-1.359	2	359570	Cytoplasmic
D0WT96	38	K	30S ribosomal protein S3 OS=Vibrio alginolyticus 40B OX=674977 GN=rpsC PE=3 SV=1	rpsC	1	7.59526e-32	208.63	2	DFADNLDGDFK(1)VR	0.23097	2	177740	Cytoplasmic
D0WT96	86	K	30S ribosomal protein S3 OS=Vibrio alginolyticus 40B OX=674977 GN=rpsC PE=3 SV=1	rpsC	1	5.9362e-12	170.69	2	GEDVEK(1)LR	1.4113	2	1437000	Cytoplasmic
D0WT96	220	K	30S ribosomal protein S3 OS=Vibrio alginolyticus 40B OX=674977 GN=rpsC PE=3 SV=1	rpsC	0.875404	1.41687e-20	186.7	2	GEILGGMPAANAVEPK(0.875)GDK(0.125)PK	-1.1789	4	1605300	Cytoplasmic
D0WT96	150	K	30S ribosomal protein S3 OS=Vibrio alginolyticus 40B OX=674977 GN=rpsC PE=3 SV=1	rpsC	1	0.000710482	93.467	2	GIK(1)VEVSGR	-0.24339	1	369800	Cytoplasmic
D0WT96	4	K	30S ribosomal protein S3 OS=Vibrio alginolyticus 40B OX=674977 GN=rpsC PE=3 SV=1	rpsC	1	2.22038e-05	125.5	3	GQK(1)VHPNGIR	0.50343	2	52070	Cytoplasmic
D0WT96	62	K	30S ribosomal protein S3 OS=Vibrio alginolyticus 40B OX=674977 GN=rpsC PE=3 SV=1	rpsC	1	0.00148176	65.933	3	IVIERPAK(1)SIR	-1.878	1	90268	Cytoplasmic
D0WT96	79	K	30S ribosomal protein S3 OS=Vibrio alginolyticus 40B OX=674977 GN=rpsC PE=3 SV=1	rpsC	1	0.0260202	56.091	2	PGVVIGK(1)K	0.24597	1	718390	Cytoplasmic
D0WT97	27	K	50S ribosomal protein L22 OS=Vibrio alginolyticus 40B OX=674977 GN=rplV PE=3 SV=1	rplV	1	1.38335e-25	162.16	2	GK(1)SVDQALEILTFSNK	3.5325	1	25272	Cytoplasmic
D0WT97	41	K	50S ribosomal protein L22 OS=Vibrio alginolyticus 40B OX=674977 GN=rplV PE=3 SV=1	rplV	1	3.35734e-57	281.24	2	SVDQALEILTFSNK(1)K	0.90823	1	499700	Cytoplasmic
D0WT97	83	K	50S ribosomal protein L22 OS=Vibrio alginolyticus 40B OX=674977 GN=rplV PE=3 SV=1	rplV	1	3.74326e-20	200.11	2	IFVDEGPTMK(1)R	-0.28471	2	3765100	Cytoplasmic
D0WT97	16	K	50S ribosomal protein L22 OS=Vibrio alginolyticus 40B OX=674977 GN=rplV PE=3 SV=1	rplV	1	0.0037208	66.087	2	ISPQK(1)AR	0.95243	1	1092000	Cytoplasmic
D0WT97	42	K	50S ribosomal protein L22 OS=Vibrio alginolyticus 40B OX=674977 GN=rplV PE=3 SV=1	rplV	1	0.00774232	53.679	2	K(1)AAALVK	0.28532	1	117420	Cytoplasmic
D0WT97	49	K	50S ribosomal protein L22 OS=Vibrio alginolyticus 40B OX=674977 GN=rplV PE=3 SV=1	rplV	1	9.76728e-34	105.6	3	K(1)VLESAIANAEHNEGADIDDLNVAK	2.5911	1	37122	Cytoplasmic
D0WT97	6	K	50S ribosomal protein L22 OS=Vibrio alginolyticus 40B OX=674977 GN=rplV PE=3 SV=1	rplV	1	1.40029e-11	178.95	3	MEAIAK(1)HNFAR	0.79101	3	841160	Cytoplasmic
D0WT98	28	K	30S ribosomal protein S19 OS=Vibrio alginolyticus 40B OX=674977 GN=rpsS PE=3 SV=1	rpsS	0.994543	1.20813e-05	148.9	2	AVESGDK(0.995)K(0.005)PIK	3.245	1	4263500	Unknown
D0WT98	32	K	30S ribosomal protein S19 OS=Vibrio alginolyticus 40B OX=674977 GN=rpsS PE=3 SV=1	rpsS	0.999908	0.0302439	83.623	2	KPIK(1)TWSR	0.23537	1	583370	Unknown
D0WT98	87	K	30S ribosomal protein S19 OS=Vibrio alginolyticus 40B OX=674977 GN=rpsS PE=3 SV=1	rpsS	1	0.00462532	89.123	2	GHAADK(1)K	0.36592	1	144490	Unknown
D0WT98	7	K	30S ribosomal protein S19 OS=Vibrio alginolyticus 40B OX=674977 GN=rpsS PE=3 SV=1	rpsS	1	0.000243331	138.23	2	K(1)GPFIDLHLLK	0.56596	2	878240	Unknown
D0WT98	17	K	30S ribosomal protein S19 OS=Vibrio alginolyticus 40B OX=674977 GN=rpsS PE=3 SV=1	rpsS	1	1.23413e-06	127.03	2	KGPFIDLHLLK(1)K	2.5429	2	368550	Unknown
D0WT98	21	K	30S ribosomal protein S19 OS=Vibrio alginolyticus 40B OX=674977 GN=rpsS PE=3 SV=1	rpsS	1	4.05653e-20	192.14	2	VEK(1)AVESGDK	-2.523	2	714040	Unknown
D0WT99	5	K	50S ribosomal protein L2 OS=Vibrio alginolyticus 40B OX=674977 GN=rplB PE=3 SV=1	rplB	0.99412	0.000373164	71.066	2	AIVK(0.994)CK(0.006)PTSPGR	-0.62347	1	33200	Cytoplasmic
D0WT99	207	K	50S ribosomal protein L2 OS=Vibrio alginolyticus 40B OX=674977 GN=rplB PE=3 SV=1	rplB	1	0.00073109	114.64	2	ELGK(1)AGASR	1.378	1	290720	Cytoplasmic
D0WT99	36	K	50S ribosomal protein L2 OS=Vibrio alginolyticus 40B OX=674977 GN=rplB PE=3 SV=1	rplB	1	2.8685e-07	133.49	3	GKPYAPLLEK(1)NSK	0.49423	2	883790	Cytoplasmic
D0WT99	254	K	50S ribosomal protein L2 OS=Vibrio alginolyticus 40B OX=674977 GN=rplB PE=3 SV=1	rplB	1	1.21032e-14	138.71	2	HPVSPWGMPTK(1)GFK	0.20746	1	475080	Cytoplasmic
D0WT99	18	K	50S ribosomal protein L2 OS=Vibrio alginolyticus 40B OX=674977 GN=rplB PE=3 SV=1	rplB	1	3.07852e-11	176.45	4	RHVVK(1)VVNADLHK	3.4841	3	2360100	Cytoplasmic
D0WT99	26	K	50S ribosomal protein L2 OS=Vibrio alginolyticus 40B OX=674977 GN=rplB PE=3 SV=1	rplB	1	5.58865e-17	166.83	2	VVNADLHK(1)GK	0.35883	2	2115500	Cytoplasmic
D0WT99	183	K	50S ribosomal protein L2 OS=Vibrio alginolyticus 40B OX=674977 GN=rplB PE=3 SV=1	rplB	1	0.00627329	92.677	2	K(1)VLSEGR	0.21452	1	202100	Cytoplasmic
D0WT99	147	K	50S ribosomal protein L2 OS=Vibrio alginolyticus 40B OX=674977 GN=rplB PE=3 SV=1	rplB	1	1.05961e-15	98.865	2	NIPVGSTVHNVELK(1)PGK	-0.34396	4	2120400	Cytoplasmic
D0WT99	150	K	50S ribosomal protein L2 OS=Vibrio alginolyticus 40B OX=674977 GN=rplB PE=3 SV=1	rplB	0.979729	5.90148e-31	158.86	3	NIPVGSTVHNVELK(0.02)PGK(0.98)GGQLAR	0.1837	1	700900	Cytoplasmic
D0WT99	266	K	50S ribosomal protein L2 OS=Vibrio alginolyticus 40B OX=674977 GN=rplB PE=3 SV=1	rplB	1	0.00120191	101.41	2	TDK(1)YIVR	-0.52075	2	3007000	Cytoplasmic
D0WT99	97	K	50S ribosomal protein L2 OS=Vibrio alginolyticus 40B OX=674977 GN=rplB PE=3 SV=1	rplB	1	1.57814e-12	135.21	2	SANIALVLYK(1)DGER	0.20125	1	104370	Cytoplasmic
D0WT99	71	K	50S ribosomal protein L2 OS=Vibrio alginolyticus 40B OX=674977 GN=rplB PE=3 SV=1	rplB	1	0.00291369	81.799	2	TK(1)DGIPATVER	2.7234	1	2051800	Cytoplasmic
D0WTA0	49	K	50S ribosomal protein L23 OS=Vibrio alginolyticus 40B OX=674977 GN=rplW PE=3 SV=1	rplW	1	1.62525e-12	166.65	2	AAVEK(1)LFEVEVK	-0.29291	1	129530	Cytoplasmic
D0WTA0	33	K	50S ribosomal protein L23 OS=Vibrio alginolyticus 40B OX=674977 GN=rplW PE=3 SV=1	rplW	1	0.000138868	126.82	2	ANTIVFK(1)VAK	0.74848	1	1073400	Cytoplasmic
D0WTA0	19	K	50S ribosomal protein L23 OS=Vibrio alginolyticus 40B OX=674977 GN=rplW PE=3 SV=1	rplW	1	4.71623e-20	165.09	2	APHISEK(1)ATMAAEK	0.043881	4	2362200	Cytoplasmic
D0WTA0	26	K	50S ribosomal protein L23 OS=Vibrio alginolyticus 40B OX=674977 GN=rplW PE=3 SV=1	rplW	1	3.82284e-27	176.97	2	ATMAAEK(1)ANTIVFK	-2.4168	2	2366800	Cytoplasmic
D0WTA0	44	K	50S ribosomal protein L23 OS=Vibrio alginolyticus 40B OX=674977 GN=rplW PE=3 SV=1	rplW	1	0.00254679	93.467	2	EIK(1)AAVEK	-1.7433	1	291830	Cytoplasmic
D0WTA0	82	K	50S ribosomal protein L23 OS=Vibrio alginolyticus 40B OX=674977 GN=rplW PE=3 SV=1	rplW	1	0.0106098	72.492	2	K(1)AYVTLK	-0.20389	1	401130	Cytoplasmic
D0WTA0	64	K	50S ribosomal protein L23 OS=Vibrio alginolyticus 40B OX=674977 GN=rplW PE=3 SV=1	rplW	1	0.00027734	96.957	2	SVNTLITK(1)GK	-0.53432	1	331670	Cytoplasmic
D0WTA1	136	K	50S ribosomal protein L4 OS=Vibrio alginolyticus 40B OX=674977 GN=rplD PE=3 SV=1	rplD	1	0.00756718	69.093	2	ELVAK(1)LK	-0.87647	1	445270	Cytoplasmic
D0WTA1	105	K	50S ribosomal protein L4 OS=Vibrio alginolyticus 40B OX=674977 GN=rplD PE=3 SV=1	rplD	1	2.57907e-11	159.12	2	GAMK(1)SILSELVR	0.96024	2	637510	Cytoplasmic
D0WTA1	129	K	50S ribosomal protein L4 OS=Vibrio alginolyticus 40B OX=674977 GN=rplD PE=3 SV=1	rplD	1	1.947e-45	202.72	2	LIVVDNFSVEAPK(1)TK	-0.9315	1	121120	Cytoplasmic
D0WTA1	131	K	50S ribosomal protein L4 OS=Vibrio alginolyticus 40B OX=674977 GN=rplD PE=3 SV=1	rplD	1	0.000763573	79.809	2	TK(1)ELVAK	1.5673	2	216790	Cytoplasmic
D0WTA1	165	K	50S ribosomal protein L4 OS=Vibrio alginolyticus 40B OX=674977 GN=rplD PE=3 SV=1	rplD	1	0.000913622	99.305	2	NLYK(1)VDAR	-0.067151	1	1992700	Cytoplasmic
D0WTA1	94	K	50S ribosomal protein L4 OS=Vibrio alginolyticus 40B OX=674977 GN=rplD PE=3 SV=1	rplD	1	1.41576e-19	187.1	2	PQDHSQK(1)VNK	-0.072002	3	97212	Cytoplasmic
D0WTA1	57	K	50S ribosomal protein L4 OS=Vibrio alginolyticus 40B OX=674977 GN=rplD PE=3 SV=1	rplD	1	4.83766e-16	152.17	2	SEVSGGGAK(1)PWR	1.3303	1	2546400	Cytoplasmic
D0WTA1	87	K	50S ribosomal protein L4 OS=Vibrio alginolyticus 40B OX=674977 GN=rplD PE=3 SV=1	rplD	1	1.24133e-24	142.51	2	TGGVTFAAK(1)PQDHSQK	-0.87285	3	199200	Cytoplasmic
D0WTA2	70	K	50S ribosomal protein L3 OS=Vibrio alginolyticus 40B OX=674977 GN=rplC PE=3 SV=1	rplC	1	1.70099e-15	156.02	3	AEAGHFAK(1)AGVEAGR	0.85271	2	2350500	Cytoplasmic
D0WTA2	123	K	50S ribosomal protein L3 OS=Vibrio alginolyticus 40B OX=674977 GN=rplC PE=3 SV=1	rplC	1	0.00160138	89.123	2	GFQGAVK(1)R	-1.4904	1	1657100	Cytoplasmic
D0WTA2	116	K	50S ribosomal protein L3 OS=Vibrio alginolyticus 40B OX=674977 GN=rplC PE=3 SV=1	rplC	1	0.00071126	125.5	2	GK(1)GFQGAVK	0.41442	1	1797800	Cytoplasmic
D0WTA2	106	K	50S ribosomal protein L3 OS=Vibrio alginolyticus 40B OX=674977 GN=rplC PE=3 SV=1	rplC	1	0.000743591	132.39	2	K(1)VDVTGTSK	0.47388	1	381900	Cytoplasmic
D0WTA2	114	K	50S ribosomal protein L3 OS=Vibrio alginolyticus 40B OX=674977 GN=rplC PE=3 SV=1	rplC	1	1.75765e-13	154.66	2	VDVTGTSK(1)GK	0.14629	2	531400	Cytoplasmic
D0WTA2	62	K	50S ribosomal protein L3 OS=Vibrio alginolyticus 40B OX=674977 GN=rplC PE=3 SV=1	rplC	1	3.55104e-10	159.93	2	VNK(1)AEAGHFAK	0.54248	2	698550	Cytoplasmic
D0WTA3	59	K	30S ribosomal protein S10 OS=Vibrio alginolyticus 40B OX=674977 GN=rpsJ PE=3 SV=1	rpsJ	1	8.76123e-06	138.23	2	FTVLISPHVNK(1)K	0.1988	4	2253900	Cytoplasmic
D0WTA3	30	K	30S ribosomal protein S10 OS=Vibrio alginolyticus 40B OX=674977 GN=rpsJ PE=3 SV=1	rpsJ	1	1.3309e-26	157.74	2	LIDASTAEIVETAK(1)R	2.6782	2	3328100	Cytoplasmic
D0WTA3	82	K	30S ribosomal protein S10 OS=Vibrio alginolyticus 40B OX=674977 GN=rpsJ PE=3 SV=1	rpsJ	1	3.8266e-11	98.865	2	LIDIVEPTDK(1)TVDALMR	0.61763	2	256930	Cytoplasmic
D0WTA3	11	K	30S ribosomal protein S10 OS=Vibrio alginolyticus 40B OX=674977 GN=rpsJ PE=3 SV=1	rpsJ	1	0.0151121	53.878	2	LK(1)AFDYK	-0.74687	1	723080	Cytoplasmic
D0WTA4	48	K	50S ribosomal protein L31 OS=Vibrio alginolyticus 40B OX=674977 GN=rpmE PE=3 SV=1	rpmE	1	0.000352859	129.56	3	CHPFYTGK(1)QR	2.3228	2	271720	Cytoplasmic
D0WTA4	40	K	50S ribosomal protein L31 OS=Vibrio alginolyticus 40B OX=674977 GN=rpmE PE=3 SV=1	rpmE	1	3.76297e-31	170.95	3	ESIHLDVCDK(1)CHPFYTGK	0.35284	2	167880	Cytoplasmic
D0WTA4	72	K	50S ribosomal protein L31 OS=Vibrio alginolyticus 40B OX=674977 GN=rpmE PE=3 SV=1	rpmE	1	0.00291611	72.492	2	FGALSSGK(1)K	1.0198	1	1389700	Cytoplasmic
D0WTA4	2	K	50S ribosomal protein L31 OS=Vibrio alginolyticus 40B OX=674977 GN=rpmE PE=3 SV=1	rpmE	1	8.54985e-06	140.05	2	MK(1)AGIHPEYK	0.89326	4	903930	Cytoplasmic
D0WTA5	704	K	Primosomal protein N' OS=Vibrio alginolyticus 40B OX=674977 GN=priA PE=3 SV=1	priA	1	0.0011258	69.276	2	SLMQK(1)LLTSAK	-1.0081	1	21093	Cytoplasmic
D0WTA6	27	K	HTH-type transcriptional repressor CytR OS=Vibrio alginolyticus 40B OX=674977 GN=cytR PE=4 SV=1	cytR	1	5.89647e-09	139.78	2	ALMNPEK(1)VSSSTR	-1.0465	1	345950	Unknown
D0WTA6	5	K	HTH-type transcriptional repressor CytR OS=Vibrio alginolyticus 40B OX=674977 GN=cytR PE=4 SV=1	cytR	1	3.89601e-24	133.34	3	ATMK(1)DVAQLAGVSTATVSR	0.94473	2	144840	Unknown
D0WTA7	119	K	Cell division protein FtsN OS=Vibrio alginolyticus 40B OX=674977 GN=VMC_04070 PE=4 SV=1	VMC_04070	1	0.0103512	42.835	2	VVLGPYK(1)FK	0.72769	1	31341	Unknown
D0WTA8	81	K	ATP-dependent protease subunit HslV OS=Vibrio alginolyticus 40B OX=674977 GN=hslV PE=3 SV=1	hslV	1	0.000202956	99.34	2	AAVELAK(1)DWR	0.11031	1	131060	Cytoplasmic
D0WTA8	64	K	ATP-dependent protease subunit HslV OS=Vibrio alginolyticus 40B OX=674977 GN=hslV PE=3 SV=1	hslV	1	1.79348e-11	140.01	3	FESK(1)LQMHQGHLTK	0.27936	1	76452	Cytoplasmic
D0WTA8	74	K	ATP-dependent protease subunit HslV OS=Vibrio alginolyticus 40B OX=674977 GN=hslV PE=3 SV=1	hslV	1	9.63762e-21	132.01	3	LQMHQGHLTK(1)AAVELAK	0.18807	1	120100	Cytoplasmic
D0WTA9	232	K	ATP-dependent protease ATPase subunit HslU OS=Vibrio alginolyticus 40B OX=674977 GN=hslU PE=3 SV=1	hslU	1	6.62467e-16	128.46	2	ALAEEEAAK(1)LVNQEELK	-0.27162	1	38935	Cytoplasmic
D0WTA9	223	K	ATP-dependent protease ATPase subunit HslU OS=Vibrio alginolyticus 40B OX=674977 GN=hslU PE=3 SV=1	hslU	1	0.000168443	74.524	2	DAMK(1)ALAEEEAAK	1.5544	3	64126	Cytoplasmic
D0WTA9	80	K	ATP-dependent protease ATPase subunit HslU OS=Vibrio alginolyticus 40B OX=674977 GN=hslU PE=3 SV=1	hslU	1	8.68278e-06	95.138	2	LANAPFIK(1)VEATK	1.4726	1	35696	Cytoplasmic
D0WTA9	85	K	ATP-dependent protease ATPase subunit HslU OS=Vibrio alginolyticus 40B OX=674977 GN=hslU PE=3 SV=1	hslU	1	2.19359e-27	203.93	2	VEATK(1)FTEVGYVGK	1.7371	1	173550	Cytoplasmic
D0WTA9	63	K	ATP-dependent protease ATPase subunit HslU OS=Vibrio alginolyticus 40B OX=674977 GN=hslU PE=3 SV=1	hslU	1	1.70632e-05	52.201	2	NILMIGPTGVGK(1)TEIAR	1.1556	1	31633	Cytoplasmic
D0WTB3	121	K	Fructose-1,6-bisphosphatase OS=Vibrio alginolyticus 40B OX=674977 GN=glpX PE=3 SV=1	glpX	1	2.25831e-10	90.156	2	APDMYMEK(1)LVVGPGAK	0.32434	1	26761	Unknown
D0WTB3	147	K	Fructose-1,6-bisphosphatase OS=Vibrio alginolyticus 40B OX=674977 GN=glpX PE=3 SV=1	glpX	1	3.78806e-16	179.31	2	ENLENVAK(1)ALNK	1.5537	1	62593	Unknown
D0WTB3	29	K	Fructose-1,6-bisphosphatase OS=Vibrio alginolyticus 40B OX=674977 GN=glpX PE=3 SV=1	glpX	1	3.27703e-72	289.44	2	GDK(1)NAADGAAVEVMR	1.0217	2	253840	Unknown
D0WTB3	113	K	Fructose-1,6-bisphosphatase OS=Vibrio alginolyticus 40B OX=674977 GN=glpX PE=3 SV=1	glpX	1	3.71841e-05	82.437	2	GSFLK(1)APDMYMEK	0.97986	1	67891	Unknown
D0WTB3	238	K	Fructose-1,6-bisphosphatase OS=Vibrio alginolyticus 40B OX=674977 GN=glpX PE=3 SV=1	glpX	1	0.000388161	86.838	2	HEVK(1)GDTEENR	-0.45944	1	66646	Unknown
D0WTB3	139	K	Fructose-1,6-bisphosphatase OS=Vibrio alginolyticus 40B OX=674977 GN=glpX PE=3 SV=1	glpX	1	2.22467e-06	147.19	2	PLK(1)ENLENVAK	-1.4594	1	37319	Unknown
D0WTB3	22	K	Fructose-1,6-bisphosphatase OS=Vibrio alginolyticus 40B OX=674977 GN=glpX PE=3 SV=1	glpX	1	2.0065e-06	112.93	2	VTEGAALAGYK(1)WLGR	-1.6251	1	62999	Unknown
D0WTB4	12	K	Uncharacterized protein OS=Vibrio alginolyticus 40B OX=674977 GN=VMC_04140 PE=4 SV=1	VMC_04140	1	0.02494	54.056	2	ILQIVK(1)R	-2.229	1	7891.4	Cytoplasmic
D0WTC2	59	K	Probable transcriptional regulatory protein VMC_04220 OS=Vibrio alginolyticus 40B OX=674977 GN=VMC_04220 PE=3 SV=1	VMC_04220	1	6.00542e-41	224.52	2	AIDK(1)ANGGGGEDYTPAR	-1.926	1	148680	Cytoplasmic
D0WTC2	55	K	Probable transcriptional regulatory protein VMC_04220 OS=Vibrio alginolyticus 40B OX=674977 GN=VMC_04220 PE=3 SV=1	VMC_04220	1	2.36239e-13	131.06	2	DQVPAHVIDK(1)AIDK	-0.81351	3	1295300	Cytoplasmic
D0WTC2	42	K	Probable transcriptional regulatory protein VMC_04220 OS=Vibrio alginolyticus 40B OX=674977 GN=VMC_04220 PE=3 SV=1	VMC_04220	1	0.00463727	54.056	2	HLIAK(1)AK	1.0022	1	32527	Cytoplasmic
D0WTC2	45	K	Probable transcriptional regulatory protein VMC_04220 OS=Vibrio alginolyticus 40B OX=674977 GN=VMC_04220 PE=3 SV=1	VMC_04220	1	3.68309e-09	103.76	3	K(1)DQVPAHVIDK	0.88547	2	216330	Cytoplasmic
D0WTC2	37	K	Probable transcriptional regulatory protein VMC_04220 OS=Vibrio alginolyticus 40B OX=674977 GN=VMC_04220 PE=3 SV=1	VMC_04220	1	1.95125e-05	66.509	2	NGGGDPDMNLSLK(1)HLIAK	0.72207	2	50221	Cytoplasmic
D0WTC2	105	K	Probable transcriptional regulatory protein VMC_04220 OS=Vibrio alginolyticus 40B OX=674977 GN=VMC_04220 PE=3 SV=1	VMC_04220	1	0.0270234	41.025	2	QCFVK(1)VGAK	1.0483	1	124050	Cytoplasmic
D0WTC2	17	K	Probable transcriptional regulatory protein VMC_04220 OS=Vibrio alginolyticus 40B OX=674977 GN=VMC_04220 PE=3 SV=1	VMC_04220	1	0.000577223	68.49	2	YGK(1)EIYMCAK	-0.20885	1	220860	Cytoplasmic
D0WTD4	111	K	Methyl-accepting chemotaxis protein OS=Vibrio alginolyticus 40B OX=674977 GN=VMC_04340 PE=4 SV=1	VMC_04340	1	3.4937e-20	148.57	2	NTK(1)GIGENFYNLQDK	2.1581	1	35321	CytoplasmicMembrane
D0WTE2	26	K	Uncharacterized protein OS=Vibrio alginolyticus 40B OX=674977 GN=VMC_04420 PE=4 SV=1	VMC_04420	1	0.00123684	121.52	2	LLFADLK(1)R	-0.27761	1	96821	Cytoplasmic
D0WTE3	160	K	Glucosamine-6-phosphate deaminase OS=Vibrio alginolyticus 40B OX=674977 GN=nagB PE=3 SV=1	nagB	1	0.000102035	119.07	2	IK(1)TLTEDTR	-1.4475	1	20824	Cytoplasmic
D0WTE5	18	K	Uncharacterized protein OS=Vibrio alginolyticus 40B OX=674977 GN=VMC_04450 PE=3 SV=1	VMC_04450	1	4.29039e-06	171.75	2	FYDNVK(1)FPR	-0.10735	1	690570	Cytoplasmic
D0WTE5	71	K	Uncharacterized protein OS=Vibrio alginolyticus 40B OX=674977 GN=VMC_04450 PE=3 SV=1	VMC_04450	1	0.0108639	52.591	2	VLENPGK(1)AK	-0.83709	1	242730	Cytoplasmic
D0WTE6	157	K	Transcriptional regulator, LysR family OS=Vibrio alginolyticus 40B OX=674977 GN=VMC_04460 PE=3 SV=1	VMC_04460	1	0.00162797	109.36	2	ADELNCK(1)K	0.20682	1	102590	Cytoplasmic
D0WTE6	201	K	Transcriptional regulator, LysR family OS=Vibrio alginolyticus 40B OX=674977 GN=VMC_04460 PE=3 SV=1	VMC_04460	1	0.000582858	94.806	2	HPK(1)IPAPYLR	-0.3319	2	143940	Cytoplasmic
D0WTE6	4	K	Transcriptional regulator, LysR family OS=Vibrio alginolyticus 40B OX=674977 GN=VMC_04460 PE=3 SV=1	VMC_04460	1	0.0299678	40.203	2	MDVK(1)VFR	-0.39889	1	69932	Cytoplasmic
D0WTF7	41	K	Hydrolase_4 domain-containing protein OS=Vibrio alginolyticus 40B OX=674977 GN=VMC_04570 PE=4 SV=1	VMC_04570	1	0.0224221	53.878	2	K(1)LLLTPAR	-2.0114	1	16892	Unknown
D0WTF7	36	K	Hydrolase_4 domain-containing protein OS=Vibrio alginolyticus 40B OX=674977 GN=VMC_04570 PE=4 SV=1	VMC_04570	1	4.94266e-11	99.34	3	LHHTLAPSHAK(1)K	1.9854	2	10372	Unknown
D0WTH3	126	K	S-(hydroxymethyl)glutathione dehydrogenase OS=Vibrio alginolyticus 40B OX=674977 GN=VMC_04730 PE=3 SV=1	VMC_04730	1	4.37043e-15	130.71	2	ETQGK(1)GLMPDGTSR	-0.21428	1	107880	Cytoplasmic
D0WTH3	329	K	S-(hydroxymethyl)glutathione dehydrogenase OS=Vibrio alginolyticus 40B OX=674977 GN=VMC_04730 PE=3 SV=1	VMC_04730	1	0.000545503	102.46	2	GSAFGGVK(1)GR	1.4819	1	259410	Cytoplasmic
D0WTH3	15	K	S-(hydroxymethyl)glutathione dehydrogenase OS=Vibrio alginolyticus 40B OX=674977 GN=VMC_04730 PE=3 SV=1	VMC_04730	1	0.000451203	86.729	2	SK(1)AMVAWAAGEPLK	1.1336	1	74185	Cytoplasmic
D0WTH3	6	K	S-(hydroxymethyl)glutathione dehydrogenase OS=Vibrio alginolyticus 40B OX=674977 GN=VMC_04730 PE=3 SV=1	VMC_04730	1	0.0128925	55.235	2	SLEIK(1)PGQTHIK	-1.4571	1	161110	Cytoplasmic
D0WTH3	13	K	S-(hydroxymethyl)glutathione dehydrogenase OS=Vibrio alginolyticus 40B OX=674977 GN=VMC_04730 PE=3 SV=1	VMC_04730	0.999981	5.49308e-06	111.38	3	SLEIKPGQTHIK(1)SK	2.1057	2	104410	Cytoplasmic
D0WTH5	237	K	Putative transcriptional regulator OS=Vibrio alginolyticus 40B OX=674977 GN=VMC_04750 PE=4 SV=1	VMC_04750	1	0.00833684	84.699	2	NLSPK(1)VR	0.032941	1	26264	Cytoplasmic
D0WTI4	250	K	Putative secretion protein OS=Vibrio alginolyticus 40B OX=674977 GN=VMC_04840 PE=4 SV=1	VMC_04840	1	3.21356e-07	138.71	2	ANFK(1)ETDLTHIK	0.1988	1	57112	CytoplasmicMembrane
D0WTI4	145	K	Putative secretion protein OS=Vibrio alginolyticus 40B OX=674977 GN=VMC_04840 PE=4 SV=1	VMC_04840	1	0.000159373	90.689	2	K(1)LASDQDLDTAK	-0.56478	1	17433	CytoplasmicMembrane
D0WTJ1	262	K	Peptidase, putative OS=Vibrio alginolyticus 40B OX=674977 GN=VMC_04910 PE=3 SV=1	VMC_04910	1	0.00589139	55.754	2	DLDPYVPFSK(1)SLR	-0.60029	1	16736	Cytoplasmic
D0WTJ1	415	K	Peptidase, putative OS=Vibrio alginolyticus 40B OX=674977 GN=VMC_04910 PE=3 SV=1	VMC_04910	1	0.000701093	90.761	2	QPFK(1)AYEER	1.6047	1	64348	Cytoplasmic
D0WTK5	89	K	Cytochrome c-type protein OS=Vibrio alginolyticus 40B OX=674977 GN=VMC_05050 PE=3 SV=2	VMC_05050	1	0.000103866	79.795	2	ASK(1)DIYHEFVTGK	1.396	1	37985	Unknown
D0WTK5	62	K	Cytochrome c-type protein OS=Vibrio alginolyticus 40B OX=674977 GN=VMC_05050 PE=3 SV=2	VMC_05050	1	0.000281344	57.003	3	EYQGSVHFSNAK(1)GIR	-2.678	1	11035	Unknown
D0WTK5	359	K	Cytochrome c-type protein OS=Vibrio alginolyticus 40B OX=674977 GN=VMC_05050 PE=3 SV=2	VMC_05050	1	2.84669e-16	159.93	2	FFQHHAK(1)DVVGH	-1.1679	1	18945	Unknown
D0WTK5	105	K	Cytochrome c-type protein OS=Vibrio alginolyticus 40B OX=674977 GN=VMC_05050 PE=3 SV=2	VMC_05050	1	0.000988671	63.212	3	IDTPEK(1)YEAHR	-0.011996	2	80569	Unknown
D0WTK6	155	K	Trimethylamine-N-oxide reductase OS=Vibrio alginolyticus 40B OX=674977 GN=VMC_05060 PE=3 SV=1	VMC_05060	1	0.000135008	56.938	2	SSGVLHK(1)AQTLLQR	0.02745	1	6073.4	Periplasmic
D0WTK6	88	K	Trimethylamine-N-oxide reductase OS=Vibrio alginolyticus 40B OX=674977 GN=VMC_05060 PE=3 SV=1	VMC_05060	1	0.0011482	92.319	2	VK(1)YPMVR	0.235	1	20780	Periplasmic
D0WTK6	613	K	Trimethylamine-N-oxide reductase OS=Vibrio alginolyticus 40B OX=674977 GN=VMC_05060 PE=3 SV=1	VMC_05060	1	0.000550735	95.311	2	WNEK(1)NAQFVR	1.5987	1	16741	Periplasmic
D0WTK8	140	K	Thiamine-phosphate synthase OS=Vibrio alginolyticus 40B OX=674977 GN=thiE PE=3 SV=1	thiE	1	0.00317317	67.881	2	K(1)HWGIDGLK	2.1793	1	8450.9	Unknown
D0WTL0	60	K	Aminopyrimidine aminohydrolase OS=Vibrio alginolyticus 40B OX=674977 GN=VMC_05100 PE=3 SV=1	VMC_05100	1	0.00125226	65.313	2	AYALAIYK(1)AR	-0.62087	1	7257.8	Unknown
D0WTL1	308	K	Putative ABC transporter substrate-binding protein OS=Vibrio alginolyticus 40B OX=674977 GN=VMC_05110 PE=4 SV=1	VMC_05110	1	0.000761278	68.548	3	FALRPSAVDLK(1)R	-1.1008	1	29416	Unknown
D0WTL1	74	K	Putative ABC transporter substrate-binding protein OS=Vibrio alginolyticus 40B OX=674977 GN=VMC_05110 PE=4 SV=1	VMC_05110	1	0.00112957	77.072	2	GYFK(1)EQGLK	0.29489	1	62740	Unknown
D0WTL1	149	K	Putative ABC transporter substrate-binding protein OS=Vibrio alginolyticus 40B OX=674977 GN=VMC_05110 PE=4 SV=1	VMC_05110	1	0.00272731	56.202	2	NENLGDLK(1)GK	0.39225	1	39377	Unknown
D0WTL5	329	K	Putative TldD protein OS=Vibrio alginolyticus 40B OX=674977 GN=VMC_05150 PE=3 SV=1	VMC_05150	1	0.0709894	43.306	2	LTSFMVDK(1)MGGMK	1.1251	1	10292	Cytoplasmic
D0WTL5	334	K	Putative TldD protein OS=Vibrio alginolyticus 40B OX=674977 GN=VMC_05150 PE=3 SV=1	VMC_05150	1	0.0284424	43.613	2	MGGMK(1)TGYEPTGSGR	-1.9093	1	4563.3	Cytoplasmic
D0WTL5	349	K	Putative TldD protein OS=Vibrio alginolyticus 40B OX=674977 GN=VMC_05150 PE=3 SV=1	VMC_05150	1	0.0055746	49.16	2	QNYK(1)FAPTSR	-2.3111	1	27871	Cytoplasmic
D0WTL5	426	K	Putative TldD protein OS=Vibrio alginolyticus 40B OX=674977 GN=VMC_05150 PE=3 SV=1	VMC_05150	1	4.03353e-05	74.849	2	TATLISTGPK(1)VLK	0.41518	1	66032	Cytoplasmic
D0WTL5	429	K	Putative TldD protein OS=Vibrio alginolyticus 40B OX=674977 GN=VMC_05150 PE=3 SV=1	VMC_05150	1	0.00140763	56.202	2	VLK(1)EISMVGK	-1.7774	1	79090	Cytoplasmic
D0WTL5	96	K	Putative TldD protein OS=Vibrio alginolyticus 40B OX=674977 GN=VMC_05150 PE=3 SV=1	VMC_05150	1	0.014087	63.397	2	VTSLLAAK(1)DK	-2.5777	1	44297	Cytoplasmic
D0WTL6	43	K	Putative PmbA-related protein OS=Vibrio alginolyticus 40B OX=674977 GN=VMC_05160 PE=3 SV=1	VMC_05160	1	0.000828892	90.761	2	ANQGK(1)LDEYK	-0.10626	1	86158	Cytoplasmic
D0WTL6	48	K	Putative PmbA-related protein OS=Vibrio alginolyticus 40B OX=674977 GN=VMC_05160 PE=3 SV=1	VMC_05160	1	7.61713e-07	90.156	2	LDEYK(1)VSSSQVLGVR	-1.2748	1	42288	Cytoplasmic
D0WTL6	265	K	Putative PmbA-related protein OS=Vibrio alginolyticus 40B OX=674977 GN=VMC_05160 PE=3 SV=1	VMC_05160	1	0.00177296	77.358	2	GITPLGDK(1)LGQR	0.27479	1	81029	Cytoplasmic
D0WTL6	38	K	Putative PmbA-related protein OS=Vibrio alginolyticus 40B OX=674977 GN=VMC_05160 PE=3 SV=1	VMC_05160	1	0.0706882	53.028	2	NSSFSLK(1)ANQGK	-1.7636	1	18710	Cytoplasmic
D0WTL7	99	K	Putative pseudouridine methyltransferase OS=Vibrio alginolyticus 40B OX=674977 GN=VMC_05170 PE=3 SV=1	VMC_05170	1	1.18021e-08	106.11	2	ALDASVGMGK(1)EQLR	-2.2014	1	22271	Cytoplasmic
D0WTL7	173	K	Putative pseudouridine methyltransferase OS=Vibrio alginolyticus 40B OX=674977 GN=VMC_05170 PE=3 SV=1	VMC_05170	1	0.000413684	85.622	2	LGTEK(1)ISLGPK	-2.2207	1	26668	Cytoplasmic
D0WTL7	167	K	Putative pseudouridine methyltransferase OS=Vibrio alginolyticus 40B OX=674977 GN=VMC_05170 PE=3 SV=1	VMC_05170	1	0.0342237	40.203	2	SFNSLK(1)R	-1.2549	1	39291	Cytoplasmic
D0WTM2	377	K	HemY protein OS=Vibrio alginolyticus 40B OX=674977 GN=hemY PE=4 SV=1	hemY	1	1.1498e-22	211.84	2	QNLTK(1)AAHEVSR	-1.4601	1	58870	CytoplasmicMembrane
D0WTM3	220	K	Putative uroporphyrin-III C-methyltransferase OS=Vibrio alginolyticus 40B OX=674977 GN=VMC_05230 PE=4 SV=1	VMC_05230	1	0.000579646	83.623	2	AMANDITK(1)LR	0.73791	2	467420	CytoplasmicMembrane
D0WTM3	133	K	Putative uroporphyrin-III C-methyltransferase OS=Vibrio alginolyticus 40B OX=674977 GN=VMC_05230 PE=4 SV=1	VMC_05230	1	8.23814e-17	142.08	2	ATTVTHK(1)AEVVLGQQQK	0.96962	2	243330	CytoplasmicMembrane
D0WTM3	212	K	Putative uroporphyrin-III C-methyltransferase OS=Vibrio alginolyticus 40B OX=674977 GN=VMC_05230 PE=4 SV=1	VMC_05230	1	0.0158495	69.915	2	K(1)AMANDITK	-3.1826	1	62419	CytoplasmicMembrane
D0WTM3	156	K	Putative uroporphyrin-III C-methyltransferase OS=Vibrio alginolyticus 40B OX=674977 GN=VMC_05230 PE=4 SV=1	VMC_05230	1	1.9392e-09	115.05	2	SIESLQLAVADVK(1)GR	1.302	1	75954	CytoplasmicMembrane
D0WTM3	60	K	Putative uroporphyrin-III C-methyltransferase OS=Vibrio alginolyticus 40B OX=674977 GN=VMC_05230 PE=4 SV=1	VMC_05230	1	0.00776433	78.816	2	VEFEEK(1)QGK	7.672	1	125230	CytoplasmicMembrane
D0WTM4	147	K	Uroporphyrinogen-III synthase OS=Vibrio alginolyticus 40B OX=674977 GN=VMC_05240 PE=3 SV=1	VMC_05240	1	0.000321545	71.066	2	GAK(1)VHYSETYK	-0.76959	1	10572	Cytoplasmic
D0WTM4	155	K	Uroporphyrinogen-III synthase OS=Vibrio alginolyticus 40B OX=674977 GN=VMC_05240 PE=3 SV=1	VMC_05240	1	0.0028746	62.969	2	VHYSETYK(1)R	0.48157	1	21436	Cytoplasmic
D0WTM8	171	K	Diaminopimelate decarboxylase OS=Vibrio alginolyticus 40B OX=674977 GN=lysA PE=4 SV=1	lysA	1	0.000300387	108.4	2	DNK(1)FGIAFDR	-0.85332	1	138770	Cytoplasmic
D0WTM8	158	K	Diaminopimelate decarboxylase OS=Vibrio alginolyticus 40B OX=674977 GN=lysA PE=4 SV=1	lysA	1	1.70641e-05	57.279	3	INPDVDAK(1)THPYISTGLR	-1.0227	1	48026	Cytoplasmic
D0WTM8	99	K	Diaminopimelate decarboxylase OS=Vibrio alginolyticus 40B OX=674977 GN=lysA PE=4 SV=1	lysA	1	0.00140156	88.181	2	K(1)VVFSGVGK	-1.043	1	64112	Cytoplasmic
D0WTM8	107	K	Diaminopimelate decarboxylase OS=Vibrio alginolyticus 40B OX=674977 GN=lysA PE=4 SV=1	lysA	1	1.81756e-11	143.22	2	VVFSGVGK(1)TPAEMK	-0.56545	1	72757	Cytoplasmic
D0WTM8	113	K	Diaminopimelate decarboxylase OS=Vibrio alginolyticus 40B OX=674977 GN=lysA PE=4 SV=1	lysA	1	0.00148602	81.32	2	TPAEMK(1)R	0.48856	1	208610	Cytoplasmic
D0WTM9	77	K	Diaminopimelate decarboxylase OS=Vibrio alginolyticus 40B OX=674977 GN=VMC_05290 PE=3 SV=1	VMC_05290	1	0.000157807	127.93	2	VEFLK(1)HTEHK	-0.39343	1	170210	Cytoplasmic
D0WTN0	89	K	Diaminopimelate epimerase OS=Vibrio alginolyticus 40B OX=674977 GN=dapF PE=3 SV=1	dapF	1	0.00252854	85.813	2	LK(1)GLTNK	0.3079	1	13453	Cytoplasmic
D0WTN2	77	K	Glycogen operon protein glgX OS=Vibrio alginolyticus 40B OX=674977 GN=glgX PE=4 SV=1	glgX	1	9.21202e-31	192.95	2	GDQGYLK(1)EFATR	1.1093	1	272630	Cytoplasmic
D0WTN8	136	K	Hydrolase_4 domain-containing protein OS=Vibrio alginolyticus 40B OX=674977 GN=VMC_05380 PE=4 SV=1	VMC_05380	1	0.00307753	62.969	2	LQDK(1)ALTER	0.53709	1	257060	Unknown
D0WTQ0	326	K	HTH lacI-type domain-containing protein OS=Vibrio alginolyticus 40B OX=674977 GN=VMC_05500 PE=4 SV=1	VMC_05500	1	0.00656197	40.386	2	MMVPVK(1)LIER	-1.8462	1	10948	Cytoplasmic
D0WTQ0	37	K	HTH lacI-type domain-containing protein OS=Vibrio alginolyticus 40B OX=674977 GN=VMC_05500 PE=4 SV=1	VMC_05500	1	0.000839242	62.705	2	VFVPGSSVSEK(1)TK	-0.41399	1	49996	Cytoplasmic
D0WTQ8	122	K	Putative methyl-accepting chemotaxis protein OS=Vibrio alginolyticus 40B OX=674977 GN=VMC_05580 PE=4 SV=1	VMC_05580	1	0.00133635	76.196	2	K(1)WGWYTNAIANPSK	-0.68058	1	19048	CytoplasmicMembrane
D0WTQ8	3	K	Putative methyl-accepting chemotaxis protein OS=Vibrio alginolyticus 40B OX=674977 GN=VMC_05580 PE=4 SV=1	VMC_05580	1	0.00272773	90.308	2	MFK(1)NLSLK	0.76634	2	80604	CytoplasmicMembrane
D0WTT0	71	K	Uncharacterized protein OS=Vibrio alginolyticus 40B OX=674977 GN=VMC_05800 PE=4 SV=1	VMC_05800	1	0.000545187	88.921	2	FGNPMLIK(1)LK	1.5055	2	31898	Unknown
D0WTT0	6	K	Uncharacterized protein OS=Vibrio alginolyticus 40B OX=674977 GN=VMC_05800 PE=4 SV=1	VMC_05800	1	1.13236e-05	135.28	2	TDTAK(1)PALPDR	-1.0484	1	458510	Unknown
D0WTT1	19	K	ABC transporter domain-containing protein OS=Vibrio alginolyticus 40B OX=674977 GN=VMC_05810 PE=4 SV=1	VMC_05810	1	0.000558021	70.389	2	SFVDGK(1)ETHR	1.1999	1	14830	CytoplasmicMembrane
D0WTT9	71	K	Tetratricopeptide region OS=Vibrio alginolyticus 40B OX=674977 GN=VMC_05890 PE=4 SV=1	VMC_05890	1	1.88193e-27	135.89	3	ISHAGFTAK(1)MPSNMEIVTDR	2.4264	1	34352	Unknown
D0WTT9	88	K	Tetratricopeptide region OS=Vibrio alginolyticus 40B OX=674977 GN=VMC_05890 PE=4 SV=1	VMC_05890	1	1.77706e-09	163.43	2	LLEAYK(1)LEPYR	0.90115	1	303690	Unknown
D0WTT9	161	K	Tetratricopeptide region OS=Vibrio alginolyticus 40B OX=674977 GN=VMC_05890 PE=4 SV=1	VMC_05890	1	2.31409e-05	126.29	2	LNAGK(1)AADIQR	-1.599	1	129400	Unknown
D0WTT9	242	K	Tetratricopeptide region OS=Vibrio alginolyticus 40B OX=674977 GN=VMC_05890 PE=4 SV=1	VMC_05890	1	0.000724695	109.36	2	NHK(1)TEGK	-0.069425	1	20109	Unknown
D0WTT9	181	K	Tetratricopeptide region OS=Vibrio alginolyticus 40B OX=674977 GN=VMC_05890 PE=4 SV=1	VMC_05890	1	0.000733587	88.921	2	VLATPLK(1)EK	0.44007	1	192520	Unknown
D0WTU0	88	K	DUF218 domain-containing protein OS=Vibrio alginolyticus 40B OX=674977 GN=VMC_05900 PE=4 SV=1	VMC_05900	1	2.38031e-20	148.69	2	DLAK(1)ASDGELLGIYR	-2.6714	1	66454	Unknown
D0WTU0	41	K	DUF218 domain-containing protein OS=Vibrio alginolyticus 40B OX=674977 GN=VMC_05900 PE=4 SV=1	VMC_05900	1	2.08475e-31	242.35	4	HNIK(1)HATIISSASHVR	-0.94713	2	575320	Unknown
D0WTU2	6	K	Organic hydroperoxide resistance protein, putative OS=Vibrio alginolyticus 40B OX=674977 GN=VMC_05920 PE=3 SV=1	VMC_05920	1	2.92056e-06	103.76	2	TTLYK(1)TQATALAGR	-1.8492	1	34127	Cytoplasmic
D0WTU4	167	K	Alkyl hydroperoxide reductase C OS=Vibrio alginolyticus 40B OX=674977 GN=VMC_05940 PE=3 SV=1	VMC_05940	1	3.52331e-06	87.727	3	AAQYVAAHPGEVCPAK(1)WK	0.36741	2	40123	Cytoplasmic
D0WTU4	169	K	Alkyl hydroperoxide reductase C OS=Vibrio alginolyticus 40B OX=674977 GN=VMC_05940 PE=3 SV=1	VMC_05940	1	1.1937e-10	61.23	2	WK(1)EGEETLAPSLDLVGK	0.56164	1	21712	Cytoplasmic
D0WTU4	151	K	Alkyl hydroperoxide reductase C OS=Vibrio alginolyticus 40B OX=674977 GN=VMC_05940 PE=3 SV=1	VMC_05940	1	0.00153814	66.509	3	VK(1)AAQYVAAHPGEVCPAK	-0.078202	1	10421	Cytoplasmic
D0WTV7	346	K	ABC transporter, ATP-binding protein OS=Vibrio alginolyticus 40B OX=674977 GN=VMC_06070 PE=4 SV=1	VMC_06070	0.999967	0.00372951	90.689	2	TLSKPIDIK(1)DK	1.2967	1	16960	CytoplasmicMembrane
D0WTW3	121	K	Sodium/proline symporter OS=Vibrio alginolyticus 40B OX=674977 GN=putP PE=3 SV=1	putP	1	0.0687579	74.486	2	RFNDK(1)SK	0.45162	1	14715	CytoplasmicMembrane
D0WTW3	268	K	Sodium/proline symporter OS=Vibrio alginolyticus 40B OX=674977 GN=putP PE=3 SV=1	putP	1	0.006738	69.915	2	SNK(1)DLTTAR	1.445	1	87668	CytoplasmicMembrane
D0WTW4	179	K	Uncharacterized protein OS=Vibrio alginolyticus 40B OX=674977 GN=VMC_06140 PE=4 SV=1	VMC_06140	1	1.32587e-08	121.96	3	SQVEHALNLQLAK(1)R	-0.027647	1	73121	Unknown
D0WTW5	114	K	Bifunctional protein PutA OS=Vibrio alginolyticus 40B OX=674977 GN=putA PE=3 SV=1	putA	1	4.80614e-05	121.8	2	DK(1)LSVADWK	0.6426	1	787280	Cytoplasmic
D0WTW5	121	K	Bifunctional protein PutA OS=Vibrio alginolyticus 40B OX=674977 GN=putA PE=3 SV=1	putA	1	2.42728e-09	152.17	3	LSVADWK(1)SHLK	2.9213	3	657320	Cytoplasmic
D0WTW5	112	K	Bifunctional protein PutA OS=Vibrio alginolyticus 40B OX=674977 GN=putA PE=3 SV=1	putA	1	1.21879e-05	103.69	2	IPDAATADSLIK(1)DK	1.2354	1	853590	Cytoplasmic
D0WTW5	174	K	Bifunctional protein PutA OS=Vibrio alginolyticus 40B OX=674977 GN=putA PE=3 SV=1	putA	1	0.00346232	75.243	2	K(1)AMYQAMK	0.65511	2	368070	Cytoplasmic
D0WTW5	387	K	Bifunctional protein PutA OS=Vibrio alginolyticus 40B OX=674977 GN=putA PE=3 SV=1	putA	1	1.80215e-31	200.76	2	K(1)EATDVAYLACAR	-0.65976	1	323770	Cytoplasmic
D0WTW5	166	K	Bifunctional protein PutA OS=Vibrio alginolyticus 40B OX=674977 GN=putA PE=3 SV=1	putA	1	0.000146058	116.13	2	LVNK(1)FSEPVIR	-0.84503	1	527790	Cytoplasmic
D0WTW5	322	K	Bifunctional protein PutA OS=Vibrio alginolyticus 40B OX=674977 GN=putA PE=3 SV=1	putA	1	0.00523257	74.269	2	SDLVK(1)GWGK	0.64048	1	840410	Cytoplasmic
D0WTW5	988	K	Bifunctional protein PutA OS=Vibrio alginolyticus 40B OX=674977 GN=putA PE=3 SV=1	putA	1	0.000201073	100.75	2	WIEK(1)HAR	0.10068	1	442670	Cytoplasmic
D0WTW7	162	K	Transcriptional regulator, LuxR family OS=Vibrio alginolyticus 40B OX=674977 GN=VMC_06170 PE=4 SV=1	VMC_06170	0.991216	0.0126686	40.861	3	FSDLQPK(0.009)PEK(0.991)LTCR	0.7782	1	34676	Cytoplasmic
D0WTW8	10	K	Pyridoxine/pyridoxamine 5'-phosphate oxidase OS=Vibrio alginolyticus 40B OX=674977 GN=pdxH PE=3 SV=1	pdxH	1	0.00868382	81.32	2	EYTK(1)GGLR	1.0664	1	171050	Cytoplasmic
D0WTW8	155	K	Pyridoxine/pyridoxamine 5'-phosphate oxidase OS=Vibrio alginolyticus 40B OX=674977 GN=pdxH PE=3 SV=1	pdxH	1	0.00309434	72.355	2	FLELK(1)QK	-0.98519	1	146550	Cytoplasmic
D0WTW8	150	K	Pyridoxine/pyridoxamine 5'-phosphate oxidase OS=Vibrio alginolyticus 40B OX=674977 GN=pdxH PE=3 SV=1	pdxH	1	0.0150293	57.293	2	GVLEGK(1)FLELK	-5.3308	1	195570	Cytoplasmic
D0WTW8	63	K	Pyridoxine/pyridoxamine 5'-phosphate oxidase OS=Vibrio alginolyticus 40B OX=674977 GN=pdxH PE=3 SV=1	pdxH	1	0.000760317	114.64	2	IVLLK(1)NVDK	-0.919	1	589120	Cytoplasmic
D0WTW8	175	K	Pyridoxine/pyridoxamine 5'-phosphate oxidase OS=Vibrio alginolyticus 40B OX=674977 GN=pdxH PE=3 SV=1	pdxH	0.955608	0.00206313	74.524	3	VK(0.956)PK(0.044)SIEFWQGGEHR	-18.614	1	28564	Cytoplasmic
D0WTX0	287	K	Putative two-component response regulator OS=Vibrio alginolyticus 40B OX=674977 GN=VMC_06200 PE=4 SV=1	VMC_06200	0.999993	0.00289209	58.476	3	KEDIGPLYK(1)HFVR	-1.2493	1	30646	Cytoplasmic
D0WTX1	243	K	Membrane fusion protein (MFP) family protein OS=Vibrio alginolyticus 40B OX=674977 GN=VMC_06210 PE=3 SV=1	VMC_06210	1	8.07029e-05	113.14	2	IELLK(1)LQR	-0.52393	1	63689	CytoplasmicMembrane
D0WTX3	292	K	Uncharacterized protein OS=Vibrio alginolyticus 40B OX=674977 GN=VMC_06230 PE=4 SV=1	VMC_06230	1	0.00167963	90.306	2	ADAHVK(1)ELSQR	-1.1676	2	213430	CytoplasmicMembrane
D0WTX3	244	K	Uncharacterized protein OS=Vibrio alginolyticus 40B OX=674977 GN=VMC_06230 PE=4 SV=1	VMC_06230	1	6.11548e-35	188.88	2	AQAYLDPISK(1)LGNR	-0.11472	1	140720	CytoplasmicMembrane
D0WTX3	363	K	Uncharacterized protein OS=Vibrio alginolyticus 40B OX=674977 GN=VMC_06230 PE=4 SV=1	VMC_06230	1	1.42178e-22	215.84	2	ASLGVAHSK(1)DQK	-0.79476	1	117440	CytoplasmicMembrane
D0WTX3	588	K	Uncharacterized protein OS=Vibrio alginolyticus 40B OX=674977 GN=VMC_06230 PE=4 SV=1	VMC_06230	1	8.56229e-13	187.47	3	LDYLFTHNLHDEK(1)QK	1.254	1	274170	CytoplasmicMembrane
D0WTX3	590	K	Uncharacterized protein OS=Vibrio alginolyticus 40B OX=674977 GN=VMC_06230 PE=4 SV=1	VMC_06230	1	0.0293495	41.796	2	QK(1)FTLTSISR	0.15495	1	79129	CytoplasmicMembrane
D0WTX3	354	K	Uncharacterized protein OS=Vibrio alginolyticus 40B OX=674977 GN=VMC_06230 PE=4 SV=1	VMC_06230	1	0.00109474	78.043	2	PK(1)ASLGVAHSK	-0.65442	1	5924.3	CytoplasmicMembrane
D0WTX3	445	K	Uncharacterized protein OS=Vibrio alginolyticus 40B OX=674977 GN=VMC_06230 PE=4 SV=1	VMC_06230	1	1.7508e-12	104.86	3	VFHNEVFSSIEK(1)DGETYR	-0.0026937	1	27276	CytoplasmicMembrane
D0WTX4	696	K	Toxin secretion ATP-binding protein OS=Vibrio alginolyticus 40B OX=674977 GN=VMC_06240 PE=4 SV=1	VMC_06240	1	0.00529101	78.932	2	AQVLNDLK(1)QGK	0.11458	1	86415	CytoplasmicMembrane
D0WTX4	509	K	Toxin secretion ATP-binding protein OS=Vibrio alginolyticus 40B OX=674977 GN=VMC_06240 PE=4 SV=1	VMC_06240	1	0.00751361	53.517	2	IGSGK(1)TTLER	-0.97249	1	18291	CytoplasmicMembrane
D0WTX4	234	K	Toxin secretion ATP-binding protein OS=Vibrio alginolyticus 40B OX=674977 GN=VMC_06240 PE=4 SV=1	VMC_06240	1	0.0140855	51.864	2	LFSK(1)VMGIR	0.63104	1	30623	CytoplasmicMembrane
D0WTX6	145	K	Oligopeptide ABC transporter, periplasmic oligopeptide-binding protein OS=Vibrio alginolyticus 40B OX=674977 GN=VMC_06260 PE=3 SV=1	VMC_06260	1	0.00205205	45.939	2	IK(1)NIADVAEGK	-1.1498	1	40556	Periplasmic
D0WTX6	535	K	Oligopeptide ABC transporter, periplasmic oligopeptide-binding protein OS=Vibrio alginolyticus 40B OX=674977 GN=VMC_06260 PE=3 SV=1	VMC_06260	1	0.00155378	95.311	2	IYSK(1)DLYIK	0.11667	1	73317	Periplasmic
D0WTX6	525	K	Oligopeptide ABC transporter, periplasmic oligopeptide-binding protein OS=Vibrio alginolyticus 40B OX=674977 GN=VMC_06260 PE=3 SV=1	VMC_06260	1	0.0256016	49.967	3	LVRPTVGGFAK(1)NNVEGR	-0.944	1	13926	Periplasmic
D0WTY5	125	K	Uncharacterized protein OS=Vibrio alginolyticus 40B OX=674977 GN=VMC_06350 PE=4 SV=1	VMC_06350	1	0.0440188	44.767	2	GINK(1)LALK	-0.82871	1	19128	Cytoplasmic
D0WTY5	530	K	Uncharacterized protein OS=Vibrio alginolyticus 40B OX=674977 GN=VMC_06350 PE=4 SV=1	VMC_06350	1	0.00880536	48.822	2	VTVQFGDEQVTTK(1)R	-2.37	1	63513	Cytoplasmic
D0WTY7	151	K	ParB family protein OS=Vibrio alginolyticus 40B OX=674977 GN=VMC_06370 PE=3 SV=1	VMC_06370	1	2.88455e-21	170.22	3	FLSDVANAHK(1)PLSLYEK	-0.23194	1	331610	Cytoplasmic
D0WTY7	158	K	ParB family protein OS=Vibrio alginolyticus 40B OX=674977 GN=VMC_06370 PE=3 SV=1	VMC_06370	0.999969	2.29259e-24	104.86	3	FLSDVANAHKPLSLYEK(1)GK	-0.74053	1	132040	Cytoplasmic
D0WTY7	218	K	ParB family protein OS=Vibrio alginolyticus 40B OX=674977 GN=VMC_06370 PE=3 SV=1	VMC_06370	1	0.00329338	65.156	2	PTIVK(1)LHK	-0.38847	1	61029	Cytoplasmic
D0WTY7	11	K	ParB family protein OS=Vibrio alginolyticus 40B OX=674977 GN=VMC_06370 PE=3 SV=1	VMC_06370	1	0.000462091	109.88	2	TSELNAK(1)LFGK	3.9227	1	142840	Cytoplasmic
D0WTY8	55	K	ParA family protein OS=Vibrio alginolyticus 40B OX=674977 GN=VMC_06380 PE=4 SV=1	VMC_06380	1	0.00406477	72.038	2	K(1)LDDAIGK	1.3856	1	33430	Cytoplasmic
D0WTY8	62	K	ParA family protein OS=Vibrio alginolyticus 40B OX=674977 GN=VMC_06380 PE=4 SV=1	VMC_06380	1	0.0192822	40.861	2	LDDAIGK(1)MEAAGHQFTK	-8.5191	1	806860	Cytoplasmic
D0WTY8	375	K	ParA family protein OS=Vibrio alginolyticus 40B OX=674977 GN=VMC_06380 PE=4 SV=1	VMC_06380	1	3.25067e-22	180.81	2	K(1)TLATAQDAVHK	0.38661	1	41647	Cytoplasmic
D0WTY8	386	K	ParA family protein OS=Vibrio alginolyticus 40B OX=674977 GN=VMC_06380 PE=4 SV=1	VMC_06380	1	5.13267e-13	82.822	3	TLATAQDAVHK(1)SALELER	1.4041	2	141130	Cytoplasmic
D0WTY8	238	K	ParA family protein OS=Vibrio alginolyticus 40B OX=674977 GN=VMC_06380 PE=4 SV=1	VMC_06380	1	0.00728099	53.517	2	LLK(1)EQLIDK	-2.2392	1	163780	Cytoplasmic
D0WTY8	324	K	ParA family protein OS=Vibrio alginolyticus 40B OX=674977 GN=VMC_06380 PE=4 SV=1	VMC_06380	1	0.000194173	81.335	2	LMPTMFEDDNK(1)K	0.44959	1	226670	Cytoplasmic
D0WTY9	153	K	HTH_55 domain-containing protein OS=Vibrio alginolyticus 40B OX=674977 GN=VMC_06390 PE=4 SV=1	VMC_06390	1	3.98328e-05	122.44	2	ALAQTQVNK(1)R	1.0073	1	66293	CytoplasmicMembrane
D0WTY9	200	K	HTH_55 domain-containing protein OS=Vibrio alginolyticus 40B OX=674977 GN=VMC_06390 PE=4 SV=1	VMC_06390	1	1.46436e-11	119.55	2	SYQK(1)SMVSISGTK	2.0815	1	20299	CytoplasmicMembrane
D0WTZ3	36	K	Trehalose-6-phosphate hydrolase OS=Vibrio alginolyticus 40B OX=674977 GN=treC PE=4 SV=1	treC	1	0.0138111	53.028	2	GTGDIK(1)GIISK	-0.099803	1	37218	Cytoplasmic
D0WTZ3	30	K	Trehalose-6-phosphate hydrolase OS=Vibrio alginolyticus 40B OX=674977 GN=treC PE=4 SV=1	treC	1	1.40198e-27	159.44	2	SFCDSGSK(1)GTGDIK	1.0317	1	39459	Cytoplasmic
D0WTZ3	490	K	Trehalose-6-phosphate hydrolase OS=Vibrio alginolyticus 40B OX=674977 GN=treC PE=4 SV=1	treC	1	0.0149048	47.561	2	YEDLLPEHK(1)R	-0.3627	1	111740	Cytoplasmic
D0WTZ4	41	K	PTS system, trehalose-specific IIBC component OS=Vibrio alginolyticus 40B OX=674977 GN=treB PE=4 SV=1	treB	1	7.36456e-08	106	2	FVLNDTDK(1)ADTK	0.096478	1	103250	CytoplasmicMembrane
D0WTZ6	60	K	D,D-heptose 1,7-bisphosphate phosphatase OS=Vibrio alginolyticus 40B OX=674977 GN=VMC_06460 PE=3 SV=1	VMC_06460	1	0.0304994	58.286	2	GK(1)FSEDR	0.43066	1	69418	Cytoplasmic
D0WTZ6	128	K	D,D-heptose 1,7-bisphosphate phosphatase OS=Vibrio alginolyticus 40B OX=674977 GN=VMC_06460 PE=3 SV=1	VMC_06460	1	0.000398295	68.548	2	IDMEK(1)SVMIGDK	2.0971	1	17557	Cytoplasmic
D0WTZ7	5	K	Methionine import ATP-binding protein MetN OS=Vibrio alginolyticus 40B OX=674977 GN=metN PE=3 SV=1	metN	1	0.013486	72.492	2	MIEIK(1)NVNK	-2.7996	1	12283	CytoplasmicMembrane
D0WTZ7	9	K	Methionine import ATP-binding protein MetN OS=Vibrio alginolyticus 40B OX=674977 GN=metN PE=3 SV=1	metN	1	0.00779577	60.547	2	NVNK(1)VFYQGSK	-0.25851	1	29744	CytoplasmicMembrane
D0WTZ7	16	K	Methionine import ATP-binding protein MetN OS=Vibrio alginolyticus 40B OX=674977 GN=metN PE=3 SV=1	metN	1	5.76647e-07	103.69	2	VFYQGSK(1)EILALK	0.19535	1	7572	CytoplasmicMembrane
D0WTZ9	97	K	Lipoprotein OS=Vibrio alginolyticus 40B OX=674977 GN=yaeC PE=3 SV=1	yaeC	1	0.000575997	112.8	2	PYLDQQVK(1)DR	-0.94301	1	95099	CytoplasmicMembrane
D0WU02	207	K	NADPH-dependent 7-cyano-7-deazaguanine reductase OS=Vibrio alginolyticus 40B OX=674977 GN=queF PE=3 SV=1	queF	1	0.00946639	65.156	2	YQGAK(1)IDR	-1.5315	1	53477	Cytoplasmic
D0WU02	8	K	NADPH-dependent 7-cyano-7-deazaguanine reductase OS=Vibrio alginolyticus 40B OX=674977 GN=queF PE=3 SV=1	queF	1	1.12739e-14	128.46	2	YSDAK(1)ELAGLTLGK	-0.17093	1	65788	Cytoplasmic
D0WU04	5	K	TPR-repeat-containing protein OS=Vibrio alginolyticus 40B OX=674977 GN=VMC_06540 PE=4 SV=1	VMC_06540	1	0.00482424	81.642	2	MLNVK(1)LSR	-1.8076	1	8993.3	Cytoplasmic
D0WU06	340	K	AMP nucleosidase OS=Vibrio alginolyticus 40B OX=674977 GN=VMC_06560 PE=4 SV=1	VMC_06560	1	0.00471485	42.446	2	EK(1)GDAYSFNWSLK	0.80885	1	7505	Cytoplasmic
D0WU06	192	K	AMP nucleosidase OS=Vibrio alginolyticus 40B OX=674977 GN=VMC_06560 PE=4 SV=1	VMC_06560	1	6.59543e-33	152.17	3	ELNICTGCGPGAMEGPMK(1)GAAIGHAK	1.7983	1	37915	Cytoplasmic
D0WU06	200	K	AMP nucleosidase OS=Vibrio alginolyticus 40B OX=674977 GN=VMC_06560 PE=4 SV=1	VMC_06560	1	0.000448974	109.36	2	GAAIGHAK(1)QR	2.172	1	156910	Cytoplasmic
D0WU06	428	K	AMP nucleosidase OS=Vibrio alginolyticus 40B OX=674977 GN=VMC_06560 PE=4 SV=1	VMC_06560	1	0.000237399	134.66	2	LLK(1)DFVEQHR	0.54055	2	668340	Cytoplasmic
D0WU06	52	K	AMP nucleosidase OS=Vibrio alginolyticus 40B OX=674977 GN=VMC_06560 PE=4 SV=1	VMC_06560	1	1.02185e-22	103.63	3	NCTLAVLNSGSHTDNSK(1)ELLDK	1.0742	2	138840	Cytoplasmic
D0WU06	398	K	AMP nucleosidase OS=Vibrio alginolyticus 40B OX=674977 GN=VMC_06560 PE=4 SV=1	VMC_06560	1	5.08082e-16	118.26	2	QAFSGIVAGNVK(1)AEGIR	1.214	1	16676	Cytoplasmic
D0WU07	125	K	Flap endonuclease Xni OS=Vibrio alginolyticus 40B OX=674977 GN=xni PE=3 SV=1	xni	1	6.18416e-09	89.359	2	VASHGEK(1)VTIVSTDK	-0.83412	1	5687.2	Cytoplasmic
D0WU08	340	K	Ribosomal RNA large subunit methyltransferase M OS=Vibrio alginolyticus 40B OX=674977 GN=rlmM PE=3 SV=1	rlmM	1	0.00174574	65.404	2	EAIFNLK(1)LPMK	-0.88274	1	16496	Cytoplasmic
D0WU08	152	K	Ribosomal RNA large subunit methyltransferase M OS=Vibrio alginolyticus 40B OX=674977 GN=rlmM PE=3 SV=1	rlmM	1	0.00783387	61.494	2	ELLK(1)FCR	0.58442	1	31900	Cytoplasmic
D0WU08	148	K	Ribosomal RNA large subunit methyltransferase M OS=Vibrio alginolyticus 40B OX=674977 GN=rlmM PE=3 SV=1	rlmM	1	1.20958e-05	77.157	2	IETPDTNEAK(1)ELLK	0.10857	1	46560	Cytoplasmic
D0WU08	156	K	Ribosomal RNA large subunit methyltransferase M OS=Vibrio alginolyticus 40B OX=674977 GN=rlmM PE=3 SV=1	rlmM	1	0.0232428	60.709	2	K(1)FTVPMR	0.55627	1	12049	Cytoplasmic
D0WU08	46	K	Ribosomal RNA large subunit methyltransferase M OS=Vibrio alginolyticus 40B OX=674977 GN=rlmM PE=3 SV=1	rlmM	1	7.08858e-16	148.69	2	SGFEK(1)ECAGEIQDK	-0.46222	1	46588	Cytoplasmic
D0WU10	201	K	Transcriptional regulator, LysR family OS=Vibrio alginolyticus 40B OX=674977 GN=VMC_06600 PE=3 SV=1	VMC_06600	0.998329	0.021267	81.642	2	K(0.002)DWK(0.998)QFAR	1.2473	1	43111	Unknown
D0WU11	6	K	tRNA sulfurtransferase OS=Vibrio alginolyticus 40B OX=674977 GN=thiI PE=3 SV=1	thiI	1	0.000176687	90.306	2	FIVK(1)PHPEIFVK	0.28488	1	36745	Cytoplasmic
D0WU11	14	K	tRNA sulfurtransferase OS=Vibrio alginolyticus 40B OX=674977 GN=thiI PE=3 SV=1	thiI	1	0.000521984	67.548	3	PHPEIFVK(1)SESVR	-0.61886	1	16496	Cytoplasmic
D0WU11	24	K	tRNA sulfurtransferase OS=Vibrio alginolyticus 40B OX=674977 GN=thiI PE=3 SV=1	thiI	1	0.0442682	46.033	2	FTK(1)ILECNIR	-2.5419	1	50482	Cytoplasmic
D0WU11	116	K	tRNA sulfurtransferase OS=Vibrio alginolyticus 40B OX=674977 GN=thiI PE=3 SV=1	thiI	1	0.00045724	78.864	2	GK(1)HDFTSIELER	-0.51694	2	88167	Cytoplasmic
D0WU11	359	K	tRNA sulfurtransferase OS=Vibrio alginolyticus 40B OX=674977 GN=thiI PE=3 SV=1	thiI	1	0.00199812	72.042	2	GK(1)LEAEEEK	-0.32512	1	25786	Cytoplasmic
D0WU11	354	K	tRNA sulfurtransferase OS=Vibrio alginolyticus 40B OX=674977 GN=thiI PE=3 SV=1	thiI	0.998993	0.060928	72.038	2	K(0.001)PTVK(0.999)AVK	-1.3276	1	13903	Cytoplasmic
D0WU11	265	K	tRNA sulfurtransferase OS=Vibrio alginolyticus 40B OX=674977 GN=thiI PE=3 SV=1	thiI	1	0.000134122	125.17	2	VDDGQMGVILK(1)R	-6.2785	1	154810	Cytoplasmic
D0WU11	236	K	tRNA sulfurtransferase OS=Vibrio alginolyticus 40B OX=674977 GN=thiI PE=3 SV=1	thiI	1	0.011043	49.325	2	YGSSAK(1)VR	1.2399	1	32617	Cytoplasmic
D0WU12	193	K	Flagellar motor protein OS=Vibrio alginolyticus 40B OX=674977 GN=pomB PE=3 SV=1	pomB	1	3.85852e-07	73.502	2	EK(1)GAFPEGSAFLQPK	0.85319	1	15526	CytoplasmicMembrane
D0WU13	246	K	Flagellar motor protein OS=Vibrio alginolyticus 40B OX=674977 GN=pomA PE=3 SV=1	pomA	1	0.00115139	117.39	2	NYLNEGK(1)R	0.1903	2	103570	CytoplasmicMembrane
D0WU13	239	K	Flagellar motor protein OS=Vibrio alginolyticus 40B OX=674977 GN=pomA PE=3 SV=1	pomA	1	1.39848e-05	89.382	2	VIDSYLK(1)NYLNEGK	-1.0656	1	10248	CytoplasmicMembrane
D0WU14	52	K	Exodeoxyribonuclease 7 small subunit OS=Vibrio alginolyticus 40B OX=674977 GN=xseB PE=3 SV=1	xseB	1	6.28473e-06	101.45	2	AGQTK(1)LSDAEQR	0.36266	1	16167	Cytoplasmic
D0WU15	43	K	Geranyltranstransferase OS=Vibrio alginolyticus 40B OX=674977 GN=ispA PE=3 SV=1	ispA	1	0.0353213	63.301	2	YGLLLGGK(1)R	1.3291	1	76306	Cytoplasmic
D0WU16	273	K	1-deoxy-D-xylulose-5-phosphate synthase OS=Vibrio alginolyticus 40B OX=674977 GN=dxs PE=3 SV=1	dxs	1	5.72331e-07	144.51	2	ELK(1)GPQFLHIMTK	-0.65351	2	50577	Cytoplasmic
D0WU16	293	K	1-deoxy-D-xylulose-5-phosphate synthase OS=Vibrio alginolyticus 40B OX=674977 GN=dxs PE=3 SV=1	dxs	1	1.26439e-15	119.79	2	GYEPAEK(1)DPIGYHGVPK	0.051138	2	315680	Cytoplasmic
D0WU16	101	K	1-deoxy-D-xylulose-5-phosphate synthase OS=Vibrio alginolyticus 40B OX=674977 GN=dxs PE=3 SV=1	dxs	1	0.0162911	40.502	3	QK(1)DGLHPFPWR	1.7523	1	15981	Cytoplasmic
D0WU16	223	K	1-deoxy-D-xylulose-5-phosphate synthase OS=Vibrio alginolyticus 40B OX=674977 GN=dxs PE=3 SV=1	dxs	1	0.0310437	52.837	2	VLSGVPPIK(1)ELVR	-0.2663	1	80344	Cytoplasmic
D0WU19	139	K	Transcription antitermination protein NusB OS=Vibrio alginolyticus 40B OX=674977 GN=nusB PE=3 SV=1	nusB	1	3.23399e-05	58.338	3	VFAAEDSHK(1)FVNGVLDK	2.5313	1	3942.3	Cytoplasmic
D0WU20	2	K	6,7-dimethyl-8-ribityllumazine synthase OS=Vibrio alginolyticus 40B OX=674977 GN=ribH PE=3 SV=1	ribH	1	0.000499485	85.813	2	MK(1)VIEGGFPAPNAK	-0.12994	1	285440	Cytoplasmic
D0WU21	351	K	3,4-dihydroxy-2-butanone 4-phosphate synthase OS=Vibrio alginolyticus 40B OX=674977 GN=ribB PE=3 SV=1	ribB	1	0.00162598	85.813	2	LLSSTNK(1)K	1.4669	1	228620	Cytoplasmic
D0WU21	312	K	3,4-dihydroxy-2-butanone 4-phosphate synthase OS=Vibrio alginolyticus 40B OX=674977 GN=ribB PE=3 SV=1	ribB	1	5.8324e-27	191.95	2	MFEAQDK(1)GEAPTLAK	0.706	2	703930	Cytoplasmic
D0WU21	305	K	3,4-dihydroxy-2-butanone 4-phosphate synthase OS=Vibrio alginolyticus 40B OX=674977 GN=ribB PE=3 SV=1	ribB	1	0.000689095	98.009	2	VK(1)MFEAQDK	-0.79318	1	146110	Cytoplasmic
D0WU22	86	K	Riboflavin synthase alpha chain OS=Vibrio alginolyticus 40B OX=674977 GN=ribE PE=4 SV=1	ribE	1	0.00206469	59.731	2	VNLEK(1)AMLPTTR	-2.0789	1	79563	Cytoplasmic
D0WU24	121	K	Transcriptional repressor NrdR OS=Vibrio alginolyticus 40B OX=674977 GN=nrdR PE=3 SV=1	nrdR	1	0.000758796	111.39	2	ELDK(1)VAYIR	0.33578	1	190850	Cytoplasmic
D0WU24	65	K	Transcriptional repressor NrdR OS=Vibrio alginolyticus 40B OX=674977 GN=nrdR PE=3 SV=1	nrdR	1	4.70885e-06	92.707	2	EPFDEDK(1)MVGGIQR	0.99973	1	64440	Cytoplasmic
D0WU24	12	K	Transcriptional repressor NrdR OS=Vibrio alginolyticus 40B OX=674977 GN=nrdR PE=3 SV=1	nrdR	1	1.40801e-25	141.88	3	MHCPFCSENDTK(1)VIDSR	-0.62273	2	69808	Cytoplasmic
D0WU27	4	K	Glyceraldehyde-3-phosphate dehydrogenase OS=Vibrio alginolyticus 40B OX=674977 GN=gapA PE=3 SV=1	gapA	1	0.0123098	68.49	2	TIK(1)VGINGFGR	-0.039228	1	37956	Unknown
D0WU27	114	K	Glyceraldehyde-3-phosphate dehydrogenase OS=Vibrio alginolyticus 40B OX=674977 GN=gapA PE=3 SV=1	gapA	1	0.00315536	74.486	2	YLEQGVK(1)R	0.81433	1	25542	Unknown
D0WU32	246	K	Uncharacterized protein OS=Vibrio alginolyticus 40B OX=674977 GN=VMC_06820 PE=4 SV=1	VMC_06820	1	5.76647e-07	112.93	2	GLVMGTSHEK(1)VMK	-2.2797	2	95137	Unknown
D0WU32	8	K	Uncharacterized protein OS=Vibrio alginolyticus 40B OX=674977 GN=VMC_06820 PE=4 SV=1	VMC_06820	1	0.00178575	90.142	2	STSLPCK(1)EITK	0.80087	1	174260	Unknown
D0WU33	22	K	EVE domain-containing protein OS=Vibrio alginolyticus 40B OX=674977 GN=VMC_06830 PE=4 SV=1	VMC_06830	1	0.000321545	96.957	2	TQK(1)VSCWEGVR	0.56037	1	47101	Unknown
D0WU37	58	K	Uncharacterized protein OS=Vibrio alginolyticus 40B OX=674977 GN=VMC_06870 PE=4 SV=1	VMC_06870	1	0.000717463	118.06	2	ADWFALK(1)QR	-0.54388	1	29128	Cytoplasmic
D0WU39	53	K	Arginine/lysine/ornithine decarboxylase OS=Vibrio alginolyticus 40B OX=674977 GN=cadA PE=3 SV=1	cadA	1	5.00408e-10	104.04	2	AGYEVVYPVDDK(1)DLIK	1.5769	2	188990	Cytoplasmic
D0WU39	151	K	Arginine/lysine/ornithine decarboxylase OS=Vibrio alginolyticus 40B OX=674977 GN=cadA PE=3 SV=1	cadA	1	0.00166274	92.732	2	ALFK(1)YVEEGK	-0.3607	1	861510	Cytoplasmic
D0WU39	157	K	Arginine/lysine/ornithine decarboxylase OS=Vibrio alginolyticus 40B OX=674977 GN=cadA PE=3 SV=1	cadA	1	2.13251e-22	135.89	3	YVEEGK(1)YTFCTPGHMGGTAFQK	1.8549	1	98989	Cytoplasmic
D0WU39	370	K	Arginine/lysine/ornithine decarboxylase OS=Vibrio alginolyticus 40B OX=674977 GN=cadA PE=3 SV=1	cadA	1	7.66563e-10	100.98	3	CGMSGEAMPGK(1)VFYETQSTHK	1.5823	1	65773	Cytoplasmic
D0WU39	147	K	Arginine/lysine/ornithine decarboxylase OS=Vibrio alginolyticus 40B OX=674977 GN=cadA PE=3 SV=1	cadA	1	0.00103689	50.09	2	DAIMPPFTK(1)ALFK	-2.0394	1	51627	Cytoplasmic
D0WU39	720	K	Arginine/lysine/ornithine decarboxylase OS=Vibrio alginolyticus 40B OX=674977 GN=cadA PE=3 SV=1	cadA	1	0.0129597	49.16	2	DGSYTVK(1)VLK	-0.79335	1	78792	Cytoplasmic
D0WU39	301	K	Arginine/lysine/ornithine decarboxylase OS=Vibrio alginolyticus 40B OX=674977 GN=cadA PE=3 SV=1	cadA	1	0.000743521	103.8	2	DVIAEK(1)VAK	0.88012	1	514700	Cytoplasmic
D0WU39	570	K	Arginine/lysine/ornithine decarboxylase OS=Vibrio alginolyticus 40B OX=674977 GN=cadA PE=3 SV=1	cadA	1	0.00691538	66.087	2	GLTEFK(1)R	-0.43042	1	452970	Cytoplasmic
D0WU39	649	K	Arginine/lysine/ornithine decarboxylase OS=Vibrio alginolyticus 40B OX=674977 GN=cadA PE=3 SV=1	cadA	1	6.33155e-12	144.51	2	GNVEEIK(1)LEEMVGR	-0.98799	1	24180	Cytoplasmic
D0WU39	138	K	Arginine/lysine/ornithine decarboxylase OS=Vibrio alginolyticus 40B OX=674977 GN=cadA PE=3 SV=1	cadA	1	7.30781e-24	125.75	2	INQATEAYK(1)DAIMPPFTK	-1.1153	1	42845	Cytoplasmic
D0WU39	436	K	Arginine/lysine/ornithine decarboxylase OS=Vibrio alginolyticus 40B OX=674977 GN=cadA PE=3 SV=1	cadA	1	0.00241059	87.895	2	K(1)LMQDSIDR	0.31428	1	176320	Cytoplasmic
D0WU39	612	K	Arginine/lysine/ornithine decarboxylase OS=Vibrio alginolyticus 40B OX=674977 GN=cadA PE=3 SV=1	cadA	1	0.000376421	135.63	2	K(1)YNLPELMYK	1.0305	2	400530	Cytoplasmic
D0WU39	558	K	Arginine/lysine/ornithine decarboxylase OS=Vibrio alginolyticus 40B OX=674977 GN=cadA PE=3 SV=1	cadA	1	0.00207489	102.46	2	SK(1)AMQLLR	-3.4358	1	102380	Cytoplasmic
D0WU39	611	K	Arginine/lysine/ornithine decarboxylase OS=Vibrio alginolyticus 40B OX=674977 GN=cadA PE=3 SV=1	cadA	1	5.88215e-27	212.78	2	VQELAQAIHDLTK(1)K	-0.79663	2	533030	Cytoplasmic
D0WU40	316	K	Cadaverine/lysine antiporter CadB, putative OS=Vibrio alginolyticus 40B OX=674977 GN=cadB PE=4 SV=1	cadB	1	0.00424825	60.547	2	IYGETDK(1)NGVPK	-3.52	1	22871	CytoplasmicMembrane
D0WU41	285	K	Putative transcriptional activator CadC OS=Vibrio alginolyticus 40B OX=674977 GN=cadD PE=4 SV=1	cadD	1	0.00464932	67.548	2	NNSSEK(1)VLFSR	-1.1855	1	13082	Cytoplasmic
D0WU42	9	K	Zinc-responsive transcriptional regulator OS=Vibrio alginolyticus 40B OX=674977 GN=zntR PE=4 SV=1	zntR	1	0.000427635	87.895	2	MFQIGELAK(1)R	0.41994	1	38815	Cytoplasmic
D0WU43	423	K	Bifunctional purine biosynthesis protein PurH OS=Vibrio alginolyticus 40B OX=674977 GN=purH PE=3 SV=1	purH	1	0.00656197	55.235	2	DALFCWK(1)VAK	-0.33349	1	83790	Cytoplasmic
D0WU43	403	K	Bifunctional purine biosynthesis protein PurH OS=Vibrio alginolyticus 40B OX=674977 GN=purH PE=3 SV=1	purH	1	3.95837e-20	157.67	2	DQGMVSLDDLK(1)VVSK	-1.5168	2	192680	Cytoplasmic
D0WU43	288	K	Bifunctional purine biosynthesis protein PurH OS=Vibrio alginolyticus 40B OX=674977 GN=purH PE=3 SV=1	purH	1	9.69323e-23	122.66	3	EFNEPACVIVK(1)HANPCGVALGK	2.5936	2	48472	Cytoplasmic
D0WU43	299	K	Bifunctional purine biosynthesis protein PurH OS=Vibrio alginolyticus 40B OX=674977 GN=purH PE=3 SV=1	purH	1	2.87952e-09	124.24	3	HANPCGVALGK(1)DILEAYNR	1.5399	1	18371	Cytoplasmic
D0WU43	223	K	Bifunctional purine biosynthesis protein PurH OS=Vibrio alginolyticus 40B OX=674977 GN=purH PE=3 SV=1	purH	1	0.0013156	131.22	2	TFNQQFEK(1)K	-0.93412	1	417980	Cytoplasmic
D0WU43	74	K	Bifunctional purine biosynthesis protein PurH OS=Vibrio alginolyticus 40B OX=674977 GN=purH PE=3 SV=1	purH	1	0.00042209	67.548	2	TLHPK(1)VHGGVLGR	-0.0724	2	443200	Cytoplasmic
D0WU43	69	K	Bifunctional purine biosynthesis protein PurH OS=Vibrio alginolyticus 40B OX=674977 GN=purH PE=3 SV=1	purH	1	0.000842678	109.36	2	VK(1)TLHPK	0.39565	1	22614	Cytoplasmic
D0WU43	456	K	Bifunctional purine biosynthesis protein PurH OS=Vibrio alginolyticus 40B OX=674977 GN=purH PE=3 SV=1	purH	1	0.00193033	81.642	2	VYSAK(1)IAGIK	-0.07192	2	243960	Cytoplasmic
D0WU44	109	K	Phosphoribosylamine--glycine ligase OS=Vibrio alginolyticus 40B OX=674977 GN=purD PE=4 SV=1	purD	1	0.000714512	94.806	2	AFTK(1)DFLAR	-0.18188	1	255510	Cytoplasmic
D0WU44	145	K	Phosphoribosylamine--glycine ligase OS=Vibrio alginolyticus 40B OX=674977 GN=purD PE=4 SV=1	purD	1	0.0014305	65.12	2	EQGAPIVVK(1)ADGLAAGK	-0.88677	1	37866	Cytoplasmic
D0WU47	421	K	Protease, putative OS=Vibrio alginolyticus 40B OX=674977 GN=VMC_06970 PE=4 SV=1	VMC_06970	1	2.70458e-06	121.8	2	K(1)SESIEDAK	0.47865	1	41347	Cytoplasmic
D0WU47	79	K	Protease, putative OS=Vibrio alginolyticus 40B OX=674977 GN=VMC_06970 PE=4 SV=1	VMC_06970	1	5.467e-21	114.93	2	LYVVCNIQPHNSK(1)LK	-2.9449	1	17389	Cytoplasmic
D0WU47	299	K	Protease, putative OS=Vibrio alginolyticus 40B OX=674977 GN=VMC_06970 PE=4 SV=1	VMC_06970	1	0.00140382	70.389	3	MGVHSLK(1)IEGR	1.7447	1	8786.4	Cytoplasmic
D0WU47	305	K	Protease, putative OS=Vibrio alginolyticus 40B OX=674977 GN=VMC_06970 PE=4 SV=1	VMC_06970	1	0.00217389	49.96	2	TK(1)SFYYCAR	0.45716	1	87077	Cytoplasmic
D0WU47	5	K	Protease, putative OS=Vibrio alginolyticus 40B OX=674977 GN=VMC_06970 PE=4 SV=1	VMC_06970	1	0.00329578	45.17	2	TTEK(1)AFVPELLSPAGSLK	-1.6608	1	27411	Cytoplasmic
D0WU48	259	K	Recombination-associated protein RdgC OS=Vibrio alginolyticus 40B OX=674977 GN=rdgC PE=3 SV=1	rdgC	1	6.00358e-20	154.09	2	FSDELK(1)DQNDDIPR	-0.89785	1	196830	Cytoplasmic
D0WU48	39	K	Recombination-associated protein RdgC OS=Vibrio alginolyticus 40B OX=674977 GN=rdgC PE=3 SV=1	rdgC	1	1.59376e-09	167.76	2	FTPCGSQDK(1)QK	-0.17758	1	435640	Cytoplasmic
D0WU48	41	K	Recombination-associated protein RdgC OS=Vibrio alginolyticus 40B OX=674977 GN=rdgC PE=3 SV=1	rdgC	1	0.0285675	41.824	2	QK(1)FGWVSAMGR	1.5636	1	29052	Cytoplasmic
D0WU48	68	K	Recombination-associated protein RdgC OS=Vibrio alginolyticus 40B OX=674977 GN=rdgC PE=3 SV=1	rdgC	0.818566	0.00266918	74.424	2	ILICAK(0.819)K(0.181)EEK	-0.40539	1	9436.9	Cytoplasmic
D0WU48	69	K	Recombination-associated protein RdgC OS=Vibrio alginolyticus 40B OX=674977 GN=rdgC PE=3 SV=1	rdgC	0.822071	0.0581001	45.939	3	K(0.822)EEK(0.178)MLPASVIK	-1.0773	1	19792	Cytoplasmic
D0WU48	72	K	Recombination-associated protein RdgC OS=Vibrio alginolyticus 40B OX=674977 GN=rdgC PE=3 SV=1	rdgC	0.973927	0.0308079	51.569	2	K(0.026)EEK(0.974)MLPASVIK	-0.43194	1	77352	Cytoplasmic
D0WU48	145	K	Recombination-associated protein RdgC OS=Vibrio alginolyticus 40B OX=674977 GN=rdgC PE=3 SV=1	rdgC	1	0.00181618	72.365	2	K(1)AEDVLALLR	-0.89688	1	21719	Cytoplasmic
D0WU48	210	K	Recombination-associated protein RdgC OS=Vibrio alginolyticus 40B OX=674977 GN=rdgC PE=3 SV=1	rdgC	1	1.03213e-08	155.57	2	K(1)QELTTDEIR	-0.09953	1	88821	Cytoplasmic
D0WU48	226	K	Recombination-associated protein RdgC OS=Vibrio alginolyticus 40B OX=674977 GN=rdgC PE=3 SV=1	rdgC	1	2.22467e-06	136.94	2	NHIAADK(1)VVTK	0.40886	1	218310	Cytoplasmic
D0WU48	99	K	Recombination-associated protein RdgC OS=Vibrio alginolyticus 40B OX=674977 GN=rdgC PE=3 SV=1	rdgC	1	5.6284e-14	123.92	2	VEAMEAQEGRPLK(1)K	-2.3757	2	93670	Cytoplasmic
D0WU49	213	K	Phosphate regulon transcriptional regulatory protein PhoB OS=Vibrio alginolyticus 40B OX=674977 GN=phoB PE=4 SV=1	phoB	1	6.02943e-09	98.865	2	ALEAAGHDK(1)LIQTVR	-1.0722	2	87923	Cytoplasmic
D0WU49	91	K	Phosphate regulon transcriptional regulatory protein PhoB OS=Vibrio alginolyticus 40B OX=674977 GN=phoB PE=4 SV=1	phoB	1	0.0255751	58.286	2	GEEEDK(1)VR	1.7336	1	40746	Cytoplasmic
D0WU49	105	K	Phosphate regulon transcriptional regulatory protein PhoB OS=Vibrio alginolyticus 40B OX=674977 GN=phoB PE=4 SV=1	phoB	1	2.48349e-20	119.79	2	GLEVGADDYITK(1)PFSPK	0.41143	1	15511	Cytoplasmic
D0WU50	154	K	Phosphate regulon sensor protein PhoR OS=Vibrio alginolyticus 40B OX=674977 GN=phoR PE=4 SV=1	phoR	1	0.00499335	59.645	2	TPDFIK(1)YLNK	0.22683	1	14719	CytoplasmicMembrane
D0WU53	684	K	Polyphosphate kinase OS=Vibrio alginolyticus 40B OX=674977 GN=ppk PE=3 SV=1	ppk	1	0.0151121	45.489	2	NIEK(1)QTR	0.27025	1	12725	CytoplasmicMembrane
D0WU53	541	K	Polyphosphate kinase OS=Vibrio alginolyticus 40B OX=674977 GN=ppk PE=3 SV=1	ppk	1	0.00072394	96.957	2	VNNLVDK(1)GIVNK	-2.1769	1	9536.4	CytoplasmicMembrane
D0WU60	112	K	Alkyl hydroperoxide reductase C OS=Vibrio alginolyticus 40B OX=674977 GN=VMC_07100 PE=3 SV=1	VMC_07100	1	1.24937e-81	323.71	3	HEICK(1)AYDVEHPEAGVAFR	2.6308	2	3851700	Cytoplasmic
D0WU60	179	K	Alkyl hydroperoxide reductase C OS=Vibrio alginolyticus 40B OX=674977 GN=VMC_07100 PE=3 SV=1	VMC_07100	1	1.36539e-75	264.63	3	HGEVCPAQWEEGK(1)AGMDASPK	0.32083	3	1483900	Cytoplasmic
D0WU60	166	K	Alkyl hydroperoxide reductase C OS=Vibrio alginolyticus 40B OX=674977 GN=VMC_07100 PE=3 SV=1	VMC_07100	1	1.89964e-73	228.91	3	MVDALNFHQK(1)HGEVCPAQWEEGK	0.18093	3	4162300	Cytoplasmic
D0WU60	99	K	Alkyl hydroperoxide reductase C OS=Vibrio alginolyticus 40B OX=674977 GN=VMC_07100 PE=3 SV=1	VMC_07100	1	8.81658e-104	321.09	2	NTAIEDGGIGQVK(1)YPLVADVK	0.47045	4	949360	Cytoplasmic
D0WU60	107	K	Alkyl hydroperoxide reductase C OS=Vibrio alginolyticus 40B OX=674977 GN=VMC_07100 PE=3 SV=1	VMC_07100	1	6.6415e-17	171.09	2	YPLVADVK(1)HEICK	2.4418	3	11651000	Cytoplasmic
D0WU64	31	K	Acetoin utilization protein AcuB, putative OS=Vibrio alginolyticus 40B OX=674977 GN=VMC_07140 PE=4 SV=1	VMC_07140	1	2.76236e-06	97.175	2	DAK(1)SMMDALDIR	1.2877	1	54955	Cytoplasmic
D0WU64	109	K	Acetoin utilization protein AcuB, putative OS=Vibrio alginolyticus 40B OX=674977 GN=VMC_07140 PE=4 SV=1	VMC_07140	1	2.32639e-08	166.61	2	ESAIYMQK(1)HK	-0.55873	2	523350	Cytoplasmic
D0WU66	333	K	S-adenosylmethionine:tRNA ribosyltransferase-isomerase OS=Vibrio alginolyticus 40B OX=674977 GN=queA PE=3 SV=1	queA	1	0.00688653	69.905	2	HAVENK(1)YR	1.6011	1	51411	Cytoplasmic
D0WU66	89	K	S-adenosylmethionine:tRNA ribosyltransferase-isomerase OS=Vibrio alginolyticus 40B OX=674977 GN=queA PE=3 SV=1	queA	1	1.64489e-06	116.13	2	MLDEK(1)SILAHVR	1.5876	1	11217	Cytoplasmic
D0WU67	241	K	Queuine tRNA-ribosyltransferase OS=Vibrio alginolyticus 40B OX=674977 GN=tgt PE=3 SV=1	tgt	1	0.000900663	95.138	3	ILEHTCPQLPEDK(1)PR	0.48413	1	128830	Cytoplasmic
D0WU67	159	K	Queuine tRNA-ribosyltransferase OS=Vibrio alginolyticus 40B OX=674977 GN=tgt PE=3 SV=1	tgt	1	0.0116594	50.834	2	K(1)SMEMSLR	2.3822	1	12164	Cytoplasmic
D0WU67	250	K	Queuine tRNA-ribosyltransferase OS=Vibrio alginolyticus 40B OX=674977 GN=tgt PE=3 SV=1	tgt	1	0.00130372	49.097	2	YLMGVGK(1)PEDLVEGVR	-1.1433	1	12474	Cytoplasmic
D0WU68	48	K	Sec translocon accessory complex subunit YajC OS=Vibrio alginolyticus 40B OX=674977 GN=yajC PE=3 SV=1	yajC	1	0.00080337	76.85	2	EHK(1)NLMASMGK	-0.3569	2	81367	Unknown
D0WU68	56	K	Sec translocon accessory complex subunit YajC OS=Vibrio alginolyticus 40B OX=674977 GN=yajC PE=3 SV=1	yajC	1	4.9278e-20	69.94	2	NLMASMGK(1)GDEVLTSGGLVGK	0.080952	1	23255	Unknown
D0WU68	69	K	Sec translocon accessory complex subunit YajC OS=Vibrio alginolyticus 40B OX=674977 GN=yajC PE=3 SV=1	yajC	1	5.55081e-32	206.7	2	GDEVLTSGGLVGK(1)ITK	-1.8969	1	122930	Unknown
D0WU69	297	K	Protein translocase subunit SecD OS=Vibrio alginolyticus 40B OX=674977 GN=secD PE=3 SV=1	secD	1	0.000278025	83.775	2	APAGSEIK(1)MDR	-0.72414	1	112170	Unknown
D0WU69	350	K	Protein translocase subunit SecD OS=Vibrio alginolyticus 40B OX=674977 GN=secD PE=3 SV=1	secD	1	0.0345578	60.709	2	MSAFSK(1)K	0.18119	1	15412	Unknown
D0WU69	375	K	Protein translocase subunit SecD OS=Vibrio alginolyticus 40B OX=674977 GN=secD PE=3 SV=1	secD	1	0.0645257	47.361	2	RTPEGK(1)VILDK	-0.39057	1	17116	Unknown
D0WU70	72	K	Protein-export membrane protein SecF OS=Vibrio alginolyticus 40B OX=674977 GN=secF PE=3 SV=1	secF	1	5.69163e-06	74.643	2	AALDSK(1)GFGDATVQNFGSAR	-0.12091	1	9166.4	Unknown
D0WU74	265	K	Cysteine desulfurase IscS OS=Vibrio alginolyticus 40B OX=674977 GN=nifS PE=3 SV=1	nifS	1	3.40022e-35	213.77	2	EDMQK(1)DYDHALALR	-1.3045	4	556490	Cytoplasmic
D0WU74	92	K	Cysteine desulfurase IscS OS=Vibrio alginolyticus 40B OX=674977 GN=nifS PE=3 SV=1	nifS	1	0.00134077	96.311	2	GAAHFYSK(1)K	2.4244	1	390800	Cytoplasmic
D0WU74	95	K	Cysteine desulfurase IscS OS=Vibrio alginolyticus 40B OX=674977 GN=nifS PE=3 SV=1	nifS	1	0.00306695	49.96	2	GK(1)HVITCK	0.26708	1	77173	Cytoplasmic
D0WU74	101	K	Cysteine desulfurase IscS OS=Vibrio alginolyticus 40B OX=674977 GN=nifS PE=3 SV=1	nifS	1	2.04191e-05	112.8	2	HVITCK(1)TEHK	-0.62792	2	92440	Cytoplasmic
D0WU74	105	K	Cysteine desulfurase IscS OS=Vibrio alginolyticus 40B OX=674977 GN=nifS PE=3 SV=1	nifS	1	4.1235e-06	117.99	3	TEHK(1)AVLDPCR	0.78014	2	787170	Cytoplasmic
D0WU74	174	K	Cysteine desulfurase IscS OS=Vibrio alginolyticus 40B OX=674977 GN=nifS PE=3 SV=1	nifS	1	0.00178454	58.338	3	K(1)IVFHVDAAQSAGK	-0.01512	1	68897	Cytoplasmic
D0WU74	206	K	Cysteine desulfurase IscS OS=Vibrio alginolyticus 40B OX=674977 GN=nifS PE=3 SV=1	nifS	1	1.633e-15	119.52	2	VDLISLSAHK(1)VYGPK	-0.08181	1	140100	Cytoplasmic
D0WU74	211	K	Cysteine desulfurase IscS OS=Vibrio alginolyticus 40B OX=674977 GN=nifS PE=3 SV=1	nifS	1	5.23988e-07	101.82	2	VYGPK(1)GIGALYVR	-0.80496	2	247390	Cytoplasmic
D0WU75	122	K	Iron-sulfur cluster assembly scaffold protein IscU OS=Vibrio alginolyticus 40B OX=674977 GN=nifU PE=3 SV=1	nifU	1	0.0196347	62.88	2	AAVADYK(1)K	-0.88927	1	625470	Unknown
D0WU75	6	K	Iron-sulfur cluster assembly scaffold protein IscU OS=Vibrio alginolyticus 40B OX=674977 GN=nifU PE=3 SV=1	nifU	1	3.28333e-57	240.52	2	AYSEK(1)VIDHYENPR	-1.0675	2	476270	Unknown
D0WU75	46	K	Iron-sulfur cluster assembly scaffold protein IscU OS=Vibrio alginolyticus 40B OX=674977 GN=nifU PE=3 SV=1	nifU	1	1.3151e-06	85.081	2	LQIK(1)VTPEGIIEDAK	-1.7977	1	6197.5	Unknown
D0WU75	57	K	Iron-sulfur cluster assembly scaffold protein IscU OS=Vibrio alginolyticus 40B OX=674977 GN=nifU PE=3 SV=1	nifU	1	0.0139191	52.837	2	VTPEGIIEDAK(1)FK	-0.59482	1	304580	Unknown
D0WU78	173	K	Chaperone protein HscA homolog OS=Vibrio alginolyticus 40B OX=674977 GN=hscA PE=3 SV=1	hscA	1	0.000162686	75.474	2	DAAK(1)LAGLHVLR	0.58422	1	112290	Cytoplasmic
D0WU78	591	K	Chaperone protein HscA homolog OS=Vibrio alginolyticus 40B OX=674977 GN=hscA PE=3 SV=1	hscA	1	4.51446e-11	128.97	2	DTDK(1)ASQDFASR	0.021822	1	113730	Cytoplasmic
D0WU78	310	K	Chaperone protein HscA homolog OS=Vibrio alginolyticus 40B OX=674977 GN=hscA PE=3 SV=1	hscA	1	0.00294434	69.905	2	K(1)TLMSCR	0.19502	1	23490	Cytoplasmic
D0WU80	259	K	Peptidase B OS=Vibrio alginolyticus 40B OX=674977 GN=pepB PE=3 SV=1	pepB	1	0.00543293	51.531	2	ALK(1)LGDIITYK	1.4918	1	40994	Cytoplasmic
D0WU80	116	K	Peptidase B OS=Vibrio alginolyticus 40B OX=674977 GN=pepB PE=3 SV=1	pepB	1	3.16662e-23	169.81	2	DIINK(1)TAEEVAPR	0.23612	1	220720	Cytoplasmic
D0WU80	391	K	Peptidase B OS=Vibrio alginolyticus 40B OX=674977 GN=pepB PE=3 SV=1	pepB	1	0.000332898	61.194	3	K(1)GWLHFDCAGTYR	-0.29215	1	9401.3	Cytoplasmic
D0WU80	270	K	Peptidase B OS=Vibrio alginolyticus 40B OX=674977 GN=pepB PE=3 SV=1	pepB	1	0.000243384	85.813	2	NGK(1)TVEIMNTDAEGR	3.1649	1	55208	Cytoplasmic
D0WU82	289	K	Dual-specificity RNA methyltransferase RlmN OS=Vibrio alginolyticus 40B OX=674977 GN=rlmN PE=3 SV=1	rlmN	1	9.80357e-09	165.39	2	ELAELMK(1)DTPCK	1.0605	1	89599	Cytoplasmic
D0WU83	246	K	HTH cro/C1-type domain-containing protein OS=Vibrio alginolyticus 40B OX=674977 GN=VMC_07330 PE=4 SV=1	VMC_07330	1	0.000601983	64.064	2	FK(1)ADCWIQVK	0.28408	1	43546	Unknown
D0WU84	128	K	4-hydroxy-3-methylbut-2-en-1-yl diphosphate synthase (flavodoxin) OS=Vibrio alginolyticus 40B OX=674977 GN=gcpE PE=3 SV=1	gcpE	1	0.00419003	81.32	2	DK(1)NIPIR	0.25745	1	108210	Unknown
D0WU84	177	K	4-hydroxy-3-methylbut-2-en-1-yl diphosphate synthase (flavodoxin) OS=Vibrio alginolyticus 40B OX=674977 GN=gcpE PE=3 SV=1	gcpE	1	0.00138625	61.577	2	LNFDQFK(1)VSVK	0.4356	1	18356	Unknown
D0WU84	334	K	4-hydroxy-3-methylbut-2-en-1-yl diphosphate synthase (flavodoxin) OS=Vibrio alginolyticus 40B OX=674977 GN=gcpE PE=3 SV=1	gcpE	1	0.00803422	79.059	2	SAFYEDGK(1)R	0.85027	1	208020	Unknown
D0WU84	256	K	4-hydroxy-3-methylbut-2-en-1-yl diphosphate synthase (flavodoxin) OS=Vibrio alginolyticus 40B OX=674977 GN=gcpE PE=3 SV=1	gcpE	1	0.00287199	76.572	2	VGFDILK(1)SLR	-0.83662	1	24647	Unknown
D0WU85	211	K	Histidine--tRNA ligase OS=Vibrio alginolyticus 40B OX=674977 GN=hisS PE=3 SV=1	hisS	1	1.57804e-37	187.01	2	VLDTK(1)NPDVQAILGDAPR	-0.55289	1	56186	Cytoplasmic
D0WU87	258	K	Outer membrane protein assembly factor BamB OS=Vibrio alginolyticus 40B OX=674977 GN=bamB PE=3 SV=1	bamB	1	0.00327451	105.04	2	SANPIWK(1)R	-0.30218	1	321470	Unknown
D0WU88	284	K	GTPase Der OS=Vibrio alginolyticus 40B OX=674977 GN=der PE=3 SV=1	der	1	0.00869715	67.464	2	FSVVK(1)TLK	0.63051	1	34813	CytoplasmicMembrane
D0WU88	279	K	GTPase Der OS=Vibrio alginolyticus 40B OX=674977 GN=der PE=3 SV=1	der	1	0.00602183	82.437	2	INETVEK(1)FSVVK	-1.3473	1	104920	CytoplasmicMembrane
D0WU88	451	K	GTPase Der OS=Vibrio alginolyticus 40B OX=674977 GN=der PE=3 SV=1	der	1	0.00416849	83.775	2	K(1)SLEIMGTPIR	-1.289	1	35079	CytoplasmicMembrane
D0WU90	456	K	Exodeoxyribonuclease 7 large subunit OS=Vibrio alginolyticus 40B OX=674977 GN=xseA PE=3 SV=1	xseA	1	1.58069e-07	113.46	2	LDTVSPLATLK(1)R	-0.81343	1	20397	Unknown
D0WU91	219	K	Inosine-5'-monophosphate dehydrogenase OS=Vibrio alginolyticus 40B OX=674977 GN=guaB PE=3 SV=1	guaB	1	0.000106273	105.81	2	DFHK(1)AER	0.65333	1	291270	Cytoplasmic
D0WU91	190	K	Inosine-5'-monophosphate dehydrogenase OS=Vibrio alginolyticus 40B OX=674977 GN=guaB PE=3 SV=1	guaB	1	2.08263e-21	187.85	2	EEVQEK(1)MHEAR	-0.67484	3	249630	Cytoplasmic
D0WU91	163	K	Inosine-5'-monophosphate dehydrogenase OS=Vibrio alginolyticus 40B OX=674977 GN=guaB PE=3 SV=1	guaB	1	0.00197173	79.809	2	FVTDLSK(1)K	-0.0022912	1	542820	Cytoplasmic
D0WU91	444	K	Inosine-5'-monophosphate dehydrogenase OS=Vibrio alginolyticus 40B OX=674977 GN=guaB PE=3 SV=1	guaB	1	1.63086e-16	174.23	2	LK(1)EIVHQQMGGLR	0.56555	3	422890	Cytoplasmic
D0WU91	427	K	Inosine-5'-monophosphate dehydrogenase OS=Vibrio alginolyticus 40B OX=674977 GN=guaB PE=3 SV=1	guaB	1	3.52758e-12	93.026	2	YFQSDNAADK(1)LVPEGIEGR	0.25994	1	43581	Cytoplasmic
D0WU92	293	K	GMP synthase [glutamine-hydrolyzing] OS=Vibrio alginolyticus 40B OX=674977 GN=guaA PE=3 SV=1	guaA	1	0.000259933	117.45	2	ALEGK(1)SDPEEK	0.42422	1	222200	Cytoplasmic
D0WU92	373	K	GMP synthase [glutamine-hydrolyzing] OS=Vibrio alginolyticus 40B OX=674977 GN=guaA PE=3 SV=1	guaA	1	0.000960215	93.561	2	ELFK(1)DEVR	-0.88098	1	395670	Cytoplasmic
D0WU92	288	K	GMP synthase [glutamine-hydrolyzing] OS=Vibrio alginolyticus 40B OX=674977 GN=guaA PE=3 SV=1	guaA	1	0.000933947	81.642	2	FLK(1)ALEGK	-0.29238	1	71646	Cytoplasmic
D0WU92	410	K	GMP synthase [glutamine-hydrolyzing] OS=Vibrio alginolyticus 40B OX=674977 GN=guaA PE=3 SV=1	guaA	1	1.26513e-05	133.98	2	K(1)EYCDLLR	0.21641	1	242110	Cytoplasmic
D0WU92	457	K	GMP synthase [glutamine-hydrolyzing] OS=Vibrio alginolyticus 40B OX=674977 GN=guaA PE=3 SV=1	guaA	1	1.74628e-05	124.81	2	K(1)YDWVVSLR	-0.9813	1	122700	Cytoplasmic
D0WU92	166	K	GMP synthase [glutamine-hydrolyzing] OS=Vibrio alginolyticus 40B OX=674977 GN=guaA PE=3 SV=1	guaA	1	5.26736e-10	106.47	3	K(1)YYGVQFHPEVTHTK	1.685	2	175140	Cytoplasmic
D0WU92	343	K	GMP synthase [glutamine-hydrolyzing] OS=Vibrio alginolyticus 40B OX=674977 GN=guaA PE=3 SV=1	guaA	1	0.00306695	67.464	2	TGK(1)AHVIK	0.56834	1	24960	Cytoplasmic
D0WU92	3	K	GMP synthase [glutamine-hydrolyzing] OS=Vibrio alginolyticus 40B OX=674977 GN=guaA PE=3 SV=1	guaA	1	0.00929353	69.716	2	TK(1)NIHDQR	0.25203	1	39629	Cytoplasmic
D0WU92	165	K	GMP synthase [glutamine-hydrolyzing] OS=Vibrio alginolyticus 40B OX=674977 GN=guaA PE=3 SV=1	guaA	1	1.46607e-16	111.98	2	VGETDTCPYAAMANEEK(1)K	4.0832	1	59751	Cytoplasmic
D0WU92	409	K	GMP synthase [glutamine-hydrolyzing] OS=Vibrio alginolyticus 40B OX=674977 GN=guaA PE=3 SV=1	guaA	1	0.0556973	40.203	2	VLGEIK(1)K	-2.4116	1	95994	Cytoplasmic
D0WU96	74	K	Sodium/alanine symporter OS=Vibrio alginolyticus 40B OX=674977 GN=VMC_07460 PE=3 SV=1	VMC_07460	1	0.0332884	50.834	2	LLLSGK(1)SSTK	0.26335	1	13172	CytoplasmicMembrane
D0WU99	65	K	O-acetylhomoserine (Thiol)-lyase OS=Vibrio alginolyticus 40B OX=674977 GN=VMC_07490 PE=3 SV=1	VMC_07490	1	0.000225133	90.689	2	IMNPTNDVLEK(1)R	0.50926	1	57654	Cytoplasmic
D0WUA0	42	K	O-acetylhomoserine (Thiol)-lyase OS=Vibrio alginolyticus 40B OX=674977 GN=VMC_07500 PE=3 SV=1	VMC_07500	1	0.0151075	46.447	2	FPWAQHK(1)DR	-0.57955	1	29650	Cytoplasmic
D0WUA0	184	K	O-acetylhomoserine (Thiol)-lyase OS=Vibrio alginolyticus 40B OX=674977 GN=VMC_07500 PE=3 SV=1	VMC_07500	1	3.80384e-06	69.369	3	LVNIGDAK(1)SLACHPASTTHR	0.83287	1	24280	Cytoplasmic
D0WUA9	19	K	SsrA-binding protein OS=Vibrio alginolyticus 40B OX=674977 GN=smpB PE=3 SV=1	smpB	1	0.000433726	120.33	2	AGSNTIALNK(1)K	-3.129	1	72040	Unknown
D0WUB6	231	K	NAD kinase OS=Vibrio alginolyticus 40B OX=674977 GN=nadK PE=3 SV=1	nadK	1	0.014087	40.386	2	IK(1)LVVSPENR	-2.3787	1	7751.8	Cytoplasmic
D0WUB6	275	K	NAD kinase OS=Vibrio alginolyticus 40B OX=674977 GN=nadK PE=3 SV=1	nadK	1	1.38596e-08	83.214	3	LIHPK(1)DYSYYHVLR	-0.3527	1	32223	Cytoplasmic
D0WUB6	286	K	NAD kinase OS=Vibrio alginolyticus 40B OX=674977 GN=nadK PE=3 SV=1	nadK	1	0.00855796	42.075	2	NK(1)LGWSSK	1.2295	1	22413	Cytoplasmic
D0WUB6	227	K	NAD kinase OS=Vibrio alginolyticus 40B OX=674977 GN=nadK PE=3 SV=1	nadK	1	2.49095e-05	113.1	2	PLVVDGK(1)R	-0.044685	1	94910	Cytoplasmic
D0WUB7	107	K	Protein GrpE OS=Vibrio alginolyticus 40B OX=674977 GN=grpE PE=3 SV=1	grpE	1	9.56663e-05	138.26	2	RTEQEIDK(1)AR	-0.022406	2	415950	Cytoplasmic
D0WUB7	91	K	Protein GrpE OS=Vibrio alginolyticus 40B OX=674977 GN=grpE PE=3 SV=1	grpE	1	0.000707856	109.88	2	SK(1)AEVENMR	-1.5442	2	275220	Cytoplasmic
D0WUB9	105	K	Chaperone protein DnaK OS=Vibrio alginolyticus 40B OX=674977 GN=dnaK PE=2 SV=1	dnaK	1	1.16464e-44	244.71	2	ADNGDAWVEAK(1)GQK	-0.58944	1	308450	Cytoplasmic
D0WUB9	108	K	Chaperone protein DnaK OS=Vibrio alginolyticus 40B OX=674977 GN=dnaK PE=2 SV=1	dnaK	1	2.81657e-17	177.41	2	GQK(1)MAAPQVSAEVLK	-1.569	3	1263900	Cytoplasmic
D0WUB9	303	K	Chaperone protein DnaK OS=Vibrio alginolyticus 40B OX=674977 GN=dnaK PE=2 SV=1	dnaK	1	1.81483e-08	101.64	2	AK(1)LESLVEDLVQR	-2.5032	1	27436	Cytoplasmic
D0WUB9	91	K	Chaperone protein DnaK OS=Vibrio alginolyticus 40B OX=674977 GN=dnaK PE=2 SV=1	dnaK	1	0.00244794	52.591	2	DIEIMPYK(1)IVK	-0.21489	2	49688	Cytoplasmic
D0WUB9	94	K	Chaperone protein DnaK OS=Vibrio alginolyticus 40B OX=674977 GN=dnaK PE=2 SV=1	dnaK	1	5.31104e-15	156.02	2	IVK(1)ADNGDAWVEAK	-0.037682	1	160790	Cytoplasmic
D0WUB9	494	K	Chaperone protein DnaK OS=Vibrio alginolyticus 40B OX=674977 GN=dnaK PE=2 SV=1	dnaK	1	0.00943456	78.816	2	DKQTGK(1)EQK	0.058455	1	28416	Cytoplasmic
D0WUB9	526	K	Chaperone protein DnaK OS=Vibrio alginolyticus 40B OX=674977 GN=dnaK PE=2 SV=1	dnaK	0.995589	1.30744e-10	145.08	2	MVQEAEANK(0.004)EADK(0.996)K	-3.32	3	844430	Cytoplasmic
D0WUB9	527	K	Chaperone protein DnaK OS=Vibrio alginolyticus 40B OX=674977 GN=dnaK PE=2 SV=1	dnaK	1	1.87253e-08	166.61	2	K(1)FEELATAR	0.60342	3	1087200	Cytoplasmic
D0WUB9	563	K	Chaperone protein DnaK OS=Vibrio alginolyticus 40B OX=674977 GN=dnaK PE=2 SV=1	dnaK	1	7.21967e-15	108.91	2	EK(1)IEAAISELETAR	0.56482	1	57494	Cytoplasmic
D0WUB9	252	K	Chaperone protein DnaK OS=Vibrio alginolyticus 40B OX=674977 GN=dnaK PE=2 SV=1	dnaK	1	2.59036e-35	190.37	2	EQGINLK(1)NDPLAMQR	0.11792	2	1412800	Cytoplasmic
D0WUB9	120	K	Chaperone protein DnaK OS=Vibrio alginolyticus 40B OX=674977 GN=dnaK PE=2 SV=1	dnaK	1	6.84231e-09	130.99	2	MAAPQVSAEVLK(1)K	-0.91108	2	1647100	Cytoplasmic
D0WUB9	298	K	Chaperone protein DnaK OS=Vibrio alginolyticus 40B OX=674977 GN=dnaK PE=2 SV=1	dnaK	1	7.49569e-05	141.93	2	HMNIK(1)VTR	1.8971	1	816920	Cytoplasmic
D0WUB9	165	K	Chaperone protein DnaK OS=Vibrio alginolyticus 40B OX=674977 GN=dnaK PE=2 SV=1	dnaK	1	0.0021852	90.308	2	IAGLEVK(1)R	-0.12638	1	2521900	Cytoplasmic
D0WUB9	547	K	Chaperone protein DnaK OS=Vibrio alginolyticus 40B OX=674977 GN=dnaK PE=2 SV=1	dnaK	1	1.96613e-85	281.76	2	K(1)QVEEAGEALPAEEK	-1.0584	1	911070	Cytoplasmic
D0WUB9	561	K	Chaperone protein DnaK OS=Vibrio alginolyticus 40B OX=674977 GN=dnaK PE=2 SV=1	dnaK	1	4.3207e-61	262.3	2	QVEEAGEALPAEEK(1)EK	-0.19835	5	1595100	Cytoplasmic
D0WUB9	413	K	Chaperone protein DnaK OS=Vibrio alginolyticus 40B OX=674977 GN=dnaK PE=2 SV=1	dnaK	1	3.99745e-05	145.75	2	LVEK(1)NTTIPTK	3.0068	1	2743200	Cytoplasmic
D0WUB9	522	K	Chaperone protein DnaK OS=Vibrio alginolyticus 40B OX=674977 GN=dnaK PE=2 SV=1	dnaK	1	1.5703e-34	225.89	2	MVQEAEANK(1)EADK	-1.0956	4	1597700	Cytoplasmic
D0WUB9	54	K	Chaperone protein DnaK OS=Vibrio alginolyticus 40B OX=674977 GN=dnaK PE=2 SV=1	dnaK	1	4.18699e-75	200.9	2	TTASVIAYTDGETLVGQPAK(1)R	0.70364	1	255080	Cytoplasmic
D0WUB9	358	K	Chaperone protein DnaK OS=Vibrio alginolyticus 40B OX=674977 GN=dnaK PE=2 SV=1	dnaK	1	1.4062e-05	127.94	2	VAEFFGK(1)EAR	0.82395	1	1422100	Cytoplasmic
D0WUC0	159	K	Chaperone protein DnaJ OS=Vibrio alginolyticus 40B OX=674977 GN=dnaJ PE=3 SV=1	dnaJ	1	0.000226061	45.654	3	EIEVPTLVHCDTCDGSGAK(1)K	-0.43492	1	96631	Cytoplasmic
D0WUC0	200	K	Chaperone protein DnaJ OS=Vibrio alginolyticus 40B OX=674977 GN=dnaJ PE=3 SV=1	dnaJ	1	1.89043e-11	99.589	2	IIK(1)DPCNECHGQGR	-1.0669	2	135290	Cytoplasmic
D0WUC0	374	K	Chaperone protein DnaJ OS=Vibrio alginolyticus 40B OX=674977 GN=dnaJ PE=3 SV=1	dnaJ	1	0.00440598	46.447	2	SEGFFNGVK(1)K	-1.6319	1	24138	Cytoplasmic
D0WUC0	221	K	Chaperone protein DnaJ OS=Vibrio alginolyticus 40B OX=674977 GN=dnaJ PE=3 SV=1	dnaJ	1	4.77924e-09	104	2	TLNVK(1)IPAGVDTGDR	-0.90096	1	195920	Cytoplasmic
D0WUC6	88	K	Membrane-bound lytic murein transglycosylase F OS=Vibrio alginolyticus 40B OX=674977 GN=mltF PE=3 SV=1	mltF	1	0.00401717	79.809	2	LEIK(1)PAFR	2.5218	1	42470	Cytoplasmic
D0WUC7	396	K	Phosphoribosylformylglycinamidine synthase OS=Vibrio alginolyticus 40B OX=674977 GN=purL PE=3 SV=1	purL	1	1.08122e-07	121.8	2	DEGATGIGGK(1)PK	2.1486	1	57229	Cytoplasmic
D0WUC7	1080	K	Phosphoribosylformylglycinamidine synthase OS=Vibrio alginolyticus 40B OX=674977 GN=purL PE=3 SV=1	purL	1	2.80472e-14	139.61	2	DNPACADQEHEAK(1)K	-1.6255	1	71775	Cytoplasmic
D0WUC7	1081	K	Phosphoribosylformylglycinamidine synthase OS=Vibrio alginolyticus 40B OX=674977 GN=purL PE=3 SV=1	purL	1	0.00111332	92.445	2	K(1)DNSDPGLNVK	-2.424	1	35207	Cytoplasmic
D0WUC7	478	K	Phosphoribosylformylglycinamidine synthase OS=Vibrio alginolyticus 40B OX=674977 GN=purL PE=3 SV=1	purL	1	0.000142471	81.799	2	GYHK(1)PIMIAGGMGNIR	1.3028	4	242390	Cytoplasmic
D0WUC7	1112	K	Phosphoribosylformylglycinamidine synthase OS=Vibrio alginolyticus 40B OX=674977 GN=purL PE=3 SV=1	purL	1	0.00785144	58.687	2	PK(1)MAILR	0.32407	1	34236	Cytoplasmic
D0WUC7	122	K	Phosphoribosylformylglycinamidine synthase OS=Vibrio alginolyticus 40B OX=674977 GN=purL PE=3 SV=1	purL	1	5.6108e-24	209.43	2	SDLDDQELEK(1)LEK	0.23548	1	187690	Cytoplasmic
D0WUC7	86	K	Phosphoribosylformylglycinamidine synthase OS=Vibrio alginolyticus 40B OX=674977 GN=purL PE=3 SV=1	purL	1	0.0123463	65.404	2	VNK(1)LLELCR	2.6081	1	29983	Cytoplasmic
D0WUC8	9	K	Uncharacterized protein OS=Vibrio alginolyticus 40B OX=674977 GN=VMC_07780 PE=4 SV=1	VMC_07780	1	0.0171013	51.456	2	NPK(1)FAIR	-2.9558	1	28733	Unknown
D0WUD3	62	K	Aminoacyl-histidine dipeptidase OS=Vibrio alginolyticus 40B OX=674977 GN=pepD PE=4 SV=1	pepD	1	8.19797e-06	124.81	3	RDPTGNVFIK(1)K	1.1609	4	545800	Cytoplasmic
D0WUD3	216	K	Aminoacyl-histidine dipeptidase OS=Vibrio alginolyticus 40B OX=674977 GN=pepD PE=4 SV=1	pepD	1	4.90796e-27	184.65	3	GLK(1)GGHSGCDIHTGR	1.6924	2	809290	Cytoplasmic
D0WUD3	233	K	Aminoacyl-histidine dipeptidase OS=Vibrio alginolyticus 40B OX=674977 GN=pepD PE=4 SV=1	pepD	1	3.11104e-05	147.16	2	GNANK(1)LLGR	0.63976	1	721950	Cytoplasmic
D0WUD3	72	K	Aminoacyl-histidine dipeptidase OS=Vibrio alginolyticus 40B OX=674977 GN=pepD PE=4 SV=1	pepD	1	9.80714e-06	157.77	2	KPATPGMENK(1)K	0.27881	2	731740	Cytoplasmic
D0WUD3	213	K	Aminoacyl-histidine dipeptidase OS=Vibrio alginolyticus 40B OX=674977 GN=pepD PE=4 SV=1	pepD	1	0.0084273	60.709	2	QLTLK(1)GLK	0.80934	1	584740	Cytoplasmic
D0WUD6	288	K	Esterase FrsA OS=Vibrio alginolyticus 40B OX=674977 GN=frsA PE=3 SV=1	frsA	1	0.000435397	97.277	2	LSFVEQEK(1)IK	0.74178	1	93148	Unknown
D0WUD6	16	K	Esterase FrsA OS=Vibrio alginolyticus 40B OX=674977 GN=frsA PE=3 SV=1	frsA	1	1.19729e-14	191.24	2	NLSETLFVK(1)HK	1.1621	1	74632	Unknown
D0WUD7	82	K	Sigma factor-binding protein Crl OS=Vibrio alginolyticus 40B OX=674977 GN=crl PE=3 SV=1	crl	1	0.000531033	104.76	2	YHIGK(1)YNK	1.6975	1	443780	Cytoplasmic
D0WUD8	308	K	Glutamate 5-kinase OS=Vibrio alginolyticus 40B OX=674977 GN=proB PE=3 SV=1	proB	1	0.0327282	55.235	2	GSSLLAK(1)GVIK	-0.024391	1	116460	Unknown
D0WUD8	198	K	Glutamate 5-kinase OS=Vibrio alginolyticus 40B OX=674977 GN=proB PE=3 SV=1	proB	1	1.71963e-05	119.43	2	KDPNAELIK(1)EVK	1.0676	1	53645	Unknown
D0WUD8	48	K	Glutamate 5-kinase OS=Vibrio alginolyticus 40B OX=674977 GN=proB PE=3 SV=1	proB	1	0.00549596	85.813	2	QCAELK(1)K	-0.20626	1	80600	Unknown
D0WUD9	6	K	Gamma-glutamyl phosphate reductase OS=Vibrio alginolyticus 40B OX=674977 GN=proA PE=3 SV=1	proA	1	4.86397e-11	107.46	2	AAK(1)DAAFELATASTAQK	-0.48321	1	97600	Cytoplasmic
D0WUD9	174	K	Gamma-glutamyl phosphate reductase OS=Vibrio alginolyticus 40B OX=674977 GN=proA PE=3 SV=1	proA	1	2.20849e-31	186.39	2	ANLPAASVQYIEK(1)PDR	-1.0915	1	340100	Cytoplasmic
D0WUD9	203	K	Gamma-glutamyl phosphate reductase OS=Vibrio alginolyticus 40B OX=674977 GN=proA PE=3 SV=1	proA	1	0.00221283	56.378	2	GGAGLHK(1)MCK	-0.86345	1	55263	Cytoplasmic
D0WUD9	142	K	Gamma-glutamyl phosphate reductase OS=Vibrio alginolyticus 40B OX=674977 GN=proA PE=3 SV=1	proA	1	9.9813e-09	112.73	2	GGK(1)ETFFSNMELVK	-1.4384	1	33018	Cytoplasmic
D0WUD9	242	K	Gamma-glutamyl phosphate reductase OS=Vibrio alginolyticus 40B OX=674977 GN=proA PE=3 SV=1	proA	1	0.000132729	97.175	2	SLNVVENSK(1)VQR	-1.48	1	51337	Cytoplasmic
D0WUD9	404	K	Gamma-glutamyl phosphate reductase OS=Vibrio alginolyticus 40B OX=674977 GN=proA PE=3 SV=1	proA	1	0.0377919	51.864	2	WVGK(1)ANYLAR	0.691	1	40132	Cytoplasmic
D0WUE0	838	K	Phosphorelay protein LuxU OS=Vibrio alginolyticus 40B OX=674977 GN=VMC_07900 PE=4 SV=1	VMC_07900	1	0.00747677	62.969	2	EDLAK(1)DMLR	-0.067956	1	9072.7	CytoplasmicMembrane
D0WUE1	146	K	23S rRNA (uracil(1939)-C(5))-methyltransferase RlmD OS=Vibrio alginolyticus 40B OX=674977 GN=rlmD PE=3 SV=1	rlmD	1	0.0105093	62.88	2	VSLFVDK(1)K	0.35651	1	36376	Cytoplasmic
D0WUE2	175	K	GTP pyrophosphokinase OS=Vibrio alginolyticus 40B OX=674977 GN=relA PE=3 SV=1	relA	1	1.69983e-10	106.11	2	AAAK(1)ECANIYAPLANR	-0.38854	1	51460	Unknown
D0WUE2	487	K	GTP pyrophosphokinase OS=Vibrio alginolyticus 40B OX=674977 GN=relA PE=3 SV=1	relA	1	0.000874703	78.178	2	AK(1)INAWFR	-1.4394	1	16951	Unknown
D0WUE2	688	K	GTP pyrophosphokinase OS=Vibrio alginolyticus 40B OX=674977 GN=relA PE=3 SV=1	relA	1	5.0482e-07	106	2	DITTLFANEK(1)IK	-2.7678	1	59378	Unknown
D0WUE2	284	K	GTP pyrophosphokinase OS=Vibrio alginolyticus 40B OX=674977 GN=relA PE=3 SV=1	relA	1	1.48301e-08	88.421	3	IIADK(1)LQDCYAALGVVHTK	0.59163	1	50703	Unknown
D0WUE2	253	K	GTP pyrophosphokinase OS=Vibrio alginolyticus 40B OX=674977 GN=relA PE=3 SV=1	relA	1	0.000457192	96.311	3	PK(1)HIYSIWR	-2.8621	1	12629	Unknown
D0WUE2	369	K	GTP pyrophosphokinase OS=Vibrio alginolyticus 40B OX=674977 GN=relA PE=3 SV=1	relA	1	0.000101668	76.85	2	SGYDEK(1)ITWLR	0.8484	1	5424	Unknown
D0WUE2	211	K	GTP pyrophosphokinase OS=Vibrio alginolyticus 40B OX=674977 GN=relA PE=3 SV=1	relA	1	6.3516e-06	132.44	2	YQQPETYK(1)QIAK	-0.59759	1	193930	Unknown
D0WUE2	100	K	GTP pyrophosphokinase OS=Vibrio alginolyticus 40B OX=674977 GN=relA PE=3 SV=1	relA	1	0.00102614	101.41	2	YSK(1)EIIK	-0.2047	1	26201	Unknown
D0WUE4	35	K	CTP_synth_N domain-containing protein OS=Vibrio alginolyticus 40B OX=674977 GN=VMC_07940 PE=4 SV=1	VMC_07940	1	0.0102359	62.969	2	GLK(1)VTMMK	-1.5798	1	166580	Cytoplasmic
D0WUE5	250	K	CTP synthase (glutamine hydrolyzing) OS=Vibrio alginolyticus 40B OX=674977 GN=pyrG PE=3 SV=1	pyrG	1	0.000225175	89.382	2	AGLK(1)VSGLSADKK	0.67587	1	9260	Unknown
D0WUE5	258	K	CTP synthase (glutamine hydrolyzing) OS=Vibrio alginolyticus 40B OX=674977 GN=pyrG PE=3 SV=1	pyrG	1	0.00134077	96.311	2	VSGLSADK(1)K	0.92936	1	1063000	Unknown
D0WUE5	81	K	CTP synthase (glutamine hydrolyzing) OS=Vibrio alginolyticus 40B OX=674977 GN=pyrG PE=3 SV=1	pyrG	1	0.0172434	46.802	2	HAGLK(1)NR	1.8977	1	79440	Unknown
D0WUE5	213	K	CTP synthase (glutamine hydrolyzing) OS=Vibrio alginolyticus 40B OX=674977 GN=pyrG PE=3 SV=1	pyrG	1	6.17312e-07	112.93	2	LGSQLCHLEK(1)GTK	-0.64087	2	496040	Unknown
D0WUE5	76	K	CTP synthase (glutamine hydrolyzing) OS=Vibrio alginolyticus 40B OX=674977 GN=pyrG PE=3 SV=1	pyrG	1	8.77185e-06	115.04	2	SVNEALK(1)HAGLK	2.0092	2	463900	Unknown
D0WUE5	246	K	CTP synthase (glutamine hydrolyzing) OS=Vibrio alginolyticus 40B OX=674977 GN=pyrG PE=3 SV=1	pyrG	1	0.00153582	61.067	3	YEVNNVLRPQIEK(1)AGLK	0.21759	2	97651	Unknown
D0WUE5	69	K	CTP synthase (glutamine hydrolyzing) OS=Vibrio alginolyticus 40B OX=674977 GN=pyrG PE=3 SV=1	pyrG	1	2.52731e-07	90.156	2	YIELPDAYK(1)SVNEALK	-1.4768	1	24000	Unknown
D0WUE6	427	K	Enolase OS=Vibrio alginolyticus 40B OX=674977 GN=eno PE=3 SV=1	eno	1	0.000585111	99.855	2	APFNGLK(1)EVK	0.043734	1	1223300	Cytoplasmic
D0WUE6	263	K	Enolase OS=Vibrio alginolyticus 40B OX=674977 GN=eno PE=3 SV=1	eno	1	6.31291e-06	132.44	2	EAGIYNMK(1)GEGK	0.45965	2	4115500	Cytoplasmic
D0WUE6	62	K	Enolase OS=Vibrio alginolyticus 40B OX=674977 GN=eno PE=3 SV=1	eno	1	0.0409565	53.679	2	FLGK(1)GVLK	0.75298	1	2423400	Cytoplasmic
D0WUE6	195	K	Enolase OS=Vibrio alginolyticus 40B OX=674977 GN=eno PE=3 SV=1	eno	1	6.78708e-12	157.74	2	IGAEVFHNLAK(1)VLK	-1.5394	2	1304100	Cytoplasmic
D0WUE6	334	K	Enolase OS=Vibrio alginolyticus 40B OX=674977 GN=eno PE=3 SV=1	eno	1	8.60614e-32	173.54	2	ILAEGIEK(1)GVANSILIK	2.0416	1	280480	Cytoplasmic
D0WUE6	6	K	Enolase OS=Vibrio alginolyticus 40B OX=674977 GN=eno PE=3 SV=1	eno	1	0.0134189	54.056	2	IVK(1)VLGR	0.90475	1	1614900	Cytoplasmic
D0WUE6	361	K	Enolase OS=Vibrio alginolyticus 40B OX=674977 GN=eno PE=3 SV=1	eno	1	8.44735e-70	277.1	2	MAK(1)DAGYTAVISHR	-0.057283	4	2182800	Cytoplasmic
D0WUE6	200	K	Enolase OS=Vibrio alginolyticus 40B OX=674977 GN=eno PE=3 SV=1	eno	1	5.51498e-113	264.57	2	SK(1)GYSTAVGDEGGFAPNLK	1.8038	1	2943600	Cytoplasmic
D0WUE6	180	K	Enolase OS=Vibrio alginolyticus 40B OX=674977 GN=eno PE=3 SV=1	eno	1	0.00129747	108.92	2	TLK(1)EGLR	0.12096	1	1949300	Cytoplasmic
D0WUE6	406	K	Enolase OS=Vibrio alginolyticus 40B OX=674977 GN=eno PE=3 SV=1	eno	1	1.7848e-08	142.36	2	VAK(1)YNQLIR	-1.2407	1	1367600	Cytoplasmic
D0WUE9	80	K	tRNA pseudouridine synthase D OS=Vibrio alginolyticus 40B OX=674977 GN=truD PE=3 SV=1	truD	1	0.000546856	97.277	2	DVSWAGLK(1)DR	0.63393	1	140220	Cytoplasmic
D0WUE9	22	K	tRNA pseudouridine synthase D OS=Vibrio alginolyticus 40B OX=674977 GN=truD PE=3 SV=1	truD	1	0.000193184	83.358	3	IK(1)AQPEHFQVR	-0.37911	1	14727	Cytoplasmic
D0WUE9	51	K	tRNA pseudouridine synthase D OS=Vibrio alginolyticus 40B OX=674977 GN=truD PE=3 SV=1	truD	1	0.00397439	66.509	2	K(1)TGENTSFVANELAK	-2.9341	1	18774	Cytoplasmic
D0WUE9	72	K	tRNA pseudouridine synthase D OS=Vibrio alginolyticus 40B OX=674977 GN=truD PE=3 SV=1	truD	1	0.000609129	85.622	2	SK(1)DVSWAGLK	-1.2298	1	81331	Cytoplasmic
D0WUF1	118	K	Protein-L-isoaspartate O-methyltransferase OS=Vibrio alginolyticus 40B OX=674977 GN=pcm PE=3 SV=1	pcm	1	0.0015029	52.863	2	LK(1)QLDIYNVSTK	-2.7494	1	10049	Cytoplasmic
D0WUF4	511	K	DNA mismatch repair protein MutS OS=Vibrio alginolyticus 40B OX=674977 GN=mutS PE=3 SV=1	mutS	1	4.63979e-06	130.79	2	EHEDK(1)VLNSK	0.3084	1	58295	Cytoplasmic
D0WUF4	506	K	DNA mismatch repair protein MutS OS=Vibrio alginolyticus 40B OX=674977 GN=mutS PE=3 SV=1	mutS	1	5.43614e-06	87.942	2	YIIPELK(1)EHEDK	0.4991	1	22328	Cytoplasmic
D0WUF6	25	K	Protein RecA OS=Vibrio alginolyticus 40B OX=674977 GN=recA PE=3 SV=1	recA	1	0.000500408	51.454	2	ALAAALGQIEK(1)QFGK	-2.2803	1	36671	Cytoplasmic
D0WUF6	29	K	Protein RecA OS=Vibrio alginolyticus 40B OX=674977 GN=recA PE=3 SV=1	recA	1	0.0123918	56.378	2	QFGK(1)GSIMR	-1.3887	1	161090	Cytoplasmic
D0WUF6	308	K	Protein RecA OS=Vibrio alginolyticus 40B OX=674977 GN=recA PE=3 SV=1	recA	1	1.71379e-07	140.05	2	IGQGK(1)ANACNYLR	-0.71836	1	78713	Cytoplasmic
D0WUF6	256	K	Protein RecA OS=Vibrio alginolyticus 40B OX=674977 GN=recA PE=3 SV=1	recA	1	0.000915528	85.813	2	NK(1)IAAPFK	-1.0675	1	248420	Cytoplasmic
D0WUF6	14	K	Protein RecA OS=Vibrio alginolyticus 40B OX=674977 GN=recA PE=3 SV=1	recA	1	9.74072e-07	124.46	2	QK(1)ALAAALGQIEK	0.12747	1	68045	Cytoplasmic
D0WUF6	111	K	Protein RecA OS=Vibrio alginolyticus 40B OX=674977 GN=recA PE=3 SV=1	recA	1	9.07585e-08	65.12	3	TCAFIDAEHALDPVYAK(1)K	7.2794	3	107880	Cytoplasmic
D0WUF6	238	K	Protein RecA OS=Vibrio alginolyticus 40B OX=674977 GN=recA PE=3 SV=1	recA	1	1.05012e-31	171.14	2	TGAIK(1)EGDEVVGNETR	-1.93	1	261200	Cytoplasmic
D0WUF6	328	K	Protein RecA OS=Vibrio alginolyticus 40B OX=674977 GN=recA PE=3 SV=1	recA	1	0.00185554	63.301	2	TIDTK(1)LR	-0.070168	2	139690	Cytoplasmic
D0WUF8	56	K	Alanine--tRNA ligase OS=Vibrio alginolyticus 40B OX=674977 GN=alaS PE=3 SV=1	alaS	1	2.32736e-05	167.04	2	DCFLGLEK(1)R	-0.4455	1	477750	Cytoplasmic
D0WUF8	737	K	Alanine--tRNA ligase OS=Vibrio alginolyticus 40B OX=674977 GN=alaS PE=3 SV=1	alaS	1	4.37043e-15	149.58	2	DK(1)MAAAESANIMGK	-0.09383	3	168610	Cytoplasmic
D0WUF8	647	K	Alanine--tRNA ligase OS=Vibrio alginolyticus 40B OX=674977 GN=alaS PE=3 SV=1	alaS	1	5.22918e-09	83.214	2	GAMALFGEK(1)YDDEVR	0.22111	2	53632	Cytoplasmic
D0WUF8	322	K	Alanine--tRNA ligase OS=Vibrio alginolyticus 40B OX=674977 GN=alaS PE=3 SV=1	alaS	1	0.00119209	101.82	3	HGNK(1)LGAQGAFFHK	-3.0057	1	80881	Cytoplasmic
D0WUF8	638	K	Alanine--tRNA ligase OS=Vibrio alginolyticus 40B OX=674977 GN=alaS PE=3 SV=1	alaS	1	0.0413422	43.168	2	K(1)GAMALFGEK	-1.3435	1	44489	Cytoplasmic
D0WUF8	723	K	Alanine--tRNA ligase OS=Vibrio alginolyticus 40B OX=674977 GN=alaS PE=3 SV=1	alaS	1	0.00304474	69.905	2	LAESAQK(1)AK	0.78078	1	26542	Cytoplasmic
D0WUF8	14	K	Alanine--tRNA ligase OS=Vibrio alginolyticus 40B OX=674977 GN=alaS PE=3 SV=1	alaS	1	0.000485918	81.099	2	NAFLK(1)FFESK	-0.091351	1	81359	Cytoplasmic
D0WUF8	636	K	Alanine--tRNA ligase OS=Vibrio alginolyticus 40B OX=674977 GN=alaS PE=3 SV=1	alaS	1	6.22735e-15	155.34	3	RNHTIETNVMDIESAK(1)K	1.2418	3	303170	Cytoplasmic
D0WUF8	357	K	Alanine--tRNA ligase OS=Vibrio alginolyticus 40B OX=674977 GN=alaS PE=3 SV=1	alaS	1	0.000283765	142.56	2	QQAVVEK(1)VLR	-1.023	1	225800	Cytoplasmic
D0WUF8	584	K	Alanine--tRNA ligase OS=Vibrio alginolyticus 40B OX=674977 GN=alaS PE=3 SV=1	alaS	1	2.69236e-09	113.34	2	QVLGEHVTQK(1)GSLVK	-0.2003	2	232720	Cytoplasmic
D0WUF8	812	K	Alanine--tRNA ligase OS=Vibrio alginolyticus 40B OX=674977 GN=alaS PE=3 SV=1	alaS	1	0.0703901	44.82	2	VK(1)AGDLVK	3.8414	1	28950	Cytoplasmic
D0WUF8	716	K	Alanine--tRNA ligase OS=Vibrio alginolyticus 40B OX=674977 GN=alaS PE=3 SV=1	alaS	1	2.12852e-14	184.27	2	YEEK(1)LAESAQK	-0.39098	1	374510	Cytoplasmic
D0WUG0	97	K	Protoporphyrinogen oxidase OS=Vibrio alginolyticus 40B OX=674977 GN=hemG PE=4 SV=1	hemG	0.993665	8.02528e-07	79.235	2	K(0.006)EDQGK(0.994)DTPEGSAYIR	-0.93132	2	86026	Cytoplasmic
D0WUG0	64	K	Protoporphyrinogen oxidase OS=Vibrio alginolyticus 40B OX=674977 GN=hemG PE=4 SV=1	hemG	1	0.00829353	52.591	2	K(1)LYQFIER	1.5115	1	32218	Cytoplasmic
D0WUG0	63	K	Protoporphyrinogen oxidase OS=Vibrio alginolyticus 40B OX=674977 GN=hemG PE=4 SV=1	hemG	1	0.0228239	61.494	2	YGHLNK(1)K	-1.5882	1	8537.3	Cytoplasmic
D0WUG3	523	K	Fatty acid oxidation complex subunit alpha OS=Vibrio alginolyticus 40B OX=674977 GN=fadB PE=3 SV=1	fadB	1	0.00127051	74.424	2	DGADFTK(1)IDK	-0.083428	1	57847	Cytoplasmic
D0WUG3	279	K	Fatty acid oxidation complex subunit alpha OS=Vibrio alginolyticus 40B OX=674977 GN=fadB PE=3 SV=1	fadB	1	0.00937757	69.093	2	HFVK(1)LAK	2.0443	1	18617	Cytoplasmic
D0WUG3	131	K	Fatty acid oxidation complex subunit alpha OS=Vibrio alginolyticus 40B OX=674977 GN=fadB PE=3 SV=1	fadB	1	9.95714e-05	86.729	2	IGDK(1)TTSIGLPETK	-1.6307	1	73742	Cytoplasmic
D0WUG3	442	K	Fatty acid oxidation complex subunit alpha OS=Vibrio alginolyticus 40B OX=674977 GN=fadB PE=3 SV=1	fadB	1	0.000303239	44.16	4	SLK(1)RPENFCGMHFFNPVHR	-0.57201	1	22562	Cytoplasmic
D0WUG3	30	K	Fatty acid oxidation complex subunit alpha OS=Vibrio alginolyticus 40B OX=674977 GN=fadB PE=3 SV=1	fadB	1	2.40543e-20	191.95	2	SVNK(1)LDLATLESLDK	-0.6443	1	99062	Cytoplasmic
D0WUG4	266	K	3-ketoacyl-CoA thiolase OS=Vibrio alginolyticus 40B OX=674977 GN=fadA PE=3 SV=1	fadA	1	0.00101372	83.623	2	ANELGLK(1)IR	0.87839	1	85617	Unknown
D0WUG4	367	K	3-ketoacyl-CoA thiolase OS=Vibrio alginolyticus 40B OX=674977 GN=fadA PE=3 SV=1	fadA	1	1.40992e-06	83.214	2	ISTTLINLMEAK(1)DAK	-1.8442	1	24150	Unknown
D0WUG4	40	K	3-ketoacyl-CoA thiolase OS=Vibrio alginolyticus 40B OX=674977 GN=fadA PE=3 SV=1	fadA	1	0.00256674	89.123	2	LMK(1)GILAR	-1.3841	1	107100	Unknown
D0WUG5	151	K	Zinc-binding alcohol dehydrogenase OS=Vibrio alginolyticus 40B OX=674977 GN=VMC_08150 PE=4 SV=1	VMC_08150	1	0.000691686	79.889	2	ADWLVPLPK(1)GLDSK	-2.0744	1	45012	Cytoplasmic
D0WUG5	87	K	Zinc-binding alcohol dehydrogenase OS=Vibrio alginolyticus 40B OX=674977 GN=VMC_08150 PE=4 SV=1	VMC_08150	1	0.0105059	52.591	2	DGLAITGK(1)GK	0.11302	1	65253	Cytoplasmic
D0WUG5	142	K	Zinc-binding alcohol dehydrogenase OS=Vibrio alginolyticus 40B OX=674977 GN=VMC_08150 PE=4 SV=1	VMC_08150	1	0.00038601	79.311	2	LK(1)ADWLVPLPK	0.93721	3	132370	Cytoplasmic
D0WUG5	261	K	Zinc-binding alcohol dehydrogenase OS=Vibrio alginolyticus 40B OX=674977 GN=VMC_08150 PE=4 SV=1	VMC_08150	1	3.02188e-40	196.42	2	QVWAGAVDTVGSK(1)VLAK	-1.3322	1	80314	Cytoplasmic
D0WUG8	74	K	Uncharacterized protein OS=Vibrio alginolyticus 40B OX=674977 GN=VMC_08180 PE=4 SV=1	VMC_08180	1	1.03903e-27	192.6	2	QLNK(1)LQSEVR	-1.1143	1	109560	CytoplasmicMembrane
D0WUH0	301	K	Glycine--tRNA ligase alpha subunit OS=Vibrio alginolyticus 40B OX=674977 GN=glyQ PE=3 SV=1	glyQ	1	0.00411271	56.378	2	EALGFPMCK(1)K	1.0427	1	224190	Cytoplasmic
D0WUH0	251	K	Glycine--tRNA ligase alpha subunit OS=Vibrio alginolyticus 40B OX=674977 GN=glyQ PE=3 SV=1	glyQ	1	2.06112e-08	83.214	2	ILK(1)AGHAFNLLDAR	1.837	3	68478	Cytoplasmic
D0WUH0	263	K	Glycine--tRNA ligase alpha subunit OS=Vibrio alginolyticus 40B OX=674977 GN=glyQ PE=3 SV=1	glyQ	1	0.00570015	67.464	2	K(1)AISVTER	-0.27926	1	40682	Cytoplasmic
D0WUH0	282	K	Glycine--tRNA ligase alpha subunit OS=Vibrio alginolyticus 40B OX=674977 GN=glyQ PE=3 SV=1	glyQ	1	1.11791e-08	132.93	2	NLTK(1)AVAEAYYASR	1.6543	1	115420	Cytoplasmic
D0WUH1	506	K	Glycine--tRNA ligase beta subunit OS=Vibrio alginolyticus 40B OX=674977 GN=glyS PE=3 SV=1	glyS	1	0.00282987	79.809	2	AK(1)SLFGDR	-0.76079	1	96487	Cytoplasmic
D0WUH1	145	K	Glycine--tRNA ligase beta subunit OS=Vibrio alginolyticus 40B OX=674977 GN=glyS PE=3 SV=1	glyS	1	1.11733e-22	130.31	2	ALANLPIAK(1)PMR	-1.0547	2	755500	Cytoplasmic
D0WUH1	582	K	Glycine--tRNA ligase beta subunit OS=Vibrio alginolyticus 40B OX=674977 GN=glyS PE=3 SV=1	glyS	1	1.44626e-69	279.51	2	ELEAAESLAAANK(1)R	-0.73237	1	752450	Cytoplasmic
D0WUH1	45	K	Glycine--tRNA ligase beta subunit OS=Vibrio alginolyticus 40B OX=674977 GN=glyS PE=3 SV=1	glyS	1	3.00287e-15	119.43	2	GAELAHEGVK(1)WFAAPR	0.62088	2	338850	Cytoplasmic
D0WUH1	285	K	Glycine--tRNA ligase beta subunit OS=Vibrio alginolyticus 40B OX=674977 GN=glyS PE=3 SV=1	glyS	1	1.78904e-25	178.52	2	GDQK(1)YFPVYDENKK	-1.3781	3	571890	Cytoplasmic
D0WUH1	294	K	Glycine--tRNA ligase beta subunit OS=Vibrio alginolyticus 40B OX=674977 GN=glyS PE=3 SV=1	glyS	1	0.00102161	91.783	2	YFPVYDENK(1)K	-0.96652	1	1612200	Cytoplasmic
D0WUH1	118	K	Glycine--tRNA ligase beta subunit OS=Vibrio alginolyticus 40B OX=674977 GN=glyS PE=3 SV=1	glyS	1	0.000245677	85.821	2	GEWLLFK(1)QEVK	-1.6655	1	33655	Cytoplasmic
D0WUH1	213	K	Glycine--tRNA ligase beta subunit OS=Vibrio alginolyticus 40B OX=674977 GN=glyS PE=3 SV=1	glyS	1	0.00059684	101.82	2	GK(1)VMADYEAR	-0.5923	1	161500	Cytoplasmic
D0WUH1	222	K	Glycine--tRNA ligase beta subunit OS=Vibrio alginolyticus 40B OX=674977 GN=glyS PE=3 SV=1	glyS	1	0.00103348	104.39	2	K(1)AIILADAQK	-0.69886	1	117050	Cytoplasmic
D0WUH1	56	K	Glycine--tRNA ligase beta subunit OS=Vibrio alginolyticus 40B OX=674977 GN=glyS PE=3 SV=1	glyS	1	0.000583651	69.327	2	LALK(1)VAALADSQSDK	-0.1458	1	28677	Cytoplasmic
D0WUH1	67	K	Glycine--tRNA ligase beta subunit OS=Vibrio alginolyticus 40B OX=674977 GN=glyS PE=3 SV=1	glyS	1	2.67171e-45	253.14	2	VAALADSQSDK(1)VVEK	1.3302	3	1448500	Cytoplasmic
D0WUH1	111	K	Glycine--tRNA ligase beta subunit OS=Vibrio alginolyticus 40B OX=674977 GN=glyS PE=3 SV=1	glyS	1	5.90267e-07	121.96	2	MVTDK(1)GEWLLFK	1.2306	3	175360	Cytoplasmic
D0WUH1	361	K	Glycine--tRNA ligase beta subunit OS=Vibrio alginolyticus 40B OX=674977 GN=glyS PE=3 SV=1	glyS	1	0.00946639	48.157	2	QLGTIK(1)DK	0.61937	1	107230	Cytoplasmic
D0WUH1	563	K	Glycine--tRNA ligase beta subunit OS=Vibrio alginolyticus 40B OX=674977 GN=glyS PE=3 SV=1	glyS	1	0.00258115	53.878	2	VK(1)AVSHFR	0.10989	1	71637	Cytoplasmic
D0WUH1	281	K	Glycine--tRNA ligase beta subunit OS=Vibrio alginolyticus 40B OX=674977 GN=glyS PE=3 SV=1	glyS	1	2.80182e-15	146.58	2	VPSEALVYTMK(1)GDQK	1.7533	1	504480	Cytoplasmic
D0WUH1	152	K	Glycine--tRNA ligase beta subunit OS=Vibrio alginolyticus 40B OX=674977 GN=glyS PE=3 SV=1	glyS	1	0.00415495	69.915	2	WGNK(1)TTQFIR	-0.75069	1	46664	Cytoplasmic
D0WUH1	320	K	Glycine--tRNA ligase beta subunit OS=Vibrio alginolyticus 40B OX=674977 GN=glyS PE=3 SV=1	glyS	1	6.95286e-06	126.29	3	YVIEGNEK(1)VVRPR	1.2808	4	494000	Cytoplasmic
D0WUH2	545	K	Periplasmic alpha-amylase OS=Vibrio alginolyticus 40B OX=674977 GN=malS PE=4 SV=1	malS	1	1.51792e-08	124.06	2	ALK(1)CFAQLDNDYR	1.8274	1	63244	Periplasmic
D0WUH2	493	K	Periplasmic alpha-amylase OS=Vibrio alginolyticus 40B OX=674977 GN=malS PE=4 SV=1	malS	1	2.43837e-21	122.66	2	ASTTQALAQWK(1)QNNPDK	-0.67146	1	58449	Periplasmic
D0WUH2	356	K	Periplasmic alpha-amylase OS=Vibrio alginolyticus 40B OX=674977 GN=malS PE=4 SV=1	malS	1	1.1358e-16	138.71	2	EVLGEK(1)WTDWQPK	-2.3575	1	16730	Periplasmic
D0WUH2	666	K	Periplasmic alpha-amylase OS=Vibrio alginolyticus 40B OX=674977 GN=malS PE=4 SV=1	malS	1	0.00497868	71.066	2	HPAVAQGK(1)HITR	0.29854	1	25025	Periplasmic
D0WUH2	78	K	Periplasmic alpha-amylase OS=Vibrio alginolyticus 40B OX=674977 GN=malS PE=4 SV=1	malS	1	0.003856	67.903	2	IK(1)FNRPLK	0.87424	1	20277	Periplasmic
D0WUH2	312	K	Periplasmic alpha-amylase OS=Vibrio alginolyticus 40B OX=674977 GN=malS PE=4 SV=1	malS	1	0.00127048	106.93	2	TFVDTAHK(1)K	-1.8434	1	255950	Periplasmic
D0WUH2	243	K	Periplasmic alpha-amylase OS=Vibrio alginolyticus 40B OX=674977 GN=malS PE=4 SV=1	malS	1	2.04045e-05	72.031	3	YEIGTFHGGDLAGLTK(1)K	2.2655	1	19025	Periplasmic
D0WUH3	307	K	Valine-pyruvate aminotransferase OS=Vibrio alginolyticus 40B OX=674977 GN=avtA PE=4 SV=1	avtA	1	0.00105927	90.761	2	LSSEVIK(1)PFYK	-0.67514	2	203700	Cytoplasmic
D0WUH4	83	K	16 kDa heat shock protein A OS=Vibrio alginolyticus 40B OX=674977 GN=ibpA PE=3 SV=1	ibpA	0.87931	1.34373e-06	88.42	3	K(0.121)AEEGK(0.879)NYVYQGIAER	-1.2498	1	63478	Cytoplasmic
D0WUH4	98	K	16 kDa heat shock protein A OS=Vibrio alginolyticus 40B OX=674977 GN=ibpA PE=3 SV=1	ibpA	1	0.000467407	99.855	2	K(1)FQLADYVK	4.2761	1	66457	Cytoplasmic
D0WUH6	488	K	DNA gyrase subunit B OS=Vibrio alginolyticus 40B OX=674977 GN=gyrB PE=3 SV=1	gyrB	1	3.46862e-05	154.35	2	DEYNPDK(1)LR	1.4741	1	1198100	Cytoplasmic
D0WUH6	340	K	DNA gyrase subunit B OS=Vibrio alginolyticus 40B OX=674977 GN=gyrB PE=3 SV=1	gyrB	1	0.00042196	132.39	2	DK(1)LVSSEVK	0.9563	1	244950	Cytoplasmic
D0WUH6	338	K	DNA gyrase subunit B OS=Vibrio alginolyticus 40B OX=674977 GN=gyrB PE=3 SV=1	gyrB	1	0.00335892	65.313	2	FSSQTK(1)DK	0.86245	1	83160	Cytoplasmic
D0WUH6	537	K	DNA gyrase subunit B OS=Vibrio alginolyticus 40B OX=674977 GN=gyrB PE=3 SV=1	gyrB	1	3.05722e-11	123.5	2	GYVYIAQPPLYK(1)VK	-0.85709	1	342520	Cytoplasmic
D0WUH6	456	K	DNA gyrase subunit B OS=Vibrio alginolyticus 40B OX=674977 GN=gyrB PE=3 SV=1	gyrB	1	0.000580478	109.36	2	ILNVEK(1)AR	-1.1888	1	509200	Cytoplasmic
D0WUH6	396	K	DNA gyrase subunit B OS=Vibrio alginolyticus 40B OX=674977 GN=gyrB PE=3 SV=1	gyrB	1	1.82673e-07	101.45	2	K(1)GALDLAGLPGK	-1.5215	1	74377	Cytoplasmic
D0WUH6	440	K	DNA gyrase subunit B OS=Vibrio alginolyticus 40B OX=674977 GN=gyrB PE=3 SV=1	gyrB	1	0.00141685	94.806	2	K(1)NQAILPLK	1.8536	1	38870	Cytoplasmic
D0WUH6	448	K	DNA gyrase subunit B OS=Vibrio alginolyticus 40B OX=674977 GN=gyrB PE=3 SV=1	gyrB	1	0.000938755	76.605	2	NQAILPLK(1)GK	-1.7106	2	187660	Cytoplasmic
D0WUH6	375	K	DNA gyrase subunit B OS=Vibrio alginolyticus 40B OX=674977 GN=gyrB PE=3 SV=1	gyrB	1	1.81236e-09	138.23	2	MVCSK(1)IIDAAR	-0.23406	2	521740	Cytoplasmic
D0WUH6	11	K	DNA gyrase subunit B OS=Vibrio alginolyticus 40B OX=674977 GN=gyrB PE=3 SV=1	gyrB	1	3.37082e-06	110.44	2	SENYDSSSIK(1)VLK	-1.5146	1	393350	Cytoplasmic
D0WUH6	300	K	DNA gyrase subunit B OS=Vibrio alginolyticus 40B OX=674977 GN=gyrB PE=3 SV=1	gyrB	1	2.05692e-08	133.49	2	TLNSFMDK(1)EGFSK	-2.9988	2	521260	Cytoplasmic
D0WUH6	332	K	DNA gyrase subunit B OS=Vibrio alginolyticus 40B OX=674977 GN=gyrB PE=3 SV=1	gyrB	1	0.00908407	62.705	2	VPDPK(1)FSSQTK	-0.43159	1	522280	Cytoplasmic
D0WUH8	277	K	Beta sliding clamp OS=Vibrio alginolyticus 40B OX=674977 GN=dnaN PE=3 SV=1	dnaN	1	1.1952e-08	146.27	2	AAILSNEK(1)FR	-1.0147	1	279850	Cytoplasmic
D0WUH8	74	K	Beta sliding clamp OS=Vibrio alginolyticus 40B OX=674977 GN=dnaN PE=3 SV=1	dnaN	1	0.00739024	89.123	2	K(1)FLDICR	-0.73533	1	62452	Cytoplasmic
D0WUH8	2	K	Beta sliding clamp OS=Vibrio alginolyticus 40B OX=674977 GN=dnaN PE=3 SV=1	dnaN	1	0.000296709	113.7	2	MK(1)FTIER	1.8125	2	76966	Cytoplasmic
D0WUH8	12	K	Beta sliding clamp OS=Vibrio alginolyticus 40B OX=674977 GN=dnaN PE=3 SV=1	dnaN	1	1.31389e-08	117.41	3	SHLIK(1)PLQQVSGALGGR	2.2144	1	37187	Cytoplasmic
D0WUH9	224	K	Chromosomal replication initiator protein DnaA OS=Vibrio alginolyticus 40B OX=674977 GN=dnaA PE=3 SV=1	dnaA	1	3.35738e-18	172.1	2	ALQNNAIEEFK(1)R	1.384	1	149480	Cytoplasmic
D0WUH9	456	K	Chromosomal replication initiator protein DnaA OS=Vibrio alginolyticus 40B OX=674977 GN=dnaA PE=3 SV=1	dnaA	1	1.93069e-15	126.17	2	EESHDIK(1)EDYSNLIR	1.1631	2	66631	Cytoplasmic
D0WUH9	138	K	Chromosomal replication initiator protein DnaA OS=Vibrio alginolyticus 40B OX=674977 GN=dnaA PE=3 SV=1	dnaA	1	1.92669e-05	110.88	2	HK(1)FDNFVEGK	-0.36523	1	28579	Cytoplasmic
D0WUH9	391	K	Chromosomal replication initiator protein DnaA OS=Vibrio alginolyticus 40B OX=674977 GN=dnaA PE=3 SV=1	dnaA	1	0.00123015	78.932	2	IK(1)VADLLSK	0.12175	1	46648	Cytoplasmic
D0WUH9	398	K	Chromosomal replication initiator protein DnaA OS=Vibrio alginolyticus 40B OX=674977 GN=dnaA PE=3 SV=1	dnaA	1	0.00570015	67.464	2	VADLLSK(1)R	-0.63072	1	64715	Cytoplasmic
D0WUI0	236	K	Amino acid ABC transporter, periplasmic amino acid-binding protein OS=Vibrio alginolyticus 40B OX=674977 GN=VMC_08300 PE=3 SV=1	VMC_08300	1	1.19409e-09	139.78	2	ADGTVEK(1)ISVK	0.17448	1	382270	Periplasmic
D0WUI0	240	K	Amino acid ABC transporter, periplasmic amino acid-binding protein OS=Vibrio alginolyticus 40B OX=674977 GN=VMC_08300 PE=3 SV=1	VMC_08300	1	6.37738e-06	90.689	2	ISVK(1)WFGADITK	0.10523	1	72012	Periplasmic
D0WUI0	156	K	Amino acid ABC transporter, periplasmic amino acid-binding protein OS=Vibrio alginolyticus 40B OX=674977 GN=VMC_08300 PE=3 SV=1	VMC_08300	1	4.41797e-17	101.43	3	INIK(1)TYDTGIEHDVALGR	0.34965	1	66689	Periplasmic
D0WUI0	186	K	Amino acid ABC transporter, periplasmic amino acid-binding protein OS=Vibrio alginolyticus 40B OX=674977 GN=VMC_08300 PE=3 SV=1	VMC_08300	1	0.00452087	56.378	2	LSALELIK(1)K	-0.30967	1	313590	Periplasmic
D0WUI0	40	K	Amino acid ABC transporter, periplasmic amino acid-binding protein OS=Vibrio alginolyticus 40B OX=674977 GN=VMC_08300 PE=3 SV=1	VMC_08300	1	0.00275385	51.872	2	YFPFTFVK(1)QDK	-0.05394	1	31904	Periplasmic
D0WUI2	9	K	Amino acid ABC transporter, ATP-binding protein OS=Vibrio alginolyticus 40B OX=674977 GN=VMC_08320 PE=3 SV=1	VMC_08320	1	0.0257972	67.903	2	LENIHK(1)R	4.5823	1	59840	CytoplasmicMembrane
D0WUI3	90	K	Ribonuclease P protein component OS=Vibrio alginolyticus 40B OX=674977 GN=rnpA PE=3 SV=1	rnpA	1	0.0398787	51.43	2	DFVVIAK(1)K	0.2936	1	23959	Unknown
D0WUI3	91	K	Ribonuclease P protein component OS=Vibrio alginolyticus 40B OX=674977 GN=rnpA PE=3 SV=1	rnpA	1	1.25483e-11	133.49	2	K(1)SAQDLSNEEIFK	0.088061	1	16476	Unknown
D0WUI3	83	K	Ribonuclease P protein component OS=Vibrio alginolyticus 40B OX=674977 GN=rnpA PE=3 SV=1	rnpA	1	0.000733629	65.408	3	NNQHQLPNK(1)DFVVIAK	0.83238	1	35735	Unknown
D0WUI4	379	K	Membrane protein insertase YidC OS=Vibrio alginolyticus 40B OX=674977 GN=yidC PE=3 SV=1	yidC	1	0.000104498	81.163	2	AQYTSMAK(1)MR	0.85209	3	230090	CytoplasmicMembrane
D0WUI4	386	K	Membrane protein insertase YidC OS=Vibrio alginolyticus 40B OX=674977 GN=yidC PE=3 SV=1	yidC	1	0.0120739	60.589	2	MLQPK(1)LQAMR	-1.229	1	197870	CytoplasmicMembrane
D0WUI4	290	K	Membrane protein insertase YidC OS=Vibrio alginolyticus 40B OX=674977 GN=yidC PE=3 SV=1	yidC	1	2.10554e-17	183.08	2	MPNK(1)TIATGDQAK	-0.6664	1	63516	CytoplasmicMembrane
D0WUI4	410	K	Membrane protein insertase YidC OS=Vibrio alginolyticus 40B OX=674977 GN=yidC PE=3 SV=1	yidC	1	0.000148869	105.94	2	MSQEMMELYK(1)K	-1.3014	2	216780	CytoplasmicMembrane
D0WUI5	282	K	tRNA modification GTPase MnmE OS=Vibrio alginolyticus 40B OX=674977 GN=mnmE PE=3 SV=1	mnmE	1	2.90639e-23	147.72	2	DASDEVEK(1)IGIER	1.0399	1	31213	Cytoplasmic
D0WUI5	27	K	tRNA modification GTPase MnmE OS=Vibrio alginolyticus 40B OX=674977 GN=mnmE PE=3 SV=1	mnmE	1	2.93737e-16	120.75	2	VSGPK(1)ANQVALEVTGK	-2.6639	1	33805	Cytoplasmic
D0WUI7	354	K	tRNA uridine 5-carboxymethylaminomethyl modification enzyme MnmG OS=Vibrio alginolyticus 40B OX=674977 GN=mnmG PE=3 SV=1	mnmG	1	0.00280385	76.572	2	DLK(1)QTYETK	0.12757	1	140750	Cytoplasmic
D0WUI7	500	K	tRNA uridine 5-carboxymethylaminomethyl modification enzyme MnmG OS=Vibrio alginolyticus 40B OX=674977 GN=mnmG PE=3 SV=1	mnmG	1	0.0142062	58.286	2	LLK(1)TPMAR	1.3584	1	18551	Cytoplasmic
D0WUI7	561	K	tRNA uridine 5-carboxymethylaminomethyl modification enzyme MnmG OS=Vibrio alginolyticus 40B OX=674977 GN=mnmG PE=3 SV=1	mnmG	1	0.00174382	74.424	2	QQEEIEK(1)SLR	-0.73367	1	44672	Cytoplasmic
D0WUI7	329	K	tRNA uridine 5-carboxymethylaminomethyl modification enzyme MnmG OS=Vibrio alginolyticus 40B OX=674977 GN=mnmG PE=3 SV=1	mnmG	1	5.90267e-07	141.44	2	SMK(1)GFENAHIVR	-1.2498	2	104340	Cytoplasmic
D0WUI7	88	K	tRNA uridine 5-carboxymethylaminomethyl modification enzyme MnmG OS=Vibrio alginolyticus 40B OX=674977 GN=mnmG PE=3 SV=1	mnmG	1	0.0135051	66.664	2	TLNASK(1)GPAVR	-9.5165	1	2687100	Cytoplasmic
D0WUI7	283	K	tRNA uridine 5-carboxymethylaminomethyl modification enzyme MnmG OS=Vibrio alginolyticus 40B OX=674977 GN=mnmG PE=3 SV=1	mnmG	1	0.000431531	97.277	2	YCPSIEDK(1)VMR	2.5696	1	126010	Cytoplasmic
D0WUI8	103	K	Ribosomal RNA small subunit methyltransferase G OS=Vibrio alginolyticus 40B OX=674977 GN=gidB PE=3 SV=1	gidB	1	2.55772e-09	151.22	2	TFFLLDSLGK(1)R	-2.0146	1	44024	Cytoplasmic
D0WUI9	11	K	ParA family protein OS=Vibrio alginolyticus 40B OX=674977 GN=VMC_08390 PE=4 SV=1	VMC_08390	1	5.68668e-17	196.32	2	IVAIANQK(1)GGVGK	-2.9301	1	190070	CytoplasmicMembrane
D0WUI9	227	K	ParA family protein OS=Vibrio alginolyticus 40B OX=674977 GN=VMC_08390 PE=4 SV=1	VMC_08390	1	1.35494e-06	57.62	2	LAEAPSHGK(1)PAMYYDK	-3.8887	2	355870	CytoplasmicMembrane
D0WUI9	234	K	ParA family protein OS=Vibrio alginolyticus 40B OX=674977 GN=VMC_08390 PE=4 SV=1	VMC_08390	1	0.00611	51.454	2	PAMYYDK(1)YSAGAK	2.6774	1	173910	CytoplasmicMembrane
D0WUI9	201	K	ParA family protein OS=Vibrio alginolyticus 40B OX=674977 GN=VMC_08390 PE=4 SV=1	VMC_08390	1	6.54396e-07	156.57	2	LSNEVSDQLK(1)K	0.53675	1	437810	CytoplasmicMembrane
D0WUJ0	190	K	Probable chromosome-partitioning protein ParB OS=Vibrio alginolyticus 40B OX=674977 GN=parB PE=3 SV=1	parB	1	0.0105093	62.88	2	K(1)LEMGHAR	0.50867	1	12241	Cytoplasmic
D0WUJ0	229	K	Probable chromosome-partitioning protein ParB OS=Vibrio alginolyticus 40B OX=674977 GN=parB PE=3 SV=1	parB	1	0.00132512	118.06	2	QTEQLVK(1)K	1.7608	1	68302	Cytoplasmic
D0WUJ0	114	K	Probable chromosome-partitioning protein ParB OS=Vibrio alginolyticus 40B OX=674977 GN=parB PE=3 SV=1	parB	1	0.014804	60.709	2	RVPCLVK(1)K	-0.69472	1	19996	Cytoplasmic
D0WUJ4	125	K	ATP synthase subunit b OS=Vibrio alginolyticus 40B OX=674977 GN=atpF PE=3 SV=1	atpF	1	2.89263e-08	142.51	2	DAQK(1)DILDNITAK	2.65	1	113250	CytoplasmicMembrane
D0WUJ4	18	K	ATP synthase subunit b OS=Vibrio alginolyticus 40B OX=674977 GN=atpF PE=3 SV=1	atpF	1	0.000454654	124.46	2	K(1)IADGLQAAER	-1.7163	1	263890	CytoplasmicMembrane
D0WUJ4	101	K	ATP synthase subunit b OS=Vibrio alginolyticus 40B OX=674977 GN=atpF PE=3 SV=1	atpF	1	2.94851e-16	171.2	2	K(1)QVATLAVAGAEK	0.14057	1	124670	CytoplasmicMembrane
D0WUJ4	113	K	ATP synthase subunit b OS=Vibrio alginolyticus 40B OX=674977 GN=atpF PE=3 SV=1	atpF	1	1.35271e-15	122.2	2	QVATLAVAGAEK(1)ILER	0.1216	1	29193	CytoplasmicMembrane
D0WUJ4	62	K	ATP synthase subunit b OS=Vibrio alginolyticus 40B OX=674977 GN=atpF PE=3 SV=1	atpF	1	8.1106e-13	183	2	K(1)SQILDEAR	0.78567	1	930980	CytoplasmicMembrane
D0WUJ6	97	K	ATP synthase subunit alpha OS=Vibrio alginolyticus 40B OX=674977 GN=atpA PE=3 SV=1	atpA	1	0.000564491	104.39	2	EGMK(1)VTGTGR	1.3023	2	512650	Cytoplasmic
D0WUJ6	328	K	ATP synthase subunit alpha OS=Vibrio alginolyticus 40B OX=674977 GN=atpA PE=3 SV=1	atpA	1	0.000698117	100.84	2	FTNGEVK(1)GK	0.74229	1	87419	Cytoplasmic
D0WUJ6	398	K	ATP synthase subunit alpha OS=Vibrio alginolyticus 40B OX=674977 GN=atpA PE=3 SV=1	atpA	1	0.0192852	70.67	2	K(1)LSGGIR	-1.3321	1	244380	Cytoplasmic
D0WUJ6	150	K	ATP synthase subunit alpha OS=Vibrio alginolyticus 40B OX=674977 GN=atpA PE=3 SV=1	atpA	1	7.64329e-52	232.17	2	K(1)SVDQPVQTGYK	0.52277	1	270170	Cytoplasmic
D0WUJ6	288	K	ATP synthase subunit alpha OS=Vibrio alginolyticus 40B OX=674977 GN=atpA PE=3 SV=1	atpA	1	2.52971e-15	183	2	QISLLLK(1)RPPGR	0.50774	3	1017700	Cytoplasmic
D0WUJ6	436	K	ATP synthase subunit alpha OS=Vibrio alginolyticus 40B OX=674977 GN=atpA PE=3 SV=1	atpA	1	3.04355e-32	248.59	2	QLDHGQK(1)VTELMK	-1.2573	5	1024000	Cytoplasmic
D0WUJ6	442	K	ATP synthase subunit alpha OS=Vibrio alginolyticus 40B OX=674977 GN=atpA PE=3 SV=1	atpA	1	0.000192464	109.36	2	VTELMK(1)QK	1.5837	1	1022600	Cytoplasmic
D0WUJ6	511	K	ATP synthase subunit alpha OS=Vibrio alginolyticus 40B OX=674977 GN=atpA PE=3 SV=1	atpA	1	0.000225474	71.896	2	SGAYNDEIEAQLK(1)K	-0.40895	1	1083200	Cytoplasmic
D0WUJ6	394	K	ATP synthase subunit alpha OS=Vibrio alginolyticus 40B OX=674977 GN=atpA PE=3 SV=1	atpA	1	1.52277e-09	163.43	2	VGGSAQTK(1)IIK	-0.19561	1	1086300	Cytoplasmic
D0WUJ6	128	K	ATP synthase subunit alpha OS=Vibrio alginolyticus 40B OX=674977 GN=atpA PE=3 SV=1	atpA	1	1.58043e-67	252.02	2	VVNTLGEPIDGK(1)GPIEAK	1.7814	2	3965500	Cytoplasmic
D0WUJ7	31	K	ATP synthase gamma chain OS=Vibrio alginolyticus 40B OX=674977 GN=atpG PE=3 SV=1	atpG	1	0.00172596	68.49	2	AMEMVAASK(1)MR	0.090525	2	202400	Cytoplasmic
D0WUJ7	127	K	ATP synthase gamma chain OS=Vibrio alginolyticus 40B OX=674977 GN=atpG PE=3 SV=1	atpG	1	0.000128421	116.13	2	ATAFFK(1)HGGAK	0.45008	1	480310	Cytoplasmic
D0WUJ7	15	K	ATP synthase gamma chain OS=Vibrio alginolyticus 40B OX=674977 GN=atpG PE=3 SV=1	atpG	1	0.00119788	65.156	2	IGSVK(1)STQK	0.38992	1	52789	Cytoplasmic
D0WUJ7	22	K	ATP synthase gamma chain OS=Vibrio alginolyticus 40B OX=674977 GN=atpG PE=3 SV=1	atpG	1	1.081e-11	162.23	2	ITK(1)AMEMVAASK	0.95152	2	144000	Cytoplasmic
D0WUJ7	159	K	ATP synthase gamma chain OS=Vibrio alginolyticus 40B OX=674977 GN=atpG PE=3 SV=1	atpG	1	2.43897e-08	162.49	2	K(1)YDEGELDR	-0.061423	1	853400	Cytoplasmic
D0WUJ8	145	K	ATP synthase subunit beta OS=Vibrio alginolyticus 40B OX=674977 GN=atpD PE=3 SV=1	atpD	1	2.3109e-06	77.358	2	GGK(1)IGLFGGAGVGK	1.3483	1	475650	Cytoplasmic
D0WUJ8	83	K	ATP synthase subunit beta OS=Vibrio alginolyticus 40B OX=674977 GN=atpD PE=3 SV=1	atpD	1	2.66142e-15	85.421	2	GVEVVNTGAPISVPVGTK(1)TLGR	-0.43411	1	114040	Cytoplasmic
D0WUJ9	137	K	ATP synthase epsilon chain OS=Vibrio alginolyticus 40B OX=674977 GN=atpC PE=3 SV=1	atpC	1	0.00774232	73.637	2	VIELTK(1)K	-0.52409	1	549930	Cytoplasmic
D0WUK0	12	K	Bifunctional protein GlmU OS=Vibrio alginolyticus 40B OX=674977 GN=glmU PE=3 SV=1	glmU	1	3.68149e-09	160.62	2	FSAVILAAGK(1)GTR	0.15887	1	86579	Cytoplasmic
D0WUK0	357	K	Bifunctional protein GlmU OS=Vibrio alginolyticus 40B OX=674977 GN=glmU PE=3 SV=1	glmU	1	8.32496e-22	128.11	3	IGEGSK(1)ANHLTYLGDAEIGQR	0.057932	1	135830	Cytoplasmic
D0WUK0	22	K	Bifunctional protein GlmU OS=Vibrio alginolyticus 40B OX=674977 GN=glmU PE=3 SV=1	glmU	1	1.48924e-06	102.57	2	MYSNMPK(1)VLHTLAGK	2.1449	2	87482	Cytoplasmic
D0WUK0	30	K	Bifunctional protein GlmU OS=Vibrio alginolyticus 40B OX=674977 GN=glmU PE=3 SV=1	glmU	1	4.49355e-08	127.93	2	VLHTLAGK(1)PMAK	-0.47245	3	774030	Cytoplasmic
D0WUK0	348	K	Bifunctional protein GlmU OS=Vibrio alginolyticus 40B OX=674977 GN=glmU PE=3 SV=1	glmU	1	2.82838e-12	135.21	2	NDSHVGNFVEVK(1)NAR	-1.339	3	629010	Cytoplasmic
D0WUK0	153	K	Bifunctional protein GlmU OS=Vibrio alginolyticus 40B OX=674977 GN=glmU PE=3 SV=1	glmU	1	6.99374e-12	81.908	2	NGPVVAIVEQK(1)DATEEQK	-0.91843	1	55517	Cytoplasmic
D0WUK2	155	K	Putative cyclohexadienyl dehydratase signal peptide protein OS=Vibrio alginolyticus 40B OX=674977 GN=VMC_08520 PE=3 SV=1	VMC_08520	1	1.46719e-11	136.06	2	VAATLGTVQEK(1)MVK	0.0069878	1	100550	Periplasmic
D0WUK5	337	K	L-threonine dehydratase OS=Vibrio alginolyticus 40B OX=674977 GN=ilvA PE=3 SV=1	ilvA	1	0.015612	60.709	2	CELGEK(1)R	-1.8343	1	9219.7	Cytoplasmic
D0WUK5	502	K	L-threonine dehydratase OS=Vibrio alginolyticus 40B OX=674977 GN=ilvA PE=3 SV=1	ilvA	1	2.05101e-15	96.27	2	ELGYQCK(1)DETDNPSYK	-1.6906	1	35261	Cytoplasmic
D0WUK6	602	K	Dihydroxy-acid dehydratase OS=Vibrio alginolyticus 40B OX=674977 GN=ilvD PE=3 SV=1	ilvD	1	2.97962e-27	186.27	2	AYASMATSADK(1)GAVR	-1.4455	1	95436	Cytoplasmic
D0WUK6	578	K	Dihydroxy-acid dehydratase OS=Vibrio alginolyticus 40B OX=674977 GN=ilvD PE=3 SV=1	ilvD	1	0.0585728	57.293	2	QDELGWK(1)PVDR	-0.55629	1	109600	Cytoplasmic
D0WUK6	313	K	Dihydroxy-acid dehydratase OS=Vibrio alginolyticus 40B OX=674977 GN=ilvD PE=3 SV=1	ilvD	1	3.19833e-11	112.7	2	QVPHLCK(1)VAPSTQK	0.53259	1	14029	Cytoplasmic
D0WUK6	320	K	Dihydroxy-acid dehydratase OS=Vibrio alginolyticus 40B OX=674977 GN=ilvD PE=3 SV=1	ilvD	1	1.41496e-06	75.5	3	VAPSTQK(1)YHMEDVHR	-0.40519	1	123960	Cytoplasmic
D0WUK6	506	K	Dihydroxy-acid dehydratase OS=Vibrio alginolyticus 40B OX=674977 GN=ilvD PE=3 SV=1	ilvD	1	2.77504e-06	90.156	2	SMGLGK(1)ECALLTDGR	4.5603	1	58767	Cytoplasmic
D0WUK7	233	K	Branched-chain-amino-acid aminotransferase OS=Vibrio alginolyticus 40B OX=674977 GN=ilvE PE=3 SV=1	ilvE	1	0.00075392	105.81	2	DK(1)GYEVR	0.71731	1	88316	Cytoplasmic
D0WUL2	167	K	PlsC domain-containing protein OS=Vibrio alginolyticus 40B OX=674977 GN=VMC_08620 PE=4 SV=1	VMC_08620	1	1.32764e-06	73.502	3	FK(1)HTPTTVVNYVEGTR	-0.2517	1	11753	CytoplasmicMembrane
D0WUL2	266	K	PlsC domain-containing protein OS=Vibrio alginolyticus 40B OX=674977 GN=VMC_08620 PE=4 SV=1	VMC_08620	1	0.000986955	72.922	2	VLGDYFNDK(1)PYK	7.353	1	86553	CytoplasmicMembrane
D0WUL3	99	K	Thiol:disulfide interchange protein OS=Vibrio alginolyticus 40B OX=674977 GN=tpcG PE=3 SV=1	tpcG	1	4.67447e-05	75.474	2	AYATMVALK(1)VEDK	0.90024	1	12366	Periplasmic
D0WUL3	103	K	Thiol:disulfide interchange protein OS=Vibrio alginolyticus 40B OX=674977 GN=tpcG PE=3 SV=1	tpcG	1	4.8078e-05	112.93	2	VEDK(1)MVPVMFNR	1.2181	3	438110	Periplasmic
D0WUL3	29	K	Thiol:disulfide interchange protein OS=Vibrio alginolyticus 40B OX=674977 GN=tpcG PE=3 SV=1	tpcG	1	1.72509e-11	130.78	2	EGEHYK(1)VLDLEASK	0.36828	2	536300	Periplasmic
D0WUL3	37	K	Thiol:disulfide interchange protein OS=Vibrio alginolyticus 40B OX=674977 GN=tpcG PE=3 SV=1	tpcG	1	0.00139502	72.038	2	VLDLEASK(1)K	-0.52986	1	47744	Periplasmic
D0WUL3	137	K	Thiol:disulfide interchange protein OS=Vibrio alginolyticus 40B OX=674977 GN=tpcG PE=3 SV=1	tpcG	1	2.3194e-07	144.27	2	QIFLDEGVDAK(1)K	0.43409	1	1089600	Periplasmic
D0WUL3	157	K	Thiol:disulfide interchange protein OS=Vibrio alginolyticus 40B OX=674977 GN=tpcG PE=3 SV=1	tpcG	1	5.28509e-23	114.35	3	RMDK(1)QFENSGLTGVPAVIVNNK	1.7545	1	47211	Periplasmic
D0WUM2	173	K	Uncharacterized protein OS=Vibrio alginolyticus 40B OX=674977 GN=VMC_08720 PE=4 SV=1	VMC_08720	1	0.00827465	84.064	2	NLNFMK(1)R	-2.4943	1	27830	CytoplasmicMembrane
D0WUM9	112	K	MoxR-like protein OS=Vibrio alginolyticus 40B OX=674977 GN=VMC_08790 PE=4 SV=1	VMC_08790	1	0.000125837	78.888	2	APAK(1)VQAAMLEAMAEK	-0.63066	1	15293	Cytoplasmic
D0WUM9	124	K	MoxR-like protein OS=Vibrio alginolyticus 40B OX=674977 GN=VMC_08790 PE=4 SV=1	VMC_08790	1	7.73018e-24	105.79	2	VQAAMLEAMAEK(1)QVTAGR	-1.4847	1	19263	Cytoplasmic
D0WUM9	52	K	MoxR-like protein OS=Vibrio alginolyticus 40B OX=674977 GN=VMC_08790 PE=4 SV=1	VMC_08790	1	2.85272e-20	146.37	2	AVK(1)SLSDCVEGDFHR	0.94687	2	94870	Cytoplasmic
D0WUN2	443	K	Uncharacterized protein OS=Vibrio alginolyticus 40B OX=674977 GN=VMC_08820 PE=4 SV=1	VMC_08820	1	0.00058725	67.881	2	NLSVVEEK(1)LK	-0.15918	1	23695	CytoplasmicMembrane
D0WUN2	113	K	Uncharacterized protein OS=Vibrio alginolyticus 40B OX=674977 GN=VMC_08820 PE=4 SV=1	VMC_08820	1	0.00280385	51.872	2	YK(1)ALDLLPK	0.54369	1	22988	CytoplasmicMembrane
D0WUN3	37	K	Uncharacterized protein OS=Vibrio alginolyticus 40B OX=674977 GN=VMC_08830 PE=4 SV=1	VMC_08830	1	0.0010369	40.861	2	TQVAK(1)NEVINLR	-1.3382	1	14070	CytoplasmicMembrane
D0WUN6	136	K	Phosphate import ATP-binding protein PstB OS=Vibrio alginolyticus 40B OX=674977 GN=pstB PE=3 SV=1	pstB	1	0.0309946	49.16	2	GAALWDEVK(1)DR	5.4608	1	24572	CytoplasmicMembrane
D0WUP5	363	K	ATP-dependent RNA helicase, DEAD box family OS=Vibrio alginolyticus 40B OX=674977 GN=VMC_08950 PE=3 SV=1	VMC_08950	1	0.000295867	109.11	2	DWDSFK(1)R	0.21509	1	44425	Cytoplasmic
D0WUP5	91	K	ATP-dependent RNA helicase, DEAD box family OS=Vibrio alginolyticus 40B OX=674977 GN=VMC_08950 PE=3 SV=1	VMC_08950	1	0.000325766	101.48	2	ELAK(1)QVYGELR	0.020477	1	86649	Cytoplasmic
D0WUP5	222	K	ATP-dependent RNA helicase, DEAD box family OS=Vibrio alginolyticus 40B OX=674977 GN=VMC_08950 PE=3 SV=1	VMC_08950	1	8.58049e-05	73.891	3	IAIGVSNEEHK(1)DITQK	-0.87419	1	39713	Cytoplasmic
D0WUP5	21	K	ATP-dependent RNA helicase, DEAD box family OS=Vibrio alginolyticus 40B OX=674977 GN=VMC_08950 PE=3 SV=1	VMC_08950	1	0.0106698	72.038	2	NLK(1)HYDFK	-0.40282	1	105130	Cytoplasmic
D0WUP5	76	K	ATP-dependent RNA helicase, DEAD box family OS=Vibrio alginolyticus 40B OX=674977 GN=VMC_08950 PE=3 SV=1	VMC_08950	1	0.00401717	79.809	2	SFSAK(1)DPR	-0.56561	1	36956	Cytoplasmic
D0WUQ1	27	K	Purine nucleoside phosphorylase DeoD-type OS=Vibrio alginolyticus 40B OX=674977 GN=deoD PE=3 SV=1	deoD	1	1.46436e-11	101.64	2	AK(1)YIAETFLEDVK	1.2047	1	36517	Cytoplasmic
D0WUQ1	212	K	Purine nucleoside phosphorylase DeoD-type OS=Vibrio alginolyticus 40B OX=674977 GN=deoD PE=3 SV=1	deoD	1	0.000666215	114.39	2	GEK(1)LSSEER	0.91789	1	477050	Cytoplasmic
D0WUQ1	54	K	Purine nucleoside phosphorylase DeoD-type OS=Vibrio alginolyticus 40B OX=674977 GN=deoD PE=3 SV=1	deoD	1	8.35656e-08	145.75	2	NMFGFTGTYK(1)GK	-1.0969	2	380400	Cytoplasmic
D0WUQ1	220	K	Purine nucleoside phosphorylase DeoD-type OS=Vibrio alginolyticus 40B OX=674977 GN=deoD PE=3 SV=1	deoD	1	0.00175489	69.716	2	QK(1)SFNDMMK	-0.69022	1	84233	Cytoplasmic
D0WUQ2	32	K	Uncharacterized protein OS=Vibrio alginolyticus 40B OX=674977 GN=VMC_09020 PE=4 SV=1	VMC_09020	1	2.66321e-05	84.999	2	TLACDNFGLSDAK(1)R	0.4252	1	32027	Unknown
D0WUQ8	17	K	ABC transporter, ATP-binding protein OS=Vibrio alginolyticus 40B OX=674977 GN=VMC_09080 PE=4 SV=1	VMC_09080	1	0.00328734	55.235	2	YESLDK(1)PTLK	0.67714	1	18623	CytoplasmicMembrane
D0WUR7	231	K	Uncharacterized protein OS=Vibrio alginolyticus 40B OX=674977 GN=VMC_09170 PE=4 SV=1	VMC_09170	1	1.23574e-07	120.65	2	ICNLQK(1)STHYAR	-0.58564	2	30694	Cytoplasmic
D0WUS0	732	K	Endopeptidase La OS=Vibrio alginolyticus 40B OX=674977 GN=VMC_09200 PE=3 SV=1	VMC_09200	1	0.000843017	81.099	2	SDIVK(1)AVEK	-1.3058	1	156440	Cytoplasmic
D0WUS0	26	K	Endopeptidase La OS=Vibrio alginolyticus 40B OX=674977 GN=VMC_09200 PE=3 SV=1	VMC_09200	1	5.07788e-05	53.363	2	STK(1)ELPPIDEIVGQER	0.37035	1	40347	Cytoplasmic
D0WUS0	381	K	Endopeptidase La OS=Vibrio alginolyticus 40B OX=674977 GN=VMC_09200 PE=3 SV=1	VMC_09200	1	0.00130129	68.548	2	VLEQPYVWDGLK(1)R	-0.049947	1	272500	Cytoplasmic
D0WUS0	104	K	Endopeptidase La OS=Vibrio alginolyticus 40B OX=674977 GN=VMC_09200 PE=3 SV=1	VMC_09200	1	0.00184525	86.205	2	VLK(1)LPCGIGNK	1.6726	1	170170	Cytoplasmic
D0WUS0	451	K	Endopeptidase La OS=Vibrio alginolyticus 40B OX=674977 GN=VMC_09200 PE=3 SV=1	VMC_09200	1	0.0028282	62.271	2	VTADFEDEMK(1)R	-1.7732	1	119640	Cytoplasmic
D0WUS0	305	K	Endopeptidase La OS=Vibrio alginolyticus 40B OX=674977 GN=VMC_09200 PE=3 SV=1	VMC_09200	1	0.000698117	90.761	2	YK(1)VNVLVSR	0.014199	1	57195	Cytoplasmic
D0WUS5	288	K	L-lactate permease OS=Vibrio alginolyticus 40B OX=674977 GN=VMC_09250 PE=3 SV=1	VMC_09250	1	0.000586845	73.655	2	TK(1)WDFESEDK	-1.4794	1	20333	CytoplasmicMembrane
D0WUS6	138	K	L-lactate dehydrogenase OS=Vibrio alginolyticus 40B OX=674977 GN=VMC_09260 PE=3 SV=1	VMC_09260	1	0.000700556	91.783	2	GFMK(1)NVLER	-0.52871	1	483710	Cytoplasmic
D0WUS6	260	K	L-lactate dehydrogenase OS=Vibrio alginolyticus 40B OX=674977 GN=VMC_09260 PE=3 SV=1	VMC_09260	1	1.43677e-11	136.06	2	GILDEEDAK(1)DAVR	-0.85724	1	315940	Cytoplasmic
D0WUT5	286	K	L-threonine 3-dehydrogenase OS=Vibrio alginolyticus 40B OX=674977 GN=tdh PE=3 SV=1	tdh	1	0.000717405	98.009	2	GLVIK(1)GIYGR	1.2651	1	520600	Cytoplasmic
D0WUT6	95	K	2-amino-3-ketobutyrate coenzyme A ligase OS=Vibrio alginolyticus 40B OX=674977 GN=kbl PE=3 SV=1	kbl	1	0.00112138	87.251	2	ELEQK(1)LSK	-0.5055	1	260360	Unknown
D0WUT6	98	K	2-amino-3-ketobutyrate coenzyme A ligase OS=Vibrio alginolyticus 40B OX=674977 GN=kbl PE=3 SV=1	kbl	1	0.0249505	51.43	2	LSK(1)FLGK	-0.82824	1	145750	Unknown
D0WUT6	90	K	2-amino-3-ketobutyrate coenzyme A ligase OS=Vibrio alginolyticus 40B OX=674977 GN=kbl PE=3 SV=1	kbl	1	2.27784e-27	187.47	2	FICGTQDIHK(1)ELEQK	0.14496	2	1379200	Unknown
D0WUU9	97	K	Uncharacterized protein OS=Vibrio alginolyticus 40B OX=674977 GN=VMC_09490 PE=3 SV=1	VMC_09490	1	1.50324e-08	117.21	2	IEADLDAGK(1)LQEAK	-5.0797	1	34450	Unknown
D0WUW4	343	K	Flagellin OS=Vibrio alginolyticus 40B OX=674977 GN=flaD PE=3 SV=1	flaD	1	2.03587e-42	204.34	2	DTDFAK(1)ETTQMTK	2.4083	5	946040	Extracellular
D0WVQ7	332	K	Flagellin OS=Vibrio alginolyticus 40B OX=674977 GN=flaB PE=3 SV=1	flaB	1	8.14902e-64	228.55	3	FNHAISNLDNINENVNASK(1)SR	1.8744	2	197250	Extracellular
D0WUW4	337	K	Flagellin OS=Vibrio alginolyticus 40B OX=674977 GN=flaD PE=3 SV=1	flaD	1	0.000772274	114.64	2	IK(1)DTDFAK	0.68534	1	325420	Extracellular
D0WUW4	42	K	Flagellin OS=Vibrio alginolyticus 40B OX=674977 GN=flaD PE=3 SV=1	flaD	1	4.3076e-90	297.77	2	INSAK(1)DDAAGLQISNR	-1.1602	3	1461700	Extracellular
D0WUW4	37	K	Flagellin OS=Vibrio alginolyticus 40B OX=674977 GN=flaD PE=3 SV=1	flaD	1	0.000403022	106.35	2	LSSGFK(1)INSAK	0.36241	1	367930	Extracellular
D0WUW5	42	K	Flagellin OS=Vibrio alginolyticus 40B OX=674977 GN=VMC_09650 PE=3 SV=1	VMC_09650	1	4.3076e-90	297.77	2	INSAK(1)DDAAGLQISNR	-1.1602	3	1461700	Extracellular
D0WUW5	37	K	Flagellin OS=Vibrio alginolyticus 40B OX=674977 GN=VMC_09650 PE=3 SV=1	VMC_09650	1	0.000134412	122.51	2	LSSGHK(1)INSAK	0.27932	1	85869	Extracellular
D0WUX3	362	K	Flagellar hook protein FlgE OS=Vibrio alginolyticus 40B OX=674977 GN=flgE PE=3 SV=1	flgE	1	0.00111587	103.87	2	VPNEQGLDK(1)K	-0.988	1	163750	Unknown
D0WUX7	273	K	Protein-glutamate O-methyltransferase OS=Vibrio alginolyticus 40B OX=674977 GN=VMC_09770 PE=4 SV=1	VMC_09770	1	0.00205693	67.464	2	CNPGIIYK(1)LK	1.536	1	19390	Cytoplasmic
D0WUX7	46	K	Protein-glutamate O-methyltransferase OS=Vibrio alginolyticus 40B OX=674977 GN=VMC_09770 PE=4 SV=1	VMC_09770	1	0.0152785	51.872	2	FK(1)LASLSDLLR	-3.6761	1	6474.5	Cytoplasmic
D0WUX7	44	K	Protein-glutamate O-methyltransferase OS=Vibrio alginolyticus 40B OX=674977 GN=VMC_09770 PE=4 SV=1	VMC_09770	1	0.00432279	69.716	2	LSPLVTK(1)FK	-1.4553	1	104390	Cytoplasmic
D0WUX7	229	K	Protein-glutamate O-methyltransferase OS=Vibrio alginolyticus 40B OX=674977 GN=VMC_09770 PE=4 SV=1	VMC_09770	1	1.6112e-06	84.309	2	NVLIYFSPEMK(1)SK	-1.3444	1	11439	Cytoplasmic
D0WUX8	48	K	Chemotaxis protein CheV OS=Vibrio alginolyticus 40B OX=674977 GN=cheV PE=4 SV=1	cheV	1	1.24416e-12	86.135	3	EVLQCPK(1)LTSMPNLHPLVK	0.96522	1	18796	Cytoplasmic
D0WUX8	39	K	Chemotaxis protein CheV OS=Vibrio alginolyticus 40B OX=674977 GN=cheV PE=4 SV=1	cheV	1	0.000680948	93.561	2	YGINVFK(1)VK	-0.25174	1	59644	Cytoplasmic
D0WUY1	140	K	Uncharacterized protein OS=Vibrio alginolyticus 40B OX=674977 GN=VMC_09810 PE=3 SV=1	VMC_09810	1	0.000109081	69.276	2	THTISTLGTNIK(1)A	1.0589	1	48752	Unknown
D0WUY2	137	K	Uncharacterized protein OS=Vibrio alginolyticus 40B OX=674977 GN=VMC_09820 PE=4 SV=1	VMC_09820	1	5.95189e-16	192.14	2	DYGEVQQVPEK(1)R	1.0169	1	136410	Cytoplasmic
D0WUY3	103	K	FlgO domain-containing protein OS=Vibrio alginolyticus 40B OX=674977 GN=VMC_09830 PE=4 SV=1	VMC_09830	1	0.00692525	67.464	2	GFK(1)VVDFK	1.1544	1	39810	CytoplasmicMembrane
D0WUY7	136	K	Glutamate--tRNA ligase OS=Vibrio alginolyticus 40B OX=674977 GN=gltX PE=3 SV=1	gltX	1	7.68121e-46	235.6	2	AANEAAK(1)DGDPCVIR	-0.59934	1	491950	Cytoplasmic
D0WUY7	116	K	Glutamate--tRNA ligase OS=Vibrio alginolyticus 40B OX=674977 GN=gltX PE=3 SV=1	gltX	1	9.51275e-51	250.16	2	AEQEANK(1)EMPR	0.425	2	395730	Cytoplasmic
D0WUY7	97	K	Glutamate--tRNA ligase OS=Vibrio alginolyticus 40B OX=674977 GN=gltX PE=3 SV=1	gltX	1	0.0203885	65.156	2	AYK(1)CYASK	0.74031	1	83316	Cytoplasmic
D0WUY7	149	K	Glutamate--tRNA ligase OS=Vibrio alginolyticus 40B OX=674977 GN=gltX PE=3 SV=1	gltX	1	1.18421e-44	225.89	2	NPK(1)EGSVVFDDQIR	-0.63808	2	278140	Cytoplasmic
D0WUY7	388	K	Glutamate--tRNA ligase OS=Vibrio alginolyticus 40B OX=674977 GN=gltX PE=3 SV=1	gltX	1	0.00035302	101.64	2	GVAK(1)EPLELALAK	-0.5444	2	464220	Cytoplasmic
D0WUY7	129	K	Glutamate--tRNA ligase OS=Vibrio alginolyticus 40B OX=674977 GN=gltX PE=3 SV=1	gltX	1	0.00227131	63.397	2	IK(1)AANEAAK	-6.9127	1	52863	Cytoplasmic
D0WUY7	127	K	Glutamate--tRNA ligase OS=Vibrio alginolyticus 40B OX=674977 GN=gltX PE=3 SV=1	gltX	1	0.000566495	138.26	2	YDANHPK(1)IK	1.7032	1	546170	Cytoplasmic
D0WUZ0	588	K	Cation transport ATPase, E1-E2 family OS=Vibrio alginolyticus 40B OX=674977 GN=VMC_09900 PE=3 SV=1	VMC_09900	1	6.13994e-07	69.641	2	VDTVVFDK(1)TGTLTQGK	1.0078	1	7333.8	Unknown
D0WUZ8	73	K	Cys-tRNA(Pro)/Cys-tRNA(Cys) deacylase OS=Vibrio alginolyticus 40B OX=674977 GN=VMC_09980 PE=3 SV=1	VMC_09980	1	0.00175259	70.67	2	LNLK(1)LAAK	-1.5267	1	39206	Cytoplasmic
D0WUZ8	69	K	Cys-tRNA(Pro)/Cys-tRNA(Cys) deacylase OS=Vibrio alginolyticus 40B OX=674977 GN=VMC_09980 PE=3 SV=1	VMC_09980	1	3.10066e-05	68.548	2	NLAVAIIPVDQK(1)LNLK	1.4427	1	4948.9	Cytoplasmic
D0WUZ9	373	K	5'-nucleotidase OS=Vibrio alginolyticus 40B OX=674977 GN=nutA PE=3 SV=1	nutA	1	5.45092e-11	110.52	2	IAESNGK(1)LEGDR	-0.37859	1	51538	Periplasmic
D0WV00	60	K	2-dehydro-3-deoxyphosphooctonate aldolase OS=Vibrio alginolyticus 40B OX=674977 GN=kdsA PE=3 SV=1	kdsA	1	2.14349e-05	117.18	2	ASFDK(1)ANR	-0.14347	1	386000	Cytoplasmic
D0WV00	85	K	2-dehydro-3-deoxyphosphooctonate aldolase OS=Vibrio alginolyticus 40B OX=674977 GN=kdsA PE=3 SV=1	kdsA	1	0.000787763	77.358	2	IFQELK(1)DTFGVK	0.2648	1	70250	Cytoplasmic
D0WV00	139	K	2-dehydro-3-deoxyphosphooctonate aldolase OS=Vibrio alginolyticus 40B OX=674977 GN=kdsA PE=3 SV=1	kdsA	1	0.000324419	66.485	2	K(1)PQFMSPGQVGNIVEK	1.7537	1	21085	Cytoplasmic
D0WV04	85	K	Peptide chain release factor 1 OS=Vibrio alginolyticus 40B OX=674977 GN=prfA PE=3 SV=1	prfA	1	2.18938e-09	150.21	2	EMAQEEIK(1)EAK	0.066851	1	126470	Cytoplasmic
D0WV04	162	K	Peptide chain release factor 1 OS=Vibrio alginolyticus 40B OX=674977 GN=prfA PE=3 SV=1	prfA	1	3.25572e-09	74.62	3	IEVMSSNEAEHGGYK(1)EMIAK	0.24771	1	65727	Cytoplasmic
D0WV04	34	K	Peptide chain release factor 1 OS=Vibrio alginolyticus 40B OX=674977 GN=prfA PE=3 SV=1	prfA	1	1.05847e-15	108.94	3	YEEVQHLLGDPDVIGNQDK(1)FR	1.4617	1	10654	Cytoplasmic
D0WV05	138	K	Glutamyl-tRNA reductase OS=Vibrio alginolyticus 40B OX=674977 GN=hemA PE=3 SV=1	hemA	1	5.80061e-12	95.656	2	DHQAVDASIDK(1)LFQK	-2.4551	2	36206	Cytoplasmic
D0WV05	142	K	Glutamyl-tRNA reductase OS=Vibrio alginolyticus 40B OX=674977 GN=hemA PE=3 SV=1	hemA	1	0.00177804	76.605	2	LFQK(1)TFSVAK	0.40822	1	29774	Cytoplasmic
D0WV05	381	K	Glutamyl-tRNA reductase OS=Vibrio alginolyticus 40B OX=674977 GN=hemA PE=3 SV=1	hemA	1	0.0144999	58.916	2	ELSNK(1)LTNK	11.489	1	17023	Cytoplasmic
D0WV05	385	K	Glutamyl-tRNA reductase OS=Vibrio alginolyticus 40B OX=674977 GN=hemA PE=3 SV=1	hemA	1	0.00126178	94.66	2	LTNK(1)LIHAPTR	-0.56181	1	23876	Cytoplasmic
D0WV08	234	K	Ribose-phosphate pyrophosphokinase OS=Vibrio alginolyticus 40B OX=674977 GN=prs PE=3 SV=1	prs	1	0.00087096	117.39	2	AAEALK(1)ER	1.0778	1	866670	Cytoplasmic
D0WV08	191	K	Ribose-phosphate pyrophosphokinase OS=Vibrio alginolyticus 40B OX=674977 GN=prs PE=3 SV=1	prs	1	5.96506e-05	106	2	ALGDIDIAIVDK(1)R	1.23	2	293950	Cytoplasmic
D0WV08	283	K	Ribose-phosphate pyrophosphokinase OS=Vibrio alginolyticus 40B OX=674977 GN=prs PE=3 SV=1	prs	1	8.58e-16	139.7	2	EMAATGK(1)VTTLSLSR	4.0865	1	409970	Cytoplasmic
D0WV09	147	K	Peptidyl-tRNA hydrolase OS=Vibrio alginolyticus 40B OX=674977 GN=pth PE=3 SV=1	pth	1	0.0404939	47.561	2	DK(1)VAGFVLGK	-0.16329	1	46532	Unknown
D0WV09	155	K	Peptidyl-tRNA hydrolase OS=Vibrio alginolyticus 40B OX=674977 GN=pth PE=3 SV=1	pth	1	0.00424199	50.834	2	VAGFVLGK(1)APAK	1.431	1	17200	Unknown
D0WV09	130	K	Peptidyl-tRNA hydrolase OS=Vibrio alginolyticus 40B OX=674977 GN=pth PE=3 SV=1	pth	1	4.41911e-05	133.98	2	LGNNK(1)DFYR	-0.36927	1	45353	Unknown
D0WV09	194	K	Peptidyl-tRNA hydrolase OS=Vibrio alginolyticus 40B OX=674977 GN=pth PE=3 SV=1	pth	1	0.00273382	61.494	2	LHTFK(1)AE	0.12576	1	28436	Unknown
D0WV10	109	K	Ribosome-binding ATPase YchF OS=Vibrio alginolyticus 40B OX=674977 GN=engD PE=3 SV=1	engD	1	1.76708e-08	164.31	2	GEGLGNK(1)FLANIR	-0.16255	1	69606	Cytoplasmic
D0WV10	334	K	Ribosome-binding ATPase YchF OS=Vibrio alginolyticus 40B OX=674977 GN=engD PE=3 SV=1	engD	1	0.000102259	121.8	3	IHTDFEK(1)GFIR	0.53425	2	374220	Cytoplasmic
D0WV11	373	K	2-octaprenyl-3-methyl-6-methoxy-1,4-benzoquinol hydroxylase OS=Vibrio alginolyticus 40B OX=674977 GN=VMC_10110 PE=3 SV=1	VMC_10110	1	3.16621e-11	124.46	2	NAALK(1)LAENSGPIK	0.55677	1	29302	Cytoplasmic
D0WV12	58	K	tRNA-2-methylthio-N(6)-dimethylallyladenosine synthase OS=Vibrio alginolyticus 40B OX=674977 GN=miaB PE=3 SV=1	miaB	1	6.89421e-21	175.64	2	AQEK(1)VFHQLGR	1.3492	2	230390	Cytoplasmic
D0WV12	395	K	tRNA-2-methylthio-N(6)-dimethylallyladenosine synthase OS=Vibrio alginolyticus 40B OX=674977 GN=miaB PE=3 SV=1	miaB	1	0.00783321	67.464	2	K(1)NLMELR	-1.5134	1	18803	Cytoplasmic
D0WV12	444	K	tRNA-2-methylthio-N(6)-dimethylallyladenosine synthase OS=Vibrio alginolyticus 40B OX=674977 GN=miaB PE=3 SV=1	miaB	1	0.0022222	86.205	2	TEK(1)DMDLR	2.7718	1	134190	Cytoplasmic
D0WV13	324	K	PhoH family protein OS=Vibrio alginolyticus 40B OX=674977 GN=VMC_10130 PE=3 SV=1	VMC_10130	1	1.516e-19	179.98	2	IVNAYEK(1)WEAQDQK	-0.52587	1	177680	Cytoplasmic
D0WV13	331	K	PhoH family protein OS=Vibrio alginolyticus 40B OX=674977 GN=VMC_10130 PE=3 SV=1	VMC_10130	1	0.000749417	85.716	2	WEAQDQK(1)ER	-0.8108	1	85464	Cytoplasmic
D0WV13	32	K	PhoH family protein OS=Vibrio alginolyticus 40B OX=674977 GN=VMC_10130 PE=3 SV=1	VMC_10130	1	1.69143e-07	69.201	3	LASLCGPFDDNIK(1)HLER	1.1263	1	58067	Cytoplasmic
D0WV13	216	K	PhoH family protein OS=Vibrio alginolyticus 40B OX=674977 GN=VMC_10130 PE=3 SV=1	VMC_10130	1	0.00237373	74.486	2	VEK(1)LIER	-1.012	1	149040	Cytoplasmic
D0WV15	155	K	Hemolysin, putative OS=Vibrio alginolyticus 40B OX=674977 GN=VMC_10150 PE=3 SV=1	VMC_10150	1	0.00175877	83.623	2	PAVVVPESK(1)R	1.2433	1	170850	CytoplasmicMembrane
D0WV16	433	K	Apolipoprotein N-acyltransferase OS=Vibrio alginolyticus 40B OX=674977 GN=cutE PE=3 SV=1	cutE	1	0.0494581	42.075	2	ALELGK(1)PLIR	0.11667	1	65484	CytoplasmicMembrane
D0WV18	705	K	Leucine--tRNA ligase OS=Vibrio alginolyticus 40B OX=674977 GN=leuS PE=3 SV=1	leuS	1	0.000893839	100.84	2	DVHK(1)TIAK	-0.47612	1	374550	Cytoplasmic
D0WV18	709	K	Leucine--tRNA ligase OS=Vibrio alginolyticus 40B OX=674977 GN=leuS PE=3 SV=1	leuS	1	0.00010657	138.23	2	TIAK(1)VTDDIAR	-1.5674	1	288140	Cytoplasmic
D0WV18	544	K	Leucine--tRNA ligase OS=Vibrio alginolyticus 40B OX=674977 GN=leuS PE=3 SV=1	leuS	1	0.000779326	96.666	2	FFHK(1)LLR	-0.83859	1	221330	Cytoplasmic
D0WV18	410	K	Leucine--tRNA ligase OS=Vibrio alginolyticus 40B OX=674977 GN=leuS PE=3 SV=1	leuS	1	0.000888357	94.806	2	GTK(1)TVNFR	-2.54	1	127040	Cytoplasmic
D0WV18	22	K	Leucine--tRNA ligase OS=Vibrio alginolyticus 40B OX=674977 GN=leuS PE=3 SV=1	leuS	1	1.32716e-37	216.01	3	HWDDNK(1)TFVVSEDPNKEK	0.46668	3	243740	Cytoplasmic
D0WV18	32	K	Leucine--tRNA ligase OS=Vibrio alginolyticus 40B OX=674977 GN=leuS PE=3 SV=1	leuS	1	6.4068e-31	167.76	2	TFVVSEDPNK(1)EK	-1.2365	2	1303300	Cytoplasmic
D0WV18	843	K	Leucine--tRNA ligase OS=Vibrio alginolyticus 40B OX=674977 GN=leuS PE=3 SV=1	leuS	1	0.00379885	58.286	2	K(1)VIYVPGK	-2.5282	1	256820	Cytoplasmic
D0WV18	736	K	Leucine--tRNA ligase OS=Vibrio alginolyticus 40B OX=674977 GN=leuS PE=3 SV=1	leuS	1	0.000112017	103.69	2	LAK(1)APQESAQDR	0.0002586	1	160850	Cytoplasmic
D0WV18	407	K	Leucine--tRNA ligase OS=Vibrio alginolyticus 40B OX=674977 GN=leuS PE=3 SV=1	leuS	1	0.000738366	74.269	2	LEAEGK(1)GTK	0.14859	1	100190	Cytoplasmic
D0WV18	146	K	Leucine--tRNA ligase OS=Vibrio alginolyticus 40B OX=674977 GN=leuS PE=3 SV=1	leuS	1	4.41911e-05	122.44	2	LYEK(1)GLVYK	-1.0664	1	488680	Cytoplasmic
D0WV18	13	K	Leucine--tRNA ligase OS=Vibrio alginolyticus 40B OX=674977 GN=leuS PE=3 SV=1	leuS	1	1.15636e-06	103.23	2	MQEQYNPQDIEQK(1)VQK	0.029899	1	67549	Cytoplasmic
D0WV18	16	K	Leucine--tRNA ligase OS=Vibrio alginolyticus 40B OX=674977 GN=leuS PE=3 SV=1	leuS	1	1.97939e-05	150.53	2	VQK(1)HWDDNK	-0.47446	1	339980	Cytoplasmic
D0WV18	622	K	Leucine--tRNA ligase OS=Vibrio alginolyticus 40B OX=674977 GN=leuS PE=3 SV=1	leuS	1	1.77929e-11	153.52	2	SK(1)NNGIDPQEMVDK	-0.49977	1	58351	Cytoplasmic
D0WV18	299	K	Leucine--tRNA ligase OS=Vibrio alginolyticus 40B OX=674977 GN=leuS PE=3 SV=1	leuS	1	3.47465e-11	187.33	2	VAEAELATMEK(1)K	-0.74113	1	578310	Cytoplasmic
D0WV19	98	K	LPS-assembly lipoprotein LptE OS=Vibrio alginolyticus 40B OX=674977 GN=lptE PE=3 SV=1	lptE	1	1.96077e-08	136.94	2	AAEK(1)ELTYVVK	0.80944	1	176220	Unknown
D0WV19	105	K	LPS-assembly lipoprotein LptE OS=Vibrio alginolyticus 40B OX=674977 GN=lptE PE=3 SV=1	lptE	1	1.04323e-05	150.88	2	ELTYVVK(1)YR	-0.27596	1	112000	Unknown
D0WV21	7	K	Ribosomal silencing factor RsfS OS=Vibrio alginolyticus 40B OX=674977 GN=rsfS PE=3 SV=1	rsfS	1	0.000538279	99.34	2	EELK(1)DFLADK	0.54934	1	81056	Unknown
D0WV21	45	K	Ribosomal silencing factor RsfS OS=Vibrio alginolyticus 40B OX=674977 GN=rsfS PE=3 SV=1	rsfS	1	4.93217e-10	100.07	2	SSVTDYMIICTGTSK(1)R	-0.037128	1	11103	Unknown
D0WV22	67	K	Ribosomal RNA large subunit methyltransferase H OS=Vibrio alginolyticus 40B OX=674977 GN=rlmH PE=3 SV=1	rlmH	1	0.000474452	114.64	2	IVTLDIPGK(1)K	0.79444	1	130840	Unknown
D0WV26	62	K	Serine-type D-Ala-D-Ala carboxypeptidase OS=Vibrio alginolyticus 40B OX=674977 GN=dacA PE=3 SV=1	dacA	1	3.85251e-12	119.55	2	EMNTK(1)LSPASLTK	-2.5027	2	279640	CytoplasmicMembrane
D0WV26	290	K	Serine-type D-Ala-D-Ala carboxypeptidase OS=Vibrio alginolyticus 40B OX=674977 GN=dacA PE=3 SV=1	dacA	1	0.000992595	66.485	3	FFETVAPHK(1)AGETFVEEK	-0.063439	2	116200	CytoplasmicMembrane
D0WV26	274	K	Serine-type D-Ala-D-Ala carboxypeptidase OS=Vibrio alginolyticus 40B OX=674977 GN=dacA PE=3 SV=1	dacA	1	0.00173	82.716	2	K(1)LLSYGFR	0.061171	1	70575	CytoplasmicMembrane
D0WV26	263	K	Serine-type D-Ala-D-Ala carboxypeptidase OS=Vibrio alginolyticus 40B OX=674977 GN=dacA PE=3 SV=1	dacA	1	5.82682e-15	142.71	2	LVAVVMGTK(1)DANAR	-0.31864	2	141150	CytoplasmicMembrane
D0WV26	101	K	Serine-type D-Ala-D-Ala carboxypeptidase OS=Vibrio alginolyticus 40B OX=674977 GN=dacA PE=3 SV=1	dacA	1	0.000104436	92.445	2	NAWAK(1)NFPDSSK	0.2376	1	195690	CytoplasmicMembrane
D0WV26	225	K	Serine-type D-Ala-D-Ala carboxypeptidase OS=Vibrio alginolyticus 40B OX=674977 GN=dacA PE=3 SV=1	dacA	1	5.93514e-09	100.07	2	NGLLWDK(1)SMNVDGIK	-1.8268	1	7313.6	CytoplasmicMembrane
D0WV26	233	K	Serine-type D-Ala-D-Ala carboxypeptidase OS=Vibrio alginolyticus 40B OX=674977 GN=dacA PE=3 SV=1	dacA	1	3.63139e-16	48.033	3	SMNVDGIK(1)TGHTSNAGYSLVSSATEGQMR	1.8052	1	10277	CytoplasmicMembrane
D0WV26	57	K	Serine-type D-Ala-D-Ala carboxypeptidase OS=Vibrio alginolyticus 40B OX=674977 GN=dacA PE=3 SV=1	dacA	1	0.000359838	116.13	2	VLAEK(1)EMNTK	-0.77911	2	537500	CytoplasmicMembrane
D0WV27	53	K	UPF0250 protein VMC_10270 OS=Vibrio alginolyticus 40B OX=674977 GN=VMC_10270 PE=3 SV=1	VMC_10270	1	0.00267156	75.474	2	HAPGDYSPTVK(1)PSAK	0.42124	2	105560	Cytoplasmic
D0WV27	9	K	UPF0250 protein VMC_10270 OS=Vibrio alginolyticus 40B OX=674977 GN=VMC_10270 PE=3 SV=1	VMC_10270	1	8.66942e-07	92.732	2	MLTINSDAK(1)LK	-3.8786	1	36615	Cytoplasmic
D0WV28	8	K	Octanoyltransferase OS=Vibrio alginolyticus 40B OX=674977 GN=lipB PE=3 SV=1	lipB	1	0.00167168	79.809	2	MQHQLVVK(1)R	-1.3677	1	10323	Cytoplasmic
D0WV29	18	K	Lipoyl synthase OS=Vibrio alginolyticus 40B OX=674977 GN=lipA PE=3 SV=1	lipA	1	7.07594e-05	90.142	2	DADK(1)MALIPVK	3.1129	2	229750	Cytoplasmic
D0WV29	231	K	Lipoyl synthase OS=Vibrio alginolyticus 40B OX=674977 GN=lipA PE=3 SV=1	lipA	1	3.13486e-14	89.636	3	EQHPNVPTK(1)SGLMMGLGETK	-0.90674	1	3258.3	Cytoplasmic
D0WV29	222	K	Lipoyl synthase OS=Vibrio alginolyticus 40B OX=674977 GN=lipA PE=3 SV=1	lipA	1	0.000237891	124.46	2	FK(1)EQHPNVPTK	-0.00086401	2	384380	Cytoplasmic
D0WV29	44	K	Lipoyl synthase OS=Vibrio alginolyticus 40B OX=674977 GN=lipA PE=3 SV=1	lipA	1	0.0488688	43.272	2	IK(1)LPADSQR	-0.95634	1	172820	Cytoplasmic
D0WV29	56	K	Lipoyl synthase OS=Vibrio alginolyticus 40B OX=674977 GN=lipA PE=3 SV=1	lipA	1	0.00795289	49.96	2	IQDIK(1)AAMR	0.10746	1	160410	Cytoplasmic
D0WV29	121	K	Lipoyl synthase OS=Vibrio alginolyticus 40B OX=674977 GN=lipA PE=3 SV=1	lipA	1	0.0065255	63.397	2	LAK(1)TIADMK	1.1847	1	25911	Cytoplasmic
D0WV29	127	K	Lipoyl synthase OS=Vibrio alginolyticus 40B OX=674977 GN=lipA PE=3 SV=1	lipA	1	0.0331015	47.349	2	TIADMK(1)LK	-1.3782	1	144290	Cytoplasmic
D0WV29	32	K	Lipoyl synthase OS=Vibrio alginolyticus 40B OX=674977 GN=lipA PE=3 SV=1	lipA	1	5.28443e-15	184.27	2	NMPTEQK(1)EVLR	-0.2461	2	323630	Cytoplasmic
D0WV29	3	K	Lipoyl synthase OS=Vibrio alginolyticus 40B OX=674977 GN=lipA PE=3 SV=1	lipA	1	0.0135698	72.492	2	SK(1)PIQMEK	3.029	1	58848	Cytoplasmic
D0WV29	9	K	Lipoyl synthase OS=Vibrio alginolyticus 40B OX=674977 GN=lipA PE=3 SV=1	lipA	1	0.00108303	103.87	2	SKPIQMEK(1)GVK	1.6322	1	123800	Cytoplasmic
D0WV30	276	K	Serine hydroxymethyltransferase OS=Vibrio alginolyticus 40B OX=674977 GN=glyA PE=3 SV=1	glyA	1	7.41419e-09	150.44	2	AVAFK(1)EAMEPEFK	3.7854	2	600010	Cytoplasmic
D0WV30	330	K	Serine hydroxymethyltransferase OS=Vibrio alginolyticus 40B OX=674977 GN=glyA PE=3 SV=1	glyA	1	4.55226e-14	82.747	2	DITGK(1)DADAALGAANITVNK	1.3149	1	27569	Cytoplasmic
D0WV30	295	K	Serine hydroxymethyltransferase OS=Vibrio alginolyticus 40B OX=674977 GN=glyA PE=3 SV=1	glyA	1	5.45547e-06	122.51	2	NAK(1)AMVGQFQER	0.34709	2	906590	Cytoplasmic
D0WV30	404	K	Serine hydroxymethyltransferase OS=Vibrio alginolyticus 40B OX=674977 GN=glyA PE=3 SV=1	glyA	1	0.00029771	117.39	2	QK(1)VLEICK	0.39009	1	253690	Cytoplasmic
D0WV30	410	K	Serine hydroxymethyltransferase OS=Vibrio alginolyticus 40B OX=674977 GN=glyA PE=3 SV=1	glyA	1	0.00101093	100.67	2	VLEICK(1)R	0.2148	1	948350	Cytoplasmic
D0WV30	54	K	Serine hydroxymethyltransferase OS=Vibrio alginolyticus 40B OX=674977 GN=glyA PE=3 SV=1	glyA	1	3.33004e-75	198.04	2	VMEAQGSQLTNK(1)YAEGYPGK	-1.0725	2	201230	Cytoplasmic
D0WV30	62	K	Serine hydroxymethyltransferase OS=Vibrio alginolyticus 40B OX=674977 GN=glyA PE=3 SV=1	glyA	1	0.00126496	99.305	2	YAEGYPGK(1)R	1.0392	1	1753300	Cytoplasmic
D0WV38	321	K	GGDEF family protein OS=Vibrio alginolyticus 40B OX=674977 GN=VMC_10380 PE=4 SV=1	VMC_10380	1	0.000706958	104.39	2	ADK(1)QLYEAK	-0.86368	1	32492	Cytoplasmic
D0WV40	162	K	HTH cro/C1-type domain-containing protein OS=Vibrio alginolyticus 40B OX=674977 GN=VMC_10400 PE=3 SV=1	VMC_10400	1	0.0280639	42.075	2	AAEEVGLK(1)R	0.49966	1	15852	Cytoplasmic
D0WV47	243	K	Tryptophanase OS=Vibrio alginolyticus 40B OX=674977 GN=tnaA PE=3 SV=1	tnaA	1	7.4819e-45	232.48	2	EAGYENK(1)SILEIIR	-0.045015	1	209480	Cytoplasmic
D0WV47	264	K	Tryptophanase OS=Vibrio alginolyticus 40B OX=674977 GN=tnaA PE=3 SV=1	tnaA	1	8.77703e-09	96.313	2	EMYQYGDMLTMSAK(1)K	2.2439	1	15972	Cytoplasmic
D0WV47	265	K	Tryptophanase OS=Vibrio alginolyticus 40B OX=674977 GN=tnaA PE=3 SV=1	tnaA	1	7.91978e-12	165.09	2	K(1)DPMVNIGGMCCIR	1.8459	1	155490	Cytoplasmic
D0WV47	11	K	Tryptophanase OS=Vibrio alginolyticus 40B OX=674977 GN=tnaA PE=3 SV=1	tnaA	1	0.0042372	62.969	2	IK(1)MVEPIK	-0.59524	1	115320	Cytoplasmic
D0WV47	17	K	Tryptophanase OS=Vibrio alginolyticus 40B OX=674977 GN=tnaA PE=3 SV=1	tnaA	1	1.85842e-05	114.93	2	MVEPIK(1)MTTLADR	3.2102	2	870860	Cytoplasmic
D0WV47	405	K	Tryptophanase OS=Vibrio alginolyticus 40B OX=674977 GN=tnaA PE=3 SV=1	tnaA	1	0.000535506	102.55	2	QK(1)ASELELMR	-1.2726	1	203880	Cytoplasmic
D0WV47	234	K	Tryptophanase OS=Vibrio alginolyticus 40B OX=674977 GN=tnaA PE=3 SV=1	tnaA	1	1.75207e-28	234.28	2	YCENAYFIK(1)QR	-1.119	2	739790	Cytoplasmic
D0WV52	313	K	Transcriptional regulator OS=Vibrio alginolyticus 40B OX=674977 GN=VMC_10520 PE=4 SV=1	VMC_10520	1	0.000604264	57.293	2	HLK(1)TGLDEFK	-0.3166	1	18398	Cytoplasmic
D0WV52	330	K	Transcriptional regulator OS=Vibrio alginolyticus 40B OX=674977 GN=VMC_10520 PE=4 SV=1	VMC_10520	1	0.00198421	79.809	2	PGYLK(1)LVNK	-1.1772	1	11469	Cytoplasmic
D0WV55	147	K	Immunogenic protein OS=Vibrio alginolyticus 40B OX=674977 GN=VMC_10550 PE=4 SV=1	VMC_10550	1	1.89677e-14	151.66	2	TGTVTDLNNLDGK(1)K	0.38034	1	61702	Unknown
D0WV58	235	K	Uncharacterized protein OS=Vibrio alginolyticus 40B OX=674977 GN=VMC_10580 PE=4 SV=1	VMC_10580	1	0.0149331	44.57	2	IGK(1)LEYADK	-2.5014	1	5694.4	Cytoplasmic
D0WV58	437	K	Uncharacterized protein OS=Vibrio alginolyticus 40B OX=674977 GN=VMC_10580 PE=4 SV=1	VMC_10580	1	0.0413696	58.426	2	TLNQK(1)MQK	-0.62865	1	17234	Cytoplasmic
D0WV68	110	K	Probable alpha-L-glutamate ligase OS=Vibrio alginolyticus 40B OX=674977 GN=rimK PE=3 SV=1	rimK	1	0.0145925	58.687	2	K(1)GIGLPR	-0.85594	1	14603	Cytoplasmic
D0WV68	19	K	Probable alpha-L-glutamate ligase OS=Vibrio alginolyticus 40B OX=674977 GN=rimK PE=3 SV=1	rimK	1	0.00218704	72.038	2	LK(1)QAGEER	-1.6242	1	41532	Cytoplasmic
D0WV68	206	K	Probable alpha-L-glutamate ligase OS=Vibrio alginolyticus 40B OX=674977 GN=rimK PE=3 SV=1	rimK	1	0.00144287	77.072	2	QAK(1)EGEFR	1.6961	1	15523	Cytoplasmic
D0WV68	202	K	Probable alpha-L-glutamate ligase OS=Vibrio alginolyticus 40B OX=674977 GN=rimK PE=3 SV=1	rimK	1	0.0313068	67.889	2	VIAAMK(1)R	-0.69061	1	63651	Cytoplasmic
D0WV71	171	K	Biosynthetic arginine decarboxylase OS=Vibrio alginolyticus 40B OX=674977 GN=speA PE=3 SV=1	speA	1	0.00657562	56.202	2	LALIGEK(1)LGHK	1.8497	1	11239	Unknown
D0WV74	141	K	Putative protease OS=Vibrio alginolyticus 40B OX=674977 GN=VMC_10740 PE=4 SV=1	VMC_10740	1	0.0660576	44.767	2	AK(1)DFAGK	1.3683	1	15084	Unknown
D0WV74	110	K	Putative protease OS=Vibrio alginolyticus 40B OX=674977 GN=VMC_10740 PE=4 SV=1	VMC_10740	1	3.08176e-06	159.93	2	IAK(1)DDNSVPVR	-0.60987	1	94364	Unknown
D0WV74	228	K	Putative protease OS=Vibrio alginolyticus 40B OX=674977 GN=VMC_10740 PE=4 SV=1	VMC_10740	1	2.34047e-06	106	2	K(1)DPQTLLGYQVYR	-2.3547	1	58593	Unknown
D0WV74	539	K	Putative protease OS=Vibrio alginolyticus 40B OX=674977 GN=VMC_10740 PE=4 SV=1	VMC_10740	1	0.00113309	87.251	2	PWYEDGK(1)K	0.52101	1	131920	Unknown
D0WV74	193	K	Putative protease OS=Vibrio alginolyticus 40B OX=674977 GN=VMC_10740 PE=4 SV=1	VMC_10740	1	0.0390072	49.058	2	VYTLK(1)IK	0.057219	1	14947	Unknown
D0WV75	152	K	Putative outer membrane protein OS=Vibrio alginolyticus 40B OX=674977 GN=VMC_10750 PE=4 SV=1	VMC_10750	1	0.00446232	60.892	2	ADK(1)MLSYR	0.62907	1	50559	OuterMembrane
D0WV91	202	K	Peptide ABC transporter, permease protein OS=Vibrio alginolyticus 40B OX=674977 GN=VMC_10910 PE=3 SV=1	VMC_10910	1	0.0279645	58.426	2	ASVLAEK(1)K	1.1632	1	33380	CytoplasmicMembrane
D0WV93	173	K	Peptide ABC transporter, periplasmic peptide-binding protein OS=Vibrio alginolyticus 40B OX=674977 GN=VMC_10930 PE=3 SV=1	VMC_10930	1	0.00391483	67.464	2	DK(1)SELVK	1.6433	1	20159	Periplasmic
D0WV93	216	K	Peptide ABC transporter, periplasmic peptide-binding protein OS=Vibrio alginolyticus 40B OX=674977 GN=VMC_10930 PE=3 SV=1	VMC_10930	1	0.00255556	83.775	2	DYWDK(1)ESK	-0.50932	2	519360	Periplasmic
D0WV93	219	K	Peptide ABC transporter, periplasmic peptide-binding protein OS=Vibrio alginolyticus 40B OX=674977 GN=VMC_10930 PE=3 SV=1	VMC_10930	0.997197	0.0021161	72.846	2	DYWDK(0.003)ESK(0.997)GNVDK	0.8206	1	22647	Periplasmic
D0WV93	204	K	Peptide ABC transporter, periplasmic peptide-binding protein OS=Vibrio alginolyticus 40B OX=674977 GN=VMC_10930 PE=3 SV=1	VMC_10930	1	0.000542809	129.28	2	EQGVK(1)VEFER	-0.37355	1	466770	Periplasmic
D0WV93	211	K	Peptide ABC transporter, periplasmic peptide-binding protein OS=Vibrio alginolyticus 40B OX=674977 GN=VMC_10930 PE=3 SV=1	VMC_10930	1	0.000338559	105.81	2	FK(1)DYWDK	-0.61387	1	578050	Periplasmic
D0WV93	332	K	Peptide ABC transporter, periplasmic peptide-binding protein OS=Vibrio alginolyticus 40B OX=674977 GN=VMC_10930 PE=3 SV=1	VMC_10930	1	8.48613e-74	229.82	3	GFATAAGQQSPAGYVGHDDK(1)LVPR	1.3331	1	1075600	Periplasmic
D0WV93	312	K	Peptide ABC transporter, periplasmic peptide-binding protein OS=Vibrio alginolyticus 40B OX=674977 GN=VMC_10930 PE=3 SV=1	VMC_10930	1	1.51496e-98	279.65	3	IMK(1)GFATAAGQQSPAGYVGHDDK	-1.0227	1	587880	Periplasmic
D0WV93	308	K	Peptide ABC transporter, periplasmic peptide-binding protein OS=Vibrio alginolyticus 40B OX=674977 GN=VMC_10930 PE=3 SV=1	VMC_10930	1	1.00511e-11	119.43	2	QAIVHAINNEGIVK(1)K	0.52226	2	258750	Periplasmic
D0WV93	394	K	Peptide ABC transporter, periplasmic peptide-binding protein OS=Vibrio alginolyticus 40B OX=674977 GN=VMC_10930 PE=3 SV=1	VMC_10930	1	5.11337e-05	84.999	2	TMPK(1)AQYWPEFDK	2.9869	2	222590	Periplasmic
D0WV93	257	K	Peptide ABC transporter, periplasmic peptide-binding protein OS=Vibrio alginolyticus 40B OX=674977 GN=VMC_10930 PE=3 SV=1	VMC_10930	1	7.0957e-40	186.7	3	VAALLSGGVDMIHPVAPNDHK(1)R	0.5221	3	919760	Periplasmic
D0WV93	382	K	Peptide ABC transporter, periplasmic peptide-binding protein OS=Vibrio alginolyticus 40B OX=674977 GN=VMC_10930 PE=3 SV=1	VMC_10930	1	5.515e-09	102.03	2	VAQAAAAMLSK(1)IGIK	1.9201	1	30474	Periplasmic
D0WV93	390	K	Peptide ABC transporter, periplasmic peptide-binding protein OS=Vibrio alginolyticus 40B OX=674977 GN=VMC_10930 PE=3 SV=1	VMC_10930	1	0.000573061	106.93	2	VDLK(1)TMPK	-0.26724	3	443290	Periplasmic
D0WV93	465	K	Peptide ABC transporter, periplasmic peptide-binding protein OS=Vibrio alginolyticus 40B OX=674977 GN=VMC_10930 PE=3 SV=1	VMC_10930	1	5.86197e-56	213.77	2	VVEAANVETDPAK(1)R	0.32468	1	1071900	Periplasmic
D0WV93	371	K	Peptide ABC transporter, periplasmic peptide-binding protein OS=Vibrio alginolyticus 40B OX=674977 GN=VMC_10930 PE=3 SV=1	VMC_10930	1	1.09039e-11	120.75	2	YVNDAK(1)VAQAAAAMLSK	-1.9467	1	176230	Periplasmic
D0WV94	306	K	Peptide ABC transporter, ATP-binding protein OS=Vibrio alginolyticus 40B OX=674977 GN=VMC_10940 PE=4 SV=1	VMC_10940	1	7.08337e-16	128.57	2	EYTGPLLDVK(1)NVNLR	-2.3661	1	34962	CytoplasmicMembrane
D0WV94	315	K	Peptide ABC transporter, ATP-binding protein OS=Vibrio alginolyticus 40B OX=674977 GN=VMC_10940 PE=4 SV=1	VMC_10940	1	2.73482e-14	150.21	2	FVTK(1)DSLFESR	-1.0433	1	51185	CytoplasmicMembrane
D0WV94	7	K	Peptide ABC transporter, ATP-binding protein OS=Vibrio alginolyticus 40B OX=674977 GN=VMC_10940 PE=4 SV=1	VMC_10940	1	0.0297614	53.878	2	SLLEVK(1)NLR	-3.2786	1	78095	CytoplasmicMembrane
D0WV95	54	K	Uncharacterized protein OS=Vibrio alginolyticus 40B OX=674977 GN=VMC_10950 PE=4 SV=1	VMC_10950	1	0.00643683	60.709	2	YLQGVYK(1)K	-0.34752	1	94900	Cytoplasmic
D0WV97	46	K	ATP-dependent DNA helicase Rep OS=Vibrio alginolyticus 40B OX=674977 GN=rep PE=3 SV=1	rep	1	0.00114221	72.042	2	IAYLVQQCGYK(1)AR	-0.71286	1	8292.5	Cytoplasmic
D0WV97	360	K	ATP-dependent DNA helicase Rep OS=Vibrio alginolyticus 40B OX=674977 GN=rep PE=3 SV=1	rep	1	1.23128e-05	139.02	2	LIEK(1)SLMQNR	-4.2196	1	51754	Cytoplasmic
D0WV97	129	K	ATP-dependent DNA helicase Rep OS=Vibrio alginolyticus 40B OX=674977 GN=rep PE=3 SV=1	rep	1	0.00112857	76.572	2	QLDGDK(1)DLLR	0.65362	1	41885	Cytoplasmic
D0WV97	343	K	ATP-dependent DNA helicase Rep OS=Vibrio alginolyticus 40B OX=674977 GN=rep PE=3 SV=1	rep	1	0.000403022	79.311	2	TEYK(1)DYAILYR	1.7719	1	18943	Cytoplasmic
D0WV97	530	K	ATP-dependent DNA helicase Rep OS=Vibrio alginolyticus 40B OX=674977 GN=rep PE=3 SV=1	rep	1	0.0155191	56.378	2	TLK(1)EVVQR	-5.092	1	53639	Cytoplasmic
D0WV97	318	K	ATP-dependent DNA helicase Rep OS=Vibrio alginolyticus 40B OX=674977 GN=rep PE=3 SV=1	rep	1	4.07773e-07	121.71	2	VLLAK(1)NEEHEAER	-1.3078	1	9875.6	Cytoplasmic
D0WV99	157	K	HlyD_D23 domain-containing protein OS=Vibrio alginolyticus 40B OX=674977 GN=VMC_10990 PE=3 SV=1	VMC_10990	1	6.13573e-08	135.28	2	ADIESLK(1)ATIDR	-0.63408	1	122450	CytoplasmicMembrane
D0WV99	315	K	HlyD_D23 domain-containing protein OS=Vibrio alginolyticus 40B OX=674977 GN=VMC_10990 PE=3 SV=1	VMC_10990	1	0.000710482	103.8	2	QHVVK(1)VGER	-1.9026	1	57896	CytoplasmicMembrane
D0WVA0	414	K	Multidrug resistance protein, putative OS=Vibrio alginolyticus 40B OX=674977 GN=VMC_11000 PE=4 SV=1	VMC_11000	1	0.00220453	76.85	2	HIK(1)EGESPFR	0.64468	1	49463	CytoplasmicMembrane
D0WVA0	1009	K	Multidrug resistance protein, putative OS=Vibrio alginolyticus 40B OX=674977 GN=VMC_11000 PE=4 SV=1	VMC_11000	0.999925	0.000210947	46.358	3	HK(1)PLPVFVEDKDLEK	-1.372	1	26328	CytoplasmicMembrane
D0WVA0	1018	K	Multidrug resistance protein, putative OS=Vibrio alginolyticus 40B OX=674977 GN=VMC_11000 PE=4 SV=1	VMC_11000	0.999998	0.000289496	57.003	3	HKPLPVFVEDK(1)DLEK	-1.0317	1	153560	CytoplasmicMembrane
D0WVA0	1022	K	Multidrug resistance protein, putative OS=Vibrio alginolyticus 40B OX=674977 GN=VMC_11000 PE=4 SV=1	VMC_11000	0.993504	6.57218e-06	78.888	3	HKPLPVFVEDK(0.006)DLEK(0.994)LAR	2.6669	1	16210	CytoplasmicMembrane
D0WVA0	761	K	Multidrug resistance protein, putative OS=Vibrio alginolyticus 40B OX=674977 GN=VMC_11000 PE=4 SV=1	VMC_11000	1	0.0299286	48.785	2	LNPESMK(1)NYYVR	6.0396	1	222550	CytoplasmicMembrane
D0WVA0	265	K	Multidrug resistance protein, putative OS=Vibrio alginolyticus 40B OX=674977 GN=VMC_11000 PE=4 SV=1	VMC_11000	1	2.10974e-16	183.57	2	VTLEK(1)SHDVYR	-0.28897	1	111930	CytoplasmicMembrane
D0WVA0	192	K	Multidrug resistance protein, putative OS=Vibrio alginolyticus 40B OX=674977 GN=VMC_11000 PE=4 SV=1	VMC_11000	1	0.00202515	79.311	2	VWLDPAK(1)MGALK	1.6832	1	93546	CytoplasmicMembrane
D0WVA1	6	K	Ubiquinone biosynthesis accessory factor UbiK OS=Vibrio alginolyticus 40B OX=674977 GN=ubiK PE=3 SV=1	ubiK	1	0.0249496	70.67	2	K(1)LEQIAK	-0.95197	1	26693	Unknown
D0WVA1	5	K	Ubiquinone biosynthesis accessory factor UbiK OS=Vibrio alginolyticus 40B OX=674977 GN=ubiK PE=3 SV=1	ubiK	0.953655	0.0074662	92.445	2	MFDPK(0.954)K(0.046)LEQIAK	0.15429	1	9557.9	Unknown
D0WVA1	43	K	Ubiquinone biosynthesis accessory factor UbiK OS=Vibrio alginolyticus 40B OX=674977 GN=ubiK PE=3 SV=1	ubiK	1	2.87567e-27	218.12	2	QVIQGQLNK(1)LDVVSR	0.26561	2	219310	Unknown
D0WVA2	155	K	Ketol-acid reductoisomerase (NADP(+)) OS=Vibrio alginolyticus 40B OX=674977 GN=ilvC PE=3 SV=1	ilvC	1	9.30208e-11	102.57	2	DLTVVMVAPK(1)CPGTEVR	-0.84804	2	109300	Cytoplasmic
D0WVA2	192	K	Ketol-acid reductoisomerase (NADP(+)) OS=Vibrio alginolyticus 40B OX=674977 GN=ilvC PE=3 SV=1	ilvC	1	6.45736e-09	118.26	3	GEGWDIAK(1)AWAAATGGHR	1.0942	1	6322.9	Cytoplasmic
D0WVA2	184	K	Ketol-acid reductoisomerase (NADP(+)) OS=Vibrio alginolyticus 40B OX=674977 GN=ilvC PE=3 SV=1	ilvC	1	2.48556e-06	56.436	3	GFGVPTLIAVHPENDPK(1)GEGWDIAK	0.74248	1	22028	Cytoplasmic
D0WVA2	80	K	Ketol-acid reductoisomerase (NADP(+)) OS=Vibrio alginolyticus 40B OX=674977 GN=ilvC PE=3 SV=1	ilvC	1	0.0647367	40.203	2	QSFK(1)NAK	0.43685	1	120310	Cytoplasmic
D0WVA2	284	K	Ketol-acid reductoisomerase (NADP(+)) OS=Vibrio alginolyticus 40B OX=674977 GN=ilvC PE=3 SV=1	ilvC	1	3.63421e-06	125.17	2	VK(1)AFELSEELK	0.40543	1	102800	Cytoplasmic
D0WVA3	98	K	Transcriptional activator IlvY OS=Vibrio alginolyticus 40B OX=674977 GN=ilvY PE=3 SV=1	ilvY	1	0.000121889	101.82	2	GTEDELK(1)GEIR	2.5064	1	4758.3	Cytoplasmic
D0WVA4	37	K	Tim44 domain-containing protein OS=Vibrio alginolyticus 40B OX=674977 GN=VMC_11040 PE=4 SV=1	VMC_11040	1	0.000689095	98.009	2	SYK(1)TAPAPK	-0.19361	1	94900	CytoplasmicMembrane
D0WVA9	178	K	o-succinylbenzoate synthase OS=Vibrio alginolyticus 40B OX=674977 GN=menC PE=3 SV=1	menC	1	2.11142e-08	122.51	2	AQQFAK(1)YIAPSLR	1.3391	1	29953	Cytoplasmic
D0WVA9	172	K	o-succinylbenzoate synthase OS=Vibrio alginolyticus 40B OX=674977 GN=menC PE=3 SV=1	menC	1	0.000735023	59.645	2	AWTPEK(1)AQQFAK	-2.0148	1	117020	Cytoplasmic
D0WVA9	23	K	o-succinylbenzoate synthase OS=Vibrio alginolyticus 40B OX=674977 GN=menC PE=3 SV=1	menC	1	0.00128883	93.561	2	DNK(1)LTER	1.157	1	46171	Cytoplasmic
D0WVA9	135	K	o-succinylbenzoate synthase OS=Vibrio alginolyticus 40B OX=674977 GN=menC PE=3 SV=1	menC	1	0.00140763	64.064	2	VK(1)VGLYEPIR	-0.52272	1	47270	Cytoplasmic
D0WVB0	28	K	1,4-dihydroxy-2-naphthoyl-CoA synthase OS=Vibrio alginolyticus 40B OX=674977 GN=menB PE=3 SV=1	menB	1	2.98506e-12	153.25	2	DCGEK(1)YEDIHYHK	0.057905	2	376140	Cytoplasmic
D0WVB0	36	K	1,4-dihydroxy-2-naphthoyl-CoA synthase OS=Vibrio alginolyticus 40B OX=674977 GN=menB PE=3 SV=1	menB	1	8.47977e-05	66.485	2	YEDIHYHK(1)SEDGIAK	0.57209	2	110550	Cytoplasmic
D0WVB0	105	K	1,4-dihydroxy-2-naphthoyl-CoA synthase OS=Vibrio alginolyticus 40B OX=674977 GN=menB PE=3 SV=1	menB	1	2.19486e-10	60.14	3	GDYGGYK(1)DDQGTHHLNVLDFQR	3.5196	1	64077	Cytoplasmic
D0WVB0	280	K	1,4-dihydroxy-2-naphthoyl-CoA synthase OS=Vibrio alginolyticus 40B OX=674977 GN=menB PE=3 SV=1	menB	1	0.00236127	93.561	2	NAFNEK(1)R	-0.66821	1	182440	Cytoplasmic
D0WVB0	287	K	1,4-dihydroxy-2-naphthoyl-CoA synthase OS=Vibrio alginolyticus 40B OX=674977 GN=menB PE=3 SV=1	menB	1	0.00280993	74.424	3	RRPDFDK(1)FPR	-0.45518	2	213520	Cytoplasmic
D0WVB0	43	K	1,4-dihydroxy-2-naphthoyl-CoA synthase OS=Vibrio alginolyticus 40B OX=674977 GN=menB PE=3 SV=1	menB	1	2.94401e-05	81.799	2	SEDGIAK(1)ITIAR	0.2715	1	106360	Cytoplasmic
D0WVB3	184	K	Isochorismate synthase MenF OS=Vibrio alginolyticus 40B OX=674977 GN=menF PE=3 SV=1	menF	1	0.00266027	66.664	2	VLTGIENDDFK(1)K	-1.7695	1	27323	Cytoplasmic
D0WVB4	341	K	Aminotran_1_2 domain-containing protein OS=Vibrio alginolyticus 40B OX=674977 GN=yfbQ PE=4 SV=1	yfbQ	1	0.00551418	67.507	2	IDTK(1)MYNIK	-0.062214	1	24148	Cytoplasmic
D0WVB4	34	K	Aminotran_1_2 domain-containing protein OS=Vibrio alginolyticus 40B OX=674977 GN=yfbQ PE=4 SV=1	yfbQ	1	0.000613548	57.888	2	MEEEGHK(1)ILK	-1.4189	1	4377.9	Cytoplasmic
D0WVB4	72	K	Aminotran_1_2 domain-containing protein OS=Vibrio alginolyticus 40B OX=674977 GN=yfbQ PE=4 SV=1	yfbQ	1	8.51326e-17	114.35	2	NLPTSQGYCDSK(1)GIYSAR	-1.4552	1	28298	Cytoplasmic
D0WVB6	429	K	Deoxyguanosinetriphosphate triphosphohydrolase-like protein OS=Vibrio alginolyticus 40B OX=674977 GN=VMC_11160 PE=3 SV=1	VMC_11160	1	0.00164929	61.23	3	VIADYISAMTDGHAQK(1)LHR	1.6998	1	16321	Cytoplasmic
D0WVC1	86	K	DNA-binding protein HU-beta OS=Vibrio alginolyticus 40B OX=674977 GN=hupB PE=3 SV=1	hupB	1	0.000977387	90.308	1	ALK(1)DACN	-2.5755	1	289670	Cytoplasmic
D0WVC1	3	K	DNA-binding protein HU-beta OS=Vibrio alginolyticus 40B OX=674977 GN=hupB PE=3 SV=1	hupB	1	1.33576e-08	95.677	2	MNK(1)TQLVEQIAENADISK	1.4511	2	52598	Cytoplasmic
D0WVC1	18	K	DNA-binding protein HU-beta OS=Vibrio alginolyticus 40B OX=674977 GN=hupB PE=3 SV=1	hupB	1	3.49543e-63	193.32	2	TQLVEQIAENADISK(1)ASAGR	-0.69583	2	486820	Cytoplasmic
D0WVC1	64	K	DNA-binding protein HU-beta OS=Vibrio alginolyticus 40B OX=674977 GN=hupB PE=3 SV=1	hupB	1	5.32282e-85	241.56	3	TGRNPK(1)TGEEIQIAEAK	2.6874	2	7544300	Cytoplasmic
D0WVC2	99	K	Lon protease OS=Vibrio alginolyticus 40B OX=674977 GN=lon PE=2 SV=1	lon	1	0.0039631	66.087	2	AK(1)INHFK	1.764	1	16136	Cytoplasmic
D0WVC2	549	K	Lon protease OS=Vibrio alginolyticus 40B OX=674977 GN=lon PE=2 SV=1	lon	1	0.00655448	73.637	2	EISK(1)ICR	0.5029	1	161550	Cytoplasmic
D0WVC2	721	K	Lon protease OS=Vibrio alginolyticus 40B OX=674977 GN=lon PE=2 SV=1	lon	1	0.000458889	110.22	2	EK(1)LLAAHR	-2.5888	1	122890	Cytoplasmic
D0WVC2	35	K	Lon protease OS=Vibrio alginolyticus 40B OX=674977 GN=lon PE=2 SV=1	lon	1	6.58549e-09	87.727	2	EK(1)SISCLETAMETNK	-1.2667	2	165730	Cytoplasmic
D0WVC2	276	K	Lon protease OS=Vibrio alginolyticus 40B OX=674977 GN=lon PE=2 SV=1	lon	1	1.40238e-37	232.46	2	EKTEQELQK(1)LK	0.12826	1	119220	Cytoplasmic
D0WVC2	234	K	Lon protease OS=Vibrio alginolyticus 40B OX=674977 GN=lon PE=2 SV=1	lon	1	1.74562e-08	148.9	2	EYYLNEQMK(1)AIQK	1.8651	1	71897	Cytoplasmic
D0WVC2	719	K	Lon protease OS=Vibrio alginolyticus 40B OX=674977 GN=lon PE=2 SV=1	lon	1	6.70099e-05	73.655	2	GEVLPIGGLK(1)EK	-0.3928	1	488770	Cytoplasmic
D0WVC2	731	K	Lon protease OS=Vibrio alginolyticus 40B OX=674977 GN=lon PE=2 SV=1	lon	1	0.000564505	83.358	2	GGIK(1)TVLIPK	-1.2729	1	164740	Cytoplasmic
D0WVC2	508	K	Lon protease OS=Vibrio alginolyticus 40B OX=674977 GN=lon PE=2 SV=1	lon	1	0.000696834	102.46	2	HLVDK(1)QVK	0.82121	1	144400	Cytoplasmic
D0WVC2	175	K	Lon protease OS=Vibrio alginolyticus 40B OX=674977 GN=lon PE=2 SV=1	lon	1	1.02e-06	89.359	2	LADTIAAHMPLK(1)LVDK	-2.2975	2	104770	Cytoplasmic
D0WVC2	408	K	Lon protease OS=Vibrio alginolyticus 40B OX=674977 GN=lon PE=2 SV=1	lon	1	0.0039763	89.123	2	LIQK(1)MSK	1.0014	2	222370	Cytoplasmic
D0WVC2	347	K	Lon protease OS=Vibrio alginolyticus 40B OX=674977 GN=lon PE=2 SV=1	lon	1	2.74595e-15	126.48	2	LK(1)GPILCLVGPPGVGK	0.38597	1	128910	Cytoplasmic
D0WVC2	89	K	Lon protease OS=Vibrio alginolyticus 40B OX=674977 GN=lon PE=2 SV=1	lon	1	3.47716e-09	108.91	2	LPDGTVK(1)VLVEGQQR	0.91988	3	77022	Cytoplasmic
D0WVC2	497	K	Lon protease OS=Vibrio alginolyticus 40B OX=674977 GN=lon PE=2 SV=1	lon	1	7.40433e-35	236.34	2	LSGYTEDEK(1)LNIAK	-0.93747	1	409450	Cytoplasmic
D0WVC2	404	K	Lon protease OS=Vibrio alginolyticus 40B OX=674977 GN=lon PE=2 SV=1	lon	1	0.000345801	81.099	2	TYIGSLPGK(1)LIQK	0.26787	1	38480	Cytoplasmic
D0WVC3	177	K	ATP-dependent Clp protease ATP-binding subunit ClpX OS=Vibrio alginolyticus 40B OX=674977 GN=clpX PE=3 SV=1	clpX	1	0.000157559	121.8	2	CDYDVAK(1)AER	0.20361	1	95239	Cytoplasmic
D0WVC3	54	K	ATP-dependent Clp protease ATP-binding subunit ClpX OS=Vibrio alginolyticus 40B OX=674977 GN=clpX PE=3 SV=1	clpX	1	0.00551418	76.605	2	EEIK(1)DVLPK	0.88715	1	164160	Cytoplasmic
D0WVC3	59	K	ATP-dependent Clp protease ATP-binding subunit ClpX OS=Vibrio alginolyticus 40B OX=674977 GN=clpX PE=3 SV=1	clpX	0.999937	0.0100705	57.888	2	EEIKDVLPK(1)K	-0.43668	1	89908	Cytoplasmic
D0WVC3	86	K	ATP-dependent Clp protease ATP-binding subunit ClpX OS=Vibrio alginolyticus 40B OX=674977 GN=clpX PE=3 SV=1	clpX	1	3.12069e-15	123.99	2	EHLDDYVIGQDYAK(1)K	-0.69927	2	267390	Cytoplasmic
D0WVC3	69	K	ATP-dependent Clp protease ATP-binding subunit ClpX OS=Vibrio alginolyticus 40B OX=674977 GN=clpX PE=3 SV=1	clpX	1	0.0155747	63.212	2	ESEALPTPK(1)QIR	-0.89019	2	185170	Cytoplasmic
D0WVC3	12	K	ATP-dependent Clp protease ATP-binding subunit ClpX OS=Vibrio alginolyticus 40B OX=674977 GN=clpX PE=3 SV=1	clpX	1	1.91667e-12	111.38	2	ESGSGK(1)LLYCSFCGK	2.1782	1	47692	Cytoplasmic
D0WVC3	21	K	ATP-dependent Clp protease ATP-binding subunit ClpX OS=Vibrio alginolyticus 40B OX=674977 GN=clpX PE=3 SV=1	clpX	1	0.000182399	80.623	3	LLYCSFCGK(1)SQHEVR	-0.50235	1	48599	Cytoplasmic
D0WVC3	190	K	ATP-dependent Clp protease ATP-binding subunit ClpX OS=Vibrio alginolyticus 40B OX=674977 GN=clpX PE=3 SV=1	clpX	1	9.58279e-07	86.838	2	GIVYIDEIDK(1)ISR	-1.0225	1	36197	Cytoplasmic
D0WVC3	194	K	ATP-dependent Clp protease ATP-binding subunit ClpX OS=Vibrio alginolyticus 40B OX=674977 GN=clpX PE=3 SV=1	clpX	1	0.0078465	83.358	2	K(1)AENPSITR	-0.22823	1	33386	Cytoplasmic
D0WVC3	231	K	ATP-dependent Clp protease ATP-binding subunit ClpX OS=Vibrio alginolyticus 40B OX=674977 GN=clpX PE=3 SV=1	clpX	1	7.91832e-21	177.41	2	K(1)HPQQEFLQVDTSK	-0.64734	2	486920	Cytoplasmic
D0WVC3	170	K	ATP-dependent Clp protease ATP-binding subunit ClpX OS=Vibrio alginolyticus 40B OX=674977 GN=clpX PE=3 SV=1	clpX	1	6.82234e-05	145.75	2	LLQK(1)CDYDVAK	-0.33407	1	389630	Cytoplasmic
D0WVC3	98	K	ATP-dependent Clp protease ATP-binding subunit ClpX OS=Vibrio alginolyticus 40B OX=674977 GN=clpX PE=3 SV=1	clpX	1	2.83103e-11	175.51	2	VLAVAVYNHYK(1)R	0.048387	2	404150	Cytoplasmic
D0WVC5	342	K	Trigger factor OS=Vibrio alginolyticus 40B OX=674977 GN=tig PE=3 SV=1	tig	1	8.89941e-19	185.47	2	ELFEEQAK(1)R	1.8979	1	1635700	Cytoplasmic
D0WVC5	279	K	Trigger factor OS=Vibrio alginolyticus 40B OX=674977 GN=tig PE=3 SV=1	tig	1	0.0110497	63.301	2	ELK(1)QAVK	0.81772	1	512100	Cytoplasmic
D0WVC5	236	K	Trigger factor OS=Vibrio alginolyticus 40B OX=674977 GN=tig PE=3 SV=1	tig	1	0.000220774	110.23	2	FAIK(1)VNK	-0.49628	1	271300	Cytoplasmic
D0WVC5	81	K	Trigger factor OS=Vibrio alginolyticus 40B OX=674977 GN=tig PE=3 SV=1	tig	1	9.54552e-07	129.28	2	HFIEAIVK(1)EK	-0.53194	1	372120	Cytoplasmic
D0WVC5	56	K	Trigger factor OS=Vibrio alginolyticus 40B OX=674977 GN=tig PE=3 SV=1	tig	1	0.007226	46.835	2	MVAK(1)MYGK	0.097037	1	24485	Cytoplasmic
D0WVC5	60	K	Trigger factor OS=Vibrio alginolyticus 40B OX=674977 GN=tig PE=3 SV=1	tig	1	0.0134381	67.889	2	MYGK(1)AVR	-1.8331	1	279070	Cytoplasmic
D0WVC5	361	K	Trigger factor OS=Vibrio alginolyticus 40B OX=674977 GN=tig PE=3 SV=1	tig	1	5.88487e-13	199.54	2	SEELK(1)ADDEK	2.1382	2	1660700	Cytoplasmic
D0WVC5	366	K	Trigger factor OS=Vibrio alginolyticus 40B OX=674977 GN=tig PE=3 SV=1	tig	1	9.84792e-16	189.56	2	SEELKADDEK(1)VK	-0.33259	2	926560	Cytoplasmic
D0WVC5	52	K	Trigger factor OS=Vibrio alginolyticus 40B OX=674977 GN=tig PE=3 SV=1	tig	1	0.0192614	41.025	2	VPLK(1)MVAK	-0.71282	1	408920	Cytoplasmic
D0WVD9	77	K	Nucleotidase OS=Vibrio alginolyticus 40B OX=674977 GN=VMC_11390 PE=4 SV=1	VMC_11390	1	0.0023353	65.156	2	VTADELK(1)HK	0.46212	1	31643	Cytoplasmic
D0WVE0	16	K	Nudix hydrolase domain-containing protein OS=Vibrio alginolyticus 40B OX=674977 GN=VMC_11400 PE=4 SV=1	VMC_11400	1	0.0116165	56.202	2	VVYQNK(1)WMTVR	0.060116	1	16651	Cytoplasmic
D0WVF4	78	K	Phosphotransferase system, galactitol-specific IIB component OS=Vibrio alginolyticus 40B OX=674977 GN=VMC_11540 PE=4 SV=1	VMC_11540	1	1.396e-14	140.57	2	IVALDNMVDK(1)VAMK	0.46688	3	171980	Unknown
D0WVF5	21	K	Phosphotransferase system mannitol OS=Vibrio alginolyticus 40B OX=674977 GN=VMC_11550 PE=4 SV=1	VMC_11550	1	2.49472e-11	104.04	2	IHSDATDWK(1)DAVSK	-0.059116	2	104880	Cytoplasmic
D0WVF6	42	K	Transcriptional regulator OS=Vibrio alginolyticus 40B OX=674977 GN=VMC_11560 PE=4 SV=1	VMC_11560	1	0.00211162	63.397	2	TPELVSDK(1)LR	-0.41114	1	42443	Cytoplasmic
D0WVG4	105	K	Putative transcriptional regulator of 2-aminoethylphosphonate degradation operon OS=Vibrio alginolyticus 40B OX=674977 GN=phnR PE=4 SV=1	phnR	1	0.0213742	40.502	2	GTLANK(1)QAAR	-2.3212	1	4245	Cytoplasmic
D0WVG7	279	K	Putative virK protein OS=Vibrio alginolyticus 40B OX=674977 GN=VMC_11670 PE=4 SV=1	VMC_11670	1	0.0200102	56.014	2	DIEGMSRSK(1)R	9.9028	1	2398200	Cytoplasmic
D0WVG7	69	K	Putative virK protein OS=Vibrio alginolyticus 40B OX=674977 GN=VMC_11670 PE=4 SV=1	VMC_11670	1	0.00229895	99.34	2	FLEK(1)PFRPYIIK	-0.13865	1	7681.7	Cytoplasmic
D0WVG7	233	K	Putative virK protein OS=Vibrio alginolyticus 40B OX=674977 GN=VMC_11670 PE=4 SV=1	VMC_11670	1	0.000467409	106.35	2	TQSHTYAAK(1)R	-0.42368	1	30159	Cytoplasmic
D0WVH0	20	K	Peptidase_M14 domain-containing protein OS=Vibrio alginolyticus 40B OX=674977 GN=VMC_11700 PE=4 SV=1	VMC_11700	1	6.91225e-13	133.76	2	ADDK(1)NDIQLK	-1.814	1	237810	Cytoplasmic
D0WVH0	158	K	Peptidase_M14 domain-containing protein OS=Vibrio alginolyticus 40B OX=674977 GN=VMC_11700 PE=4 SV=1	VMC_11700	1	0.00658567	80.294	2	K(1)IWMIAR	-0.83269	1	27560	Cytoplasmic
D0WVH0	54	K	Peptidase_M14 domain-containing protein OS=Vibrio alginolyticus 40B OX=674977 GN=VMC_11700 PE=4 SV=1	VMC_11700	1	0.00174118	62.494	3	LETEAEQSHTIK(1)LLDLAK	1.6885	1	32923	Cytoplasmic
D0WVH0	2	K	Peptidase_M14 domain-containing protein OS=Vibrio alginolyticus 40B OX=674977 GN=VMC_11700 PE=4 SV=1	VMC_11700	1	0.000194826	63.766	2	MK(1)VFSNFDSGSIHVVK	1.781	1	7941.2	Cytoplasmic
D0WVH1	287	K	Putative outer membrane protein OmpA OS=Vibrio alginolyticus 40B OX=674977 GN=VMC_11710 PE=3 SV=1	VMC_11710	1	1.65256e-38	202.93	2	MTVK(1)GMGEANPVASNETR	0.53511	2	188790	OuterMembrane
D0WVH5	72	K	L-serine dehydratase OS=Vibrio alginolyticus 40B OX=674977 GN=VMC_11750 PE=3 SV=1	VMC_11750	1	5.21211e-06	73.655	2	ATVLGLMGNK(1)PDTIK	-0.21058	1	50639	Unknown
D0WVH5	401	K	L-serine dehydratase OS=Vibrio alginolyticus 40B OX=674977 GN=VMC_11750 PE=3 SV=1	VMC_11750	1	2.82214e-08	92.707	2	NAMGAMK(1)AINASR	-2.5587	1	49022	Unknown
D0WVH5	415	K	L-serine dehydratase OS=Vibrio alginolyticus 40B OX=674977 GN=VMC_11750 PE=3 SV=1	VMC_11750	1	0.00190291	64.064	2	TSK(1)CLISLDK	-0.88104	1	62991	Unknown
D0WVH5	432	K	L-serine dehydratase OS=Vibrio alginolyticus 40B OX=674977 GN=VMC_11750 PE=3 SV=1	VMC_11750	1	1.36593e-08	117.45	2	VIETMYQTGK(1)DMNK	0.26697	1	68120	Unknown
D0WVI8	234	K	Flagellar basal-body rod protein FlgF OS=Vibrio alginolyticus 40B OX=674977 GN=VMC_11880 PE=3 SV=1	VMC_11880	1	0.00894993	67.507	2	TAETLAK(1)AGNK	0.59894	1	36489	Unknown
D0WVJ9	126	K	Chorismate synthase OS=Vibrio alginolyticus 40B OX=674977 GN=aroC PE=3 SV=1	aroC	1	0.00349495	44.045	3	DK(1)FRPGHADYTYHQK	1.166	1	10887	Unknown
D0WVJ9	124	K	Chorismate synthase OS=Vibrio alginolyticus 40B OX=674977 GN=aroC PE=3 SV=1	aroC	1	0.00208824	103.69	2	DYSDIK(1)DK	0.73291	2	46729	Unknown
D0WVJ9	342	K	Chorismate synthase OS=Vibrio alginolyticus 40B OX=674977 GN=aroC PE=3 SV=1	aroC	1	0.00855197	44.598	2	EGEPTQLITK(1)GR	-1.4398	1	16146	Unknown
D0WVJ9	118	K	Chorismate synthase OS=Vibrio alginolyticus 40B OX=674977 GN=aroC PE=3 SV=1	aroC	1	1.23586e-07	147.19	2	SK(1)DYSDIK	1.4576	2	81964	Unknown
D0WVK1	104	K	UPF0115 protein VMC_12010 OS=Vibrio alginolyticus 40B OX=674977 GN=VMC_12010 PE=3 SV=1	VMC_12010	1	0.00101629	109.88	2	DDVSTYEVK(1)R	-2.1145	1	45113	Cytoplasmic
D0WVK2	34	K	Phosphohistidine phosphatase sixA OS=Vibrio alginolyticus 40B OX=674977 GN=sixA PE=4 SV=1	sixA	1	4.96835e-06	114.93	2	ACK(1)EQGFAQFDK	0.29433	1	68604	Cytoplasmic
D0WVK4	387	K	Pitrilysin OS=Vibrio alginolyticus 40B OX=674977 GN=VMC_12040 PE=4 SV=1	VMC_12040	1	1.93467e-08	162.49	2	FETIK(1)QQLLR	-0.1419	1	19408	Unknown
D0WVK6	492	K	Fatty acid oxidation complex subunit alpha OS=Vibrio alginolyticus 40B OX=674977 GN=yfcX PE=3 SV=1	yfcX	1	0.00070403	91.783	2	DK(1)AGFYVNR	0.49922	1	68581	Cytoplasmic
D0WVK6	47	K	Fatty acid oxidation complex subunit alpha OS=Vibrio alginolyticus 40B OX=674977 GN=yfcX PE=3 SV=1	yfcX	1	4.23671e-12	176.45	2	EIFAQLK(1)DSSGIK	-2.2205	1	85554	Cytoplasmic
D0WVK6	674	K	Fatty acid oxidation complex subunit alpha OS=Vibrio alginolyticus 40B OX=674977 GN=yfcX PE=3 SV=1	yfcX	1	0.000176687	90.306	2	ELVEK(1)MNEFASK	0.3411	1	48002	Cytoplasmic
D0WVK6	681	K	Fatty acid oxidation complex subunit alpha OS=Vibrio alginolyticus 40B OX=674977 GN=yfcX PE=3 SV=1	yfcX	1	1.62063e-06	160.98	2	MNEFASK(1)YGDR	0.29679	1	35128	Cytoplasmic
D0WVK6	236	K	Fatty acid oxidation complex subunit alpha OS=Vibrio alginolyticus 40B OX=674977 GN=yfcX PE=3 SV=1	yfcX	1	0.00267629	76.572	2	FVFEQAAK(1)K	-0.0083299	2	73547	Cytoplasmic
D0WVK6	228	K	Fatty acid oxidation complex subunit alpha OS=Vibrio alginolyticus 40B OX=674977 GN=yfcX PE=3 SV=1	yfcX	1	0.0024766	88.181	2	K(1)FVFEQAAK	-1.4042	1	40748	Cytoplasmic
D0WVK6	5	K	Fatty acid oxidation complex subunit alpha OS=Vibrio alginolyticus 40B OX=674977 GN=yfcX PE=3 SV=1	yfcX	1	0.00813505	59.645	2	SEQK(1)AFSLK	0.51975	1	23114	Cytoplasmic
D0WVK6	298	K	Fatty acid oxidation complex subunit alpha OS=Vibrio alginolyticus 40B OX=674977 GN=yfcX PE=3 SV=1	yfcX	1	0.00294095	65.933	2	SIFFATTEMK(1)K	1.7069	2	79624	Cytoplasmic
D0WVK6	669	K	Fatty acid oxidation complex subunit alpha OS=Vibrio alginolyticus 40B OX=674977 GN=yfcX PE=3 SV=1	yfcX	1	0.00216875	89.382	2	YMDQFGIK(1)ELVEK	-4.9492	1	1028.8	Cytoplasmic
D0WVK7	234	K	Acetyl-CoA acyltransferase OS=Vibrio alginolyticus 40B OX=674977 GN=VMC_12070 PE=3 SV=1	VMC_12070	1	5.57272e-06	110.91	2	IQDEVMTAFPEPYK(1)K	-3.2392	1	71189	Unknown
D0WVK7	235	K	Acetyl-CoA acyltransferase OS=Vibrio alginolyticus 40B OX=674977 GN=VMC_12070 PE=3 SV=1	VMC_12070	1	0.00113474	111.61	2	K(1)WISEDNNIR	0.2284	1	52388	Unknown
D0WVK7	360	K	Acetyl-CoA acyltransferase OS=Vibrio alginolyticus 40B OX=674977 GN=VMC_12070 PE=3 SV=1	VMC_12070	1	1.18955e-44	198.33	2	MFASDK(1)FAQENLGR	3.1551	2	87235	Unknown
D0WVK8	20	K	RNA polymerase sigma factor OS=Vibrio alginolyticus 40B OX=674977 GN=sigV PE=3 SV=1	sigV	1	0.00516367	58.286	2	K(1)YEALVR	-0.24501	1	39056	CytoplasmicMembrane
D0WVK8	68	K	RNA polymerase sigma factor OS=Vibrio alginolyticus 40B OX=674977 GN=sigV PE=3 SV=1	sigV	1	6.02842e-06	112.93	2	SLDSLQDEK(1)AAK	0.54341	1	101010	CytoplasmicMembrane
D0WVK8	41	K	RNA polymerase sigma factor OS=Vibrio alginolyticus 40B OX=674977 GN=sigV PE=3 SV=1	sigV	1	0.00332091	72.492	2	YAYWLCK(1)DK	4.953	1	51272	CytoplasmicMembrane
D0WVK9	46	K	Uncharacterized protein OS=Vibrio alginolyticus 40B OX=674977 GN=VMC_12090 PE=4 SV=1	VMC_12090	1	7.71901e-20	117.41	2	IK(1)QAMNVDVPEDLADK	-0.72486	1	26645	Unknown
D0WVL3	40	K	Putative cytochrome c-type biogenesis protein OS=Vibrio alginolyticus 40B OX=674977 GN=VMC_12130 PE=4 SV=1	VMC_12130	1	0.00607494	65.156	2	DELNK(1)AFYK	-0.49295	1	11924	CytoplasmicMembrane
D0WVL4	67	K	Cytochrome c-type biogenesis protein OS=Vibrio alginolyticus 40B OX=674977 GN=ccmH PE=3 SV=1	ccmH	1	0.000913618	98.009	2	HK(1)VYEMTK	1.0027	1	81243	CytoplasmicMembrane
D0WVL4	73	K	Cytochrome c-type biogenesis protein OS=Vibrio alginolyticus 40B OX=674977 GN=ccmH PE=3 SV=1	ccmH	1	0.00135632	56.378	2	VYEMTK(1)EGK	-0.35383	1	31098	CytoplasmicMembrane
D0WVL4	78	K	Cytochrome c-type biogenesis protein OS=Vibrio alginolyticus 40B OX=674977 GN=ccmH PE=3 SV=1	ccmH	1	1.00522e-07	117.45	2	SK(1)DEIVDYMIAR	-2.5406	1	36283	CytoplasmicMembrane
D0WVL5	105	K	Thiol:disulfide interchange protein DsbE OS=Vibrio alginolyticus 40B OX=674977 GN=dsbE PE=3 SV=1	dsbE	1	0.000543536	98.009	2	IIGMNYK(1)DDR	-1.0109	1	182100	CytoplasmicMembrane
D0WVL5	95	K	Thiol:disulfide interchange protein DsbE OS=Vibrio alginolyticus 40B OX=674977 GN=dsbE PE=3 SV=1	dsbE	1	0.000324073	94.804	2	YLNELAGK(1)GVK	-0.31641	1	76685	CytoplasmicMembrane
D0WVL6	578	K	Cytochrome c-type biogenesis protein CcmF OS=Vibrio alginolyticus 40B OX=674977 GN=ccmF PE=3 SV=1	ccmF	1	4.78984e-05	78.864	2	TAK(1)SMMTEAAIDR	0.9991	1	43448	CytoplasmicMembrane
D0WVL6	571	K	Cytochrome c-type biogenesis protein CcmF OS=Vibrio alginolyticus 40B OX=674977 GN=ccmF PE=3 SV=1	ccmF	1	0.00750469	41.796	3	YVNTLHAEK(1)R	2.2506	1	10151	CytoplasmicMembrane
D0WVL7	156	K	Cytochrome c-type biogenesis protein CcmE OS=Vibrio alginolyticus 40B OX=674977 GN=ccmE PE=3 SV=1	ccmE	1	2.01516e-25	155.57	2	THEPLQYSTEQK(1)QGSGQ	0.31323	1	48369	Unknown
D0WVM0	61	K	Cytochrome c biogenesis ATP-binding export protein CcmA OS=Vibrio alginolyticus 40B OX=674977 GN=ccmA PE=3 SV=1	ccmA	1	0.00096761	88.921	2	WK(1)GEEVEK	0.13932	1	28503	CytoplasmicMembrane
D0WVM2	10	K	Purine-binding chemotaxis protein CheW OS=Vibrio alginolyticus 40B OX=674977 GN=cheW PE=4 SV=1	cheW	1	2.13182e-05	152.17	2	SQAFEVEVK(1)K	-0.72056	1	336230	Cytoplasmic
D0WVM4	227	K	ParA family protein OS=Vibrio alginolyticus 40B OX=674977 GN=VMC_12240 PE=4 SV=1	VMC_12240	1	3.04781e-05	102.26	3	DASLK(1)HLPASHFASGSR	1.0235	1	60174	Unknown
D0WVM4	112	K	ParA family protein OS=Vibrio alginolyticus 40B OX=674977 GN=VMC_12240 PE=4 SV=1	VMC_12240	1	0.00404033	77.072	2	SGMGLILK(1)R	0.041584	1	34439	Unknown
D0WVM4	29	K	ParA family protein OS=Vibrio alginolyticus 40B OX=674977 GN=VMC_12240 PE=4 SV=1	VMC_12240	1	3.83662e-07	85.813	2	TTSTVTLAGLLSQK(1)GHR	1.3359	1	5829.7	Unknown
D0WVM4	190	K	ParA family protein OS=Vibrio alginolyticus 40B OX=674977 GN=VMC_12240 PE=4 SV=1	VMC_12240	1	0.000938753	57.888	2	VTIVPTMYDK(1)R	0.67212	1	154810	Unknown
D0WVM5	107	K	Protein-glutamate methylesterase/protein-glutamine glutaminase OS=Vibrio alginolyticus 40B OX=674977 GN=cheB PE=3 SV=1	cheB	1	0.00594772	85.813	2	K(1)FEDIAR	-1.3471	1	31813	Cytoplasmic
D0WVM5	234	K	Protein-glutamate methylesterase/protein-glutamine glutaminase OS=Vibrio alginolyticus 40B OX=674977 GN=cheB PE=3 SV=1	cheB	1	0.000204136	135.63	2	LNTLCK(1)IQVK	-1.8972	1	64168	Cytoplasmic
D0WVM5	283	K	Protein-glutamate methylesterase/protein-glutamine glutaminase OS=Vibrio alginolyticus 40B OX=674977 GN=cheB PE=3 SV=1	cheB	1	0.000247057	41.87	2	MNYK(1)PCVDVTFGSAAK	3.9565	1	8901.3	Cytoplasmic
D0WVM5	132	K	Protein-glutamate methylesterase/protein-glutamine glutaminase OS=Vibrio alginolyticus 40B OX=674977 GN=cheB PE=3 SV=1	cheB	1	0.00474669	79.809	2	VIQIASK(1)R	-0.50843	1	100780	Cytoplasmic
D0WVM6	595	K	Phosphorelay protein LuxU OS=Vibrio alginolyticus 40B OX=674977 GN=cheA PE=4 SV=1	cheA	1	0.0176963	49.325	2	GTK(1)ITIK	-0.62792	1	20840	Cytoplasmic
D0WVM6	441	K	Phosphorelay protein LuxU OS=Vibrio alginolyticus 40B OX=674977 GN=cheA PE=4 SV=1	cheA	1	0.00010657	127.93	2	NLNK(1)DIVLEMR	-0.92493	1	49493	Cytoplasmic
D0WVM6	342	K	Phosphorelay protein LuxU OS=Vibrio alginolyticus 40B OX=674977 GN=cheA PE=4 SV=1	cheA	1	7.03436e-05	115.86	2	PVAVK(1)EEAK	0.22049	1	269830	Cytoplasmic
D0WVM7	82	K	Protein phosphatase CheZ OS=Vibrio alginolyticus 40B OX=674977 GN=VMC_12270 PE=3 SV=1	VMC_12270	1	0.0167077	42.061	2	LNYVIEK(1)TELAANK	0.58728	1	117240	Cytoplasmic
D0WVM8	63	K	Chemotaxis protein CheY OS=Vibrio alginolyticus 40B OX=674977 GN=cheY PE=4 SV=1	cheY	1	6.05584e-12	61.867	3	ADAELK(1)HLPVLMITAEAK	-0.29942	1	11946	Cytoplasmic
D0WVM8	75	K	Chemotaxis protein CheY OS=Vibrio alginolyticus 40B OX=674977 GN=cheY PE=4 SV=1	cheY	1	0.000919353	54.27	2	HLPVLMITAEAK(1)R	1.3563	2	127500	Cytoplasmic
D0WVM8	106	K	Chemotaxis protein CheY OS=Vibrio alginolyticus 40B OX=674977 GN=cheY PE=4 SV=1	cheY	0.999989	0.000146778	113.46	2	EKLDK(1)IFER	-0.38663	1	190340	Cytoplasmic
D0WVM8	6	K	Chemotaxis protein CheY OS=Vibrio alginolyticus 40B OX=674977 GN=cheY PE=4 SV=1	cheY	1	0.00035198	119.06	2	IVK(1)NLLR	-2.0023	1	369830	Cytoplasmic
D0WVM8	101	K	Chemotaxis protein CheY OS=Vibrio alginolyticus 40B OX=674977 GN=cheY PE=4 SV=1	cheY	1	0.00145798	95.311	2	PFTAATLK(1)EK	7.0428	1	127180	Cytoplasmic
D0WVM9	188	K	RNA polymerase sigma factor FliA OS=Vibrio alginolyticus 40B OX=674977 GN=fliA PE=3 SV=1	fliA	1	5.46351e-11	96.946	2	ALVESIK(1)QLPER	-0.3614	1	24294	Cytoplasmic
D0WVM9	236	K	RNA polymerase sigma factor FliA OS=Vibrio alginolyticus 40B OX=674977 GN=fliA PE=3 SV=1	fliA	1	0.00185921	81.099	2	TK(1)LSAWTQND	1.321	1	30392	Cytoplasmic
D0WVN0	181	K	MinD-related protein OS=Vibrio alginolyticus 40B OX=674977 GN=VMC_12300 PE=4 SV=1	VMC_12300	1	0.00228442	65.933	3	LLSK(1)EHQVQR	1.7142	2	83183	CytoplasmicMembrane
D0WVN0	23	K	MinD-related protein OS=Vibrio alginolyticus 40B OX=674977 GN=VMC_12300 PE=4 SV=1	VMC_12300	1	1.04559e-06	99.668	2	LTQPSLTK(1)VIAVTGGK	-0.5735	1	27796	CytoplasmicMembrane
D0WVN0	31	K	MinD-related protein OS=Vibrio alginolyticus 40B OX=674977 GN=VMC_12300 PE=4 SV=1	VMC_12300	1	1.79169e-05	106	2	VIAVTGGK(1)GGVGK	-0.86091	1	41546	CytoplasmicMembrane
D0WVN0	240	K	MinD-related protein OS=Vibrio alginolyticus 40B OX=674977 GN=VMC_12300 PE=4 SV=1	VMC_12300	1	0.000542401	92.732	2	QK(1)IVVDAFPR	-0.071783	1	48446	CytoplasmicMembrane
D0WVN1	22	K	Flagella-associated GTP-binding protein OS=Vibrio alginolyticus 40B OX=674977 GN=flhF PE=3 SV=1	flhF	1	4.18495e-11	124.46	2	EELGAEAVIMSNK(1)K	1.3582	1	10197	Unknown
D0WVN9	139	K	Flagellar motor switch protein FliM OS=Vibrio alginolyticus 40B OX=674977 GN=fliM PE=3 SV=1	fliM	1	0.00237236	69.716	2	FHAK(1)IEGR	-1.5679	1	19915	Cytoplasmic
D0WVN9	266	K	Flagellar motor switch protein FliM OS=Vibrio alginolyticus 40B OX=674977 GN=fliM PE=3 SV=1	fliM	1	0.000340926	78.043	2	VNLLEK(1)DISLR	0.34961	1	42875	Cytoplasmic
D0WVP7	298	K	Flagellar motor switch protein FliG OS=Vibrio alginolyticus 40B OX=674977 GN=fliG PE=3 SV=1	fliG	1	0.00839997	70.67	2	VFK(1)NMSK	0.8333	1	18744	Cytoplasmic
D0WVQ0	274	K	Acetoacetate metabolism regulatory protein atoC OS=Vibrio alginolyticus 40B OX=674977 GN=atoC PE=4 SV=1	atoC	1	0.000647042	79.311	2	DLK(1)QYVSEGNFR	-15.146	1	50531	Cytoplasmic
D0WVQ0	445	K	Acetoacetate metabolism regulatory protein atoC OS=Vibrio alginolyticus 40B OX=674977 GN=atoC PE=4 SV=1	atoC	1	0.0142248	44.598	2	EMAEK(1)LGISPR	0.48675	1	37580	Cytoplasmic
D0WVQ0	145	K	Acetoacetate metabolism regulatory protein atoC OS=Vibrio alginolyticus 40B OX=674977 GN=atoC PE=4 SV=1	atoC	1	0.000579335	93.467	2	LLALADK(1)VAR	-0.51905	1	136410	Cytoplasmic
D0WVQ2	114	K	Sigma-54 dependent transcriptional activator OS=Vibrio alginolyticus 40B OX=674977 GN=flrA PE=4 SV=1	flrA	1	0.00478235	76.605	2	HCK(1)DFLGR	1.1347	1	83427	Cytoplasmic
D0WVQ2	480	K	Sigma-54 dependent transcriptional activator OS=Vibrio alginolyticus 40B OX=674977 GN=flrA PE=4 SV=1	flrA	1	0.0141183	60.589	2	TTLVEK(1)MR	1.3534	1	83016	Cytoplasmic
D0WVQ3	52	K	Flagellar secretion chaperone FliS OS=Vibrio alginolyticus 40B OX=674977 GN=fliS PE=3 SV=1	fliS	1	1.25069e-14	112.7	2	AAMQAGNIPAK(1)GER	-0.84766	1	59708	Cytoplasmic
D0WVQ7	241	K	Flagellin OS=Vibrio alginolyticus 40B OX=674977 GN=flaB PE=3 SV=1	flaB	1	1.28315e-50	214.32	2	ASVGEDGK(1)LQVFASSQK	0.41737	1	387740	Extracellular
D0WVQ7	342	K	Flagellin OS=Vibrio alginolyticus 40B OX=674977 GN=flaB PE=3 SV=1	flaB	1	9.07795e-24	202.24	2	DTDYAK(1)ETTAMTK	-0.98528	4	965410	Extracellular
D0WVQ7	336	K	Flagellin OS=Vibrio alginolyticus 40B OX=674977 GN=flaB PE=3 SV=1	flaB	1	0.00285734	88.921	2	IK(1)DTDYAK	2.4365	1	438430	Extracellular
D0WVQ7	42	K	Flagellin OS=Vibrio alginolyticus 40B OX=674977 GN=flaB PE=3 SV=1	flaB	1	4.3076e-90	297.77	2	INSAK(1)DDAAGLQISNR	-1.1602	3	1461700	Extracellular
D0WVQ7	37	K	Flagellin OS=Vibrio alginolyticus 40B OX=674977 GN=flaB PE=3 SV=1	flaB	1	0.00013902	115.41	2	LSSGYK(1)INSAK	1.5629	1	489960	Extracellular
D0WVR1	45	K	Probable Fe(2+)-trafficking protein OS=Vibrio alginolyticus 40B OX=674977 GN=VMC_12610 PE=3 SV=1	VMC_12610	1	9.56834e-26	139.7	3	EAWAQWQHK(1)QTMLINEK	0.064419	1	42172	Unknown
D0WVR1	53	K	Probable Fe(2+)-trafficking protein OS=Vibrio alginolyticus 40B OX=674977 GN=VMC_12610 PE=3 SV=1	VMC_12610	1	0.00131908	110.22	2	QTMLINEK(1)K	-0.41918	1	220910	Unknown
D0WVR1	54	K	Probable Fe(2+)-trafficking protein OS=Vibrio alginolyticus 40B OX=674977 GN=VMC_12610 PE=3 SV=1	VMC_12610	1	0.000267212	116.13	2	K(1)LNMMDPEHR	-1.5602	2	97011	Unknown
D0WVR3	218	K	tRNA (guanine-N(7)-)-methyltransferase OS=Vibrio alginolyticus 40B OX=674977 GN=trmB PE=3 SV=1	trmB	1	0.0119725	58.916	2	PLTK(1)FEAR	0.060058	1	63757	Cytoplasmic
D0WVR4	281	K	UPF0020 domain-containing protein OS=Vibrio alginolyticus 40B OX=674977 GN=VMC_12640 PE=4 SV=1	VMC_12640	1	0.0156129	46.033	2	EALPAWK(1)VVLK	-1.016	1	29076	Unknown
D0WVR4	238	K	UPF0020 domain-containing protein OS=Vibrio alginolyticus 40B OX=674977 GN=VMC_12640 PE=4 SV=1	VMC_12640	1	0.0591693	51.864	2	IADQVVK(1)K	-1.2927	1	65701	Unknown
D0WVR4	111	K	UPF0020 domain-containing protein OS=Vibrio alginolyticus 40B OX=674977 GN=VMC_12640 PE=4 SV=1	VMC_12640	1	0.000113572	106	2	YTGK(1)TNEQFTR	0.034329	1	26662	Unknown
D0WVR7	13	K	dITP/XTP pyrophosphatase OS=Vibrio alginolyticus 40B OX=674977 GN=VMC_12670 PE=3 SV=1	VMC_12670	1	1.63071e-22	155.57	2	IVLATGNQGK(1)VR	-1.3842	1	136310	Cytoplasmic
D0WVS1	240	K	Pyrroline-5-carboxylate reductase OS=Vibrio alginolyticus 40B OX=674977 GN=proC PE=3 SV=1	proC	1	9.18581e-28	203.93	2	ENVTSK(1)GGTTAEALR	1.1657	1	123300	Cytoplasmic
D0WVS2	90	K	Pyridoxal phosphate homeostasis protein OS=Vibrio alginolyticus 40B OX=674977 GN=VMC_12720 PE=3 SV=1	VMC_12720	1	2.14383e-09	130.71	2	IEWHFIGPIQSNK(1)SR	0.57075	2	148870	Cytoplasmic
D0WVS3	123	K	Twitching motility protein PilT OS=Vibrio alginolyticus 40B OX=674977 GN=pilT PE=3 SV=1	pilT	1	2.94323e-05	73.262	2	IANAEK(1)GLVLVTGPTGSGK	1.7554	1	125450	Unknown
D0WVS3	249	K	Twitching motility protein PilT OS=Vibrio alginolyticus 40B OX=674977 GN=pilT PE=3 SV=1	pilT	1	1.45465e-08	103.76	2	IIDVFPGSDK(1)DMVR	-0.28056	2	155500	Unknown
D0WVS3	267	K	Twitching motility protein PilT OS=Vibrio alginolyticus 40B OX=674977 GN=pilT PE=3 SV=1	pilT	1	0.00490915	67.507	2	SVIAQK(1)LLK	1.5229	1	152240	Unknown
D0WVS4	120	K	Twitching motility protein PilU OS=Vibrio alginolyticus 40B OX=674977 GN=VMC_12740 PE=3 SV=1	VMC_12740	1	4.55684e-05	86.243	2	LPLVLQDLAIAK(1)R	-1.5492	1	9556.1	Cytoplasmic
D0WVS7	17	K	Glutathione synthetase OS=Vibrio alginolyticus 40B OX=674977 GN=gshB PE=3 SV=1	gshB	1	7.21052e-06	65.408	2	LGIVMDPISSINIK(1)K	0.89406	1	21412	Cytoplasmic
D0WVS8	118	K	Ribosomal RNA small subunit methyltransferase E OS=Vibrio alginolyticus 40B OX=674977 GN=VMC_12780 PE=3 SV=1	VMC_12780	1	0.0186998	40.502	2	CGVK(1)LDQK	1.7103	1	7304.6	Cytoplasmic
D0WVS8	91	K	Ribosomal RNA small subunit methyltransferase E OS=Vibrio alginolyticus 40B OX=674977 GN=VMC_12780 PE=3 SV=1	VMC_12780	1	2.0336e-05	144.47	2	GDK(1)MEFTIQK	-0.66086	1	49637	Cytoplasmic
D0WVT2	3	K	S-adenosylmethionine synthase OS=Vibrio alginolyticus 40B OX=674977 GN=metK PE=3 SV=1	metK	1	2.11743e-32	199.84	2	AK(1)HLFTSESVSEGHPDK	0.23344	2	419840	Cytoplasmic
D0WVT2	270	K	S-adenosylmethionine synthase OS=Vibrio alginolyticus 40B OX=674977 GN=metK PE=3 SV=1	metK	1	0.0121074	67.464	2	DPSK(1)VDR	0.18237	1	68493	Cytoplasmic
D0WVT2	373	K	S-adenosylmethionine synthase OS=Vibrio alginolyticus 40B OX=674977 GN=metK PE=3 SV=1	metK	1	4.02011e-05	97.175	2	EEFPWEATDK(1)AALLR	0.51577	1	27994	Cytoplasmic
D0WVT2	266	K	S-adenosylmethionine synthase OS=Vibrio alginolyticus 40B OX=674977 GN=metK PE=3 SV=1	metK	1	2.13276e-08	127.03	2	HGGGAFSGK(1)DPSK	0.1296	1	346110	Cytoplasmic
D0WVT2	246	K	S-adenosylmethionine synthase OS=Vibrio alginolyticus 40B OX=674977 GN=metK PE=3 SV=1	metK	1	0.00183433	81.335	2	K(1)IIVDTYGGAAR	-0.81435	1	230260	Cytoplasmic
D0WVT2	148	K	S-adenosylmethionine synthase OS=Vibrio alginolyticus 40B OX=674977 GN=metK PE=3 SV=1	metK	1	0.000398123	123.5	2	LVQK(1)QAEVR	0.061156	1	1036500	Cytoplasmic
D0WVT2	109	K	S-adenosylmethionine synthase OS=Vibrio alginolyticus 40B OX=674977 GN=metK PE=3 SV=1	metK	1	6.66456e-46	273.81	2	QSPDINQGVDK(1)ADPK	-0.071586	2	481770	Cytoplasmic
D0WVT2	284	K	S-adenosylmethionine synthase OS=Vibrio alginolyticus 40B OX=674977 GN=metK PE=3 SV=1	metK	1	8.01464e-15	124.06	2	YVAK(1)NIVAAGMADR	-0.18803	1	394700	Cytoplasmic
D0WVT3	570	K	Transketolase OS=Vibrio alginolyticus 40B OX=674977 GN=VMC_12830 PE=3 SV=1	VMC_12830	1	4.32425e-31	153.52	2	TAEQVADIAK(1)GAYILK	-2.2452	2	410550	Cytoplasmic
D0WVT3	623	K	Transketolase OS=Vibrio alginolyticus 40B OX=674977 GN=VMC_12830 PE=3 SV=1	VMC_12830	1	7.24257e-56	181.08	2	VVSMPSTDAFDK(1)QDAAYR	-0.15302	1	871430	Cytoplasmic
D0WVT6	218	K	D-erythrose-4-phosphate dehydrogenase OS=Vibrio alginolyticus 40B OX=674977 GN=epd PE=3 SV=1	epd	1	5.90387e-12	97.084	2	AASQSIIPVDTK(1)LHK	-0.85715	2	176700	Cytoplasmic
D0WVT6	221	K	D-erythrose-4-phosphate dehydrogenase OS=Vibrio alginolyticus 40B OX=674977 GN=epd PE=3 SV=1	epd	1	0.0181319	65.313	2	LHK(1)GIER	0.66728	1	57906	Cytoplasmic
D0WVT6	25	K	D-erythrose-4-phosphate dehydrogenase OS=Vibrio alginolyticus 40B OX=674977 GN=epd PE=3 SV=1	epd	1	3.11097e-06	117.99	2	AVYESGK(1)HQQIK	0.60334	1	82970	Cytoplasmic
D0WVT6	233	K	D-erythrose-4-phosphate dehydrogenase OS=Vibrio alginolyticus 40B OX=674977 GN=epd PE=3 SV=1	epd	1	2.57872e-06	127.03	2	FSNK(1)FEAISVR	1.2685	1	165870	Cytoplasmic
D0WVT7	27	K	Phosphoglycerate kinase OS=Vibrio alginolyticus 40B OX=674977 GN=pgk PE=3 SV=1	pgk	1	5.41649e-05	108.4	2	ADLNVPVK(1)DGK	1.5868	3	2086800	Cytoplasmic
D0WVT7	30	K	Phosphoglycerate kinase OS=Vibrio alginolyticus 40B OX=674977 GN=pgk PE=3 SV=1	pgk	1	7.44392e-08	150.53	2	DGK(1)VTSDAR	0.69481	2	252680	Cytoplasmic
D0WVT7	180	K	Phosphoglycerate kinase OS=Vibrio alginolyticus 40B OX=674977 GN=pgk PE=3 SV=1	pgk	1	6.51355e-06	80.026	3	AMDK(1)PARPMVAIVGGSK	0.63287	2	155630	Cytoplasmic
D0WVT7	193	K	Phosphoglycerate kinase OS=Vibrio alginolyticus 40B OX=674977 GN=pgk PE=3 SV=1	pgk	1	2.62646e-08	112.73	2	PMVAIVGGSK(1)VSTK	-0.44039	3	470230	Cytoplasmic
D0WVT7	197	K	Phosphoglycerate kinase OS=Vibrio alginolyticus 40B OX=674977 GN=pgk PE=3 SV=1	pgk	1	3.61191e-12	126.21	2	VSTK(1)LTVLESLSK	0.17085	1	203080	Cytoplasmic
D0WVT7	53	K	Phosphoglycerate kinase OS=Vibrio alginolyticus 40B OX=674977 GN=pgk PE=3 SV=1	pgk	1	2.80151e-32	183.7	3	HCLEAGAK(1)VMVTSHLGR	-1.1591	1	136290	Cytoplasmic
D0WVT7	45	K	Phosphoglycerate kinase OS=Vibrio alginolyticus 40B OX=674977 GN=pgk PE=3 SV=1	pgk	1	1.18731e-15	133.13	2	IIASLPTIK(1)HCLEAGAK	-1.922	2	1493600	Cytoplasmic
D0WVT7	244	K	Phosphoglycerate kinase OS=Vibrio alginolyticus 40B OX=674977 GN=pgk PE=3 SV=1	pgk	1	2.08822e-23	157.54	2	K(1)LMDECAIPVATDVACAK	0.17114	2	247920	Cytoplasmic
D0WVT7	14	K	Phosphoglycerate kinase OS=Vibrio alginolyticus 40B OX=674977 GN=pgk PE=3 SV=1	pgk	1	1.22128e-12	201.21	2	MTDLDLAGK(1)R	-0.38637	2	3881400	Cytoplasmic
D0WVT7	243	K	Phosphoglycerate kinase OS=Vibrio alginolyticus 40B OX=674977 GN=pgk PE=3 SV=1	pgk	1	5.88539e-23	203.8	2	SLYEADLVETAK(1)K	1.8783	1	1713000	Cytoplasmic
D0WVT7	5	K	Phosphoglycerate kinase OS=Vibrio alginolyticus 40B OX=674977 GN=pgk PE=3 SV=1	pgk	1	2.44332e-08	104.04	2	SVIK(1)MTDLDLAGK	0.58711	1	1060600	Cytoplasmic
D0WVT8	9	K	Fructose-bisphosphate aldolase OS=Vibrio alginolyticus 40B OX=674977 GN=fbaA PE=3 SV=1	fbaA	1	9.12535e-16	129.04	2	IFDFVK(1)PGVISGDDVQK	0.19776	3	3797900	Cytoplasmic
D0WVT8	20	K	Fructose-bisphosphate aldolase OS=Vibrio alginolyticus 40B OX=674977 GN=fbaA PE=3 SV=1	fbaA	1	2.51012e-40	218.58	2	PGVISGDDVQK(1)VFEVAK	-1.663	1	479840	Cytoplasmic
D0WVT8	3	K	Fructose-bisphosphate aldolase OS=Vibrio alginolyticus 40B OX=674977 GN=fbaA PE=3 SV=1	fbaA	1	9.39079e-32	175.69	2	SK(1)IFDFVK	1.0696	2	1579700	Cytoplasmic
D0WVU4	3	K	2-oxoglutarate reductase OS=Vibrio alginolyticus 40B OX=674977 GN=serA PE=3 SV=1	serA	1	0.00339916	62.88	2	AK(1)VSLEK	0.10195	1	34887	Cytoplasmic
D0WVU4	130	K	2-oxoglutarate reductase OS=Vibrio alginolyticus 40B OX=674977 GN=serA PE=3 SV=1	serA	1	0.00121035	103.87	2	GIPEK(1)NALAHR	-1.1987	1	410010	Cytoplasmic
D0WVU4	347	K	2-oxoglutarate reductase OS=Vibrio alginolyticus 40B OX=674977 GN=serA PE=3 SV=1	serA	1	0.00100366	76.833	2	LLHIHK(1)NR	-0.42254	1	55660	Cytoplasmic
D0WVU5	16	K	Ribose-5-phosphate isomerase A OS=Vibrio alginolyticus 40B OX=674977 GN=rpiA PE=3 SV=1	rpiA	1	5.0482e-07	115.41	2	AAGWAALK(1)YVEK	0.9942	1	521720	Cytoplasmic
D0WVU5	47	K	Ribose-5-phosphate isomerase A OS=Vibrio alginolyticus 40B OX=674977 GN=rpiA PE=3 SV=1	rpiA	1	4.69929e-15	131.06	2	DDIK(1)GAVSSSVASTER	0.2471	1	218100	Cytoplasmic
D0WVU5	149	K	Ribose-5-phosphate isomerase A OS=Vibrio alginolyticus 40B OX=674977 GN=rpiA PE=3 SV=1	rpiA	1	0.000128912	84.309	2	ELVK(1)LGGDPAYR	-0.39108	1	499520	Cytoplasmic
D0WVU5	94	K	Ribose-5-phosphate isomerase A OS=Vibrio alginolyticus 40B OX=674977 GN=rpiA PE=3 SV=1	rpiA	1	1.19485e-07	122.51	2	EMIK(1)GGGAALTR	-2.0858	1	427630	Cytoplasmic
D0WVU5	8	K	Ribose-5-phosphate isomerase A OS=Vibrio alginolyticus 40B OX=674977 GN=rpiA PE=3 SV=1	rpiA	1	0.0138661	58.426	2	K(1)AAGWAALK	-0.067423	1	36832	Cytoplasmic
D0WVU5	7	K	Ribose-5-phosphate isomerase A OS=Vibrio alginolyticus 40B OX=674977 GN=rpiA PE=3 SV=1	rpiA	1	0.000526444	125.98	2	MTQDEMK(1)K	-0.40288	2	462170	Cytoplasmic
D0WVU7	39	K	Cell division protein ZapA OS=Vibrio alginolyticus 40B OX=674977 GN=VMC_12970 PE=3 SV=1	VMC_12970	1	0.0185937	60.709	2	LK(1)EMSER	0.80504	1	32435	Cytoplasmic
D0WVU9	391	K	2-octaprenyl-6-methoxyphenol hydroxylase OS=Vibrio alginolyticus 40B OX=674977 GN=ubiH PE=3 SV=1	ubiH	1	0.021474	70.67	2	HTLGLVK(1)R	-1.4821	1	41789	Unknown
D0WVV0	364	K	FAD_binding_3 domain-containing protein OS=Vibrio alginolyticus 40B OX=674977 GN=VMC_13000 PE=3 SV=1	VMC_13000	1	0.0289842	53.517	2	DLFSGENPAK(1)K	5.7147	1	75062	Cytoplasmic
D0WVV1	109	K	tRNA_edit domain-containing protein OS=Vibrio alginolyticus 40B OX=674977 GN=VMC_13010 PE=4 SV=1	VMC_13010	1	0.00294095	50.297	2	IGTVTPLLLK(1)R	-1.2292	1	5585.6	Cytoplasmic
D0WVV2	70	K	tRNA-modifying protein YgfZ OS=Vibrio alginolyticus 40B OX=674977 GN=VMC_13020 PE=3 SV=1	VMC_13020	1	0.000704484	93.561	2	GK(1)VWSVFR	-0.27727	1	137220	Unknown
D0WVV3	84	K	FAD assembly factor SdhE OS=Vibrio alginolyticus 40B OX=674977 GN=VMC_13030 PE=3 SV=1	VMC_13030	1	1.99586e-05	154.35	2	IVAHNLSK(1)VR	0.54847	2	617430	Cytoplasmic
D0WVV3	76	K	FAD assembly factor SdhE OS=Vibrio alginolyticus 40B OX=674977 GN=VMC_13030 PE=3 SV=1	VMC_13030	1	3.35018e-27	186.67	3	SENLGHAAMVDK(1)IVAHNLSK	0.16643	1	301580	Cytoplasmic
D0WVV4	326	K	L-aspartate oxidase OS=Vibrio alginolyticus 40B OX=674977 GN=nadB PE=3 SV=1	nadB	1	0.0517801	45.489	2	AIDFEMK(1)R	-0.48244	1	78131	Cytoplasmic
D0WVV4	195	K	L-aspartate oxidase OS=Vibrio alginolyticus 40B OX=674977 GN=nadB PE=3 SV=1	nadB	1	4.06674e-15	122.66	2	HNALDLITEDK(1)IGGDK	-0.86721	1	37374	Cytoplasmic
D0WVV4	56	K	L-aspartate oxidase OS=Vibrio alginolyticus 40B OX=674977 GN=nadB PE=3 SV=1	nadB	1	0.000162686	67.548	2	VANHCK(1)VMVLSK	-1.053	2	75189	Cytoplasmic
D0WVV4	62	K	L-aspartate oxidase OS=Vibrio alginolyticus 40B OX=674977 GN=nadB PE=3 SV=1	nadB	1	0.00579148	62.88	2	VMVLSK(1)GPR	-1.9213	1	65183	Cytoplasmic
D0WVV5	126	K	RNA polymerase sigma factor OS=Vibrio alginolyticus 40B OX=674977 GN=rpoE PE=3 SV=1	rpoE	1	5.66579e-10	117.41	2	EISNPENLTLSK(1)ELQR	1.5826	1	41509	Cytoplasmic
D0WVV5	84	K	RNA polymerase sigma factor OS=Vibrio alginolyticus 40B OX=674977 GN=rpoE PE=3 SV=1	rpoE	1	0.00139891	50.09	3	IAVNTAK(1)NHIVAQGR	-3.2147	1	27853	Cytoplasmic
D0WVV5	32	K	RNA polymerase sigma factor OS=Vibrio alginolyticus 40B OX=674977 GN=rpoE PE=3 SV=1	rpoE	1	1.80939e-09	178.95	2	YQNK(1)VCNLISR	-0.060732	1	56179	Cytoplasmic
D0WVW0	516	K	Elongation factor 4 OS=Vibrio alginolyticus 40B OX=674977 GN=lepA PE=3 SV=1	lepA	1	0.00477217	78.178	2	MK(1)EFIPR	-0.35056	2	65104	CytoplasmicMembrane
D0WVW0	17	K	Elongation factor 4 OS=Vibrio alginolyticus 40B OX=674977 GN=lepA PE=3 SV=1	lepA	1	1.6225e-05	58.508	3	NFSIIAHIDHGK(1)STLSDR	1.2949	1	22436	CytoplasmicMembrane
D0WVW1	125	K	Signal peptidase I OS=Vibrio alginolyticus 40B OX=674977 GN=lepB PE=3 SV=1	lepB	1	0.000388929	99.174	2	TQLVETGK(1)PER	-0.28556	1	99654	CytoplasmicMembrane
D0WVW1	112	K	Signal peptidase I OS=Vibrio alginolyticus 40B OX=674977 GN=lepB PE=3 SV=1	lepB	1	2.25341e-06	94.804	2	YAYGLK(1)DPVWR	0.59333	2	80312	CytoplasmicMembrane
D0WVW2	147	K	Ribonuclease 3 OS=Vibrio alginolyticus 40B OX=674977 GN=rnc PE=3 SV=1	rnc	1	2.95257e-06	123.42	2	LEAIK(1)PGVSQK	2.9619	1	28057	Cytoplasmic
D0WVW2	153	K	Ribonuclease 3 OS=Vibrio alginolyticus 40B OX=674977 GN=rnc PE=3 SV=1	rnc	1	6.23956e-14	130.71	2	LEAIKPGVSQK(1)DPK	1.0185	2	124680	Cytoplasmic
D0WVW2	101	K	Ribonuclease 3 OS=Vibrio alginolyticus 40B OX=674977 GN=rnc PE=3 SV=1	rnc	1	0.014962	51.531	2	LGPGELK(1)SGGFR	-1.0742	1	23482	Cytoplasmic
D0WVW2	34	K	Ribonuclease 3 OS=Vibrio alginolyticus 40B OX=674977 GN=rnc PE=3 SV=1	rnc	1	0.0111934	56.202	2	SANSK(1)HNER	-1.3828	1	9069.1	Cytoplasmic
D0WVW3	129	K	GTPase Era OS=Vibrio alginolyticus 40B OX=674977 GN=era PE=3 SV=1	era	1	0.0629538	47.561	2	DDEMVLTK(1)LQK	2.7615	1	42031	CytoplasmicMembrane
D0WVW3	132	K	GTPase Era OS=Vibrio alginolyticus 40B OX=674977 GN=era PE=3 SV=1	era	1	2.04667e-19	136.06	2	LQK(1)SNFPVVLCVNK	0.28505	1	71539	CytoplasmicMembrane
D0WVW3	163	K	GTPase Era OS=Vibrio alginolyticus 40B OX=674977 GN=era PE=3 SV=1	era	1	8.49773e-07	144.51	2	K(1)MDFVDVVPISAK	0.30791	1	25004	CytoplasmicMembrane
D0WVW3	291	K	GTPase Era OS=Vibrio alginolyticus 40B OX=674977 GN=era PE=3 SV=1	era	1	0.00622665	40.386	2	K(1)VYLETWVK	-0.89125	1	19907	CytoplasmicMembrane
D0WVW3	45	K	GTPase Era OS=Vibrio alginolyticus 40B OX=674977 GN=era PE=3 SV=1	era	1	0.00105927	81.163	2	STLLNK(1)ILGQK	-5.5863	1	10066	CytoplasmicMembrane
D0WVW5	23	K	Pyridoxine 5'-phosphate synthase OS=Vibrio alginolyticus 40B OX=674977 GN=pdxJ PE=3 SV=1	pdxJ	1	8.72041e-07	65.212	3	GTK(1)YPDPVHAAEIAER	-1.4073	1	270420	Cytoplasmic
D0WVW7	362	K	Glutamate synthase, small subunit OS=Vibrio alginolyticus 40B OX=674977 GN=gltD PE=4 SV=1	gltD	1	1.29266e-05	102.03	2	EFIGNDK(1)GEVTGLR	-15.885	1	18742	Cytoplasmic
D0WVW7	17	K	Glutamate synthase, small subunit OS=Vibrio alginolyticus 40B OX=674977 GN=gltD PE=4 SV=1	gltD	1	0.0133946	45.939	2	ELPQK(1)IDPAER	0.19223	1	15893	Cytoplasmic
D0WVW8	1141	K	Glutamate synthase, large subunit OS=Vibrio alginolyticus 40B OX=674977 GN=gltB PE=3 SV=1	gltB	1	0.00116937	68.108	3	CHK(1)NTCPVGIATQNK	1.1254	1	8822.7	Cytoplasmic
D0WVW8	241	K	Glutamate synthase, large subunit OS=Vibrio alginolyticus 40B OX=674977 GN=gltB PE=3 SV=1	gltB	1	8.742e-06	126.82	2	FSTNTFPK(1)WR	0.33488	1	34713	Cytoplasmic
D0WVW8	839	K	Glutamate synthase, large subunit OS=Vibrio alginolyticus 40B OX=674977 GN=gltB PE=3 SV=1	gltB	1	1.11286e-11	123.99	2	NYDQFK(1)QYATAVDK	3.0094	1	23521	Cytoplasmic
D0WVW8	939	K	Glutamate synthase, large subunit OS=Vibrio alginolyticus 40B OX=674977 GN=gltB PE=3 SV=1	gltB	1	0.0221788	41.824	2	SAIK(1)QVASGR	-1.105	1	42804	Cytoplasmic
D0WVW8	762	K	Glutamate synthase, large subunit OS=Vibrio alginolyticus 40B OX=674977 GN=gltB PE=3 SV=1	gltB	1	5.02509e-07	124.06	2	SVVDK(1)YFTGTVSR	-0.0081846	1	32066	Cytoplasmic
D0WVW8	452	K	Glutamate synthase, large subunit OS=Vibrio alginolyticus 40B OX=674977 GN=gltB PE=3 SV=1	gltB	1	0.000474737	77.358	2	WVEENLLSLK(1)K	-3.5626	1	10852	Cytoplasmic
D0WVX1	190	K	Aerobic respiration control sensor protein OS=Vibrio alginolyticus 40B OX=674977 GN=arcB PE=4 SV=1	arcB	1	0.00135353	67.507	2	AMEELTGK(1)K	-0.61467	1	74318	CytoplasmicMembrane
D0WVX1	283	K	Aerobic respiration control sensor protein OS=Vibrio alginolyticus 40B OX=674977 GN=arcB PE=4 SV=1	arcB	1	0.000252619	68.108	2	DK(1)TTFISTISHELR	-1.4299	1	7031.9	CytoplasmicMembrane
D0WVX1	726	K	Aerobic respiration control sensor protein OS=Vibrio alginolyticus 40B OX=674977 GN=arcB PE=4 SV=1	arcB	1	2.01388e-08	142.51	2	DQDGIVSEAHK(1)IK	-0.93744	1	31062	CytoplasmicMembrane
D0WVX1	278	K	Aerobic respiration control sensor protein OS=Vibrio alginolyticus 40B OX=674977 GN=arcB PE=4 SV=1	arcB	1	0.00269988	59.645	2	HEESLEK(1)ASR	-0.27009	1	19444	CytoplasmicMembrane
D0WVX1	239	K	Aerobic respiration control sensor protein OS=Vibrio alginolyticus 40B OX=674977 GN=arcB PE=4 SV=1	arcB	1	0.00145468	98.009	2	K(1)HYFELR	0.30986	1	21735	CytoplasmicMembrane
D0WVX3	178	K	Aerobic respiration control protein ArcA OS=Vibrio alginolyticus 40B OX=674977 GN=arcA PE=4 SV=1	arcA	1	1.17789e-09	101.64	2	ALLHFCENPGK(1)IQTR	-1.9628	2	724300	Cytoplasmic
D0WVX3	195	K	Aerobic respiration control protein ArcA OS=Vibrio alginolyticus 40B OX=674977 GN=arcA PE=4 SV=1	arcA	1	0.0102779	67.464	2	ELK(1)PHDR	0.84318	1	132380	Cytoplasmic
D0WVX3	210	K	Aerobic respiration control protein ArcA OS=Vibrio alginolyticus 40B OX=674977 GN=arcA PE=4 SV=1	arcA	1	1.7395e-15	151.41	3	K(1)HFESVSGTPEIIATIHGEGYR	1.1497	1	116070	Cytoplasmic
D0WVY0	133	K	Oxygen-insensitive NAD(P)H nitroreductase OS=Vibrio alginolyticus 40B OX=674977 GN=VMC_13300 PE=3 SV=1	VMC_13300	1	8.42487e-05	73.891	2	FDLK(1)DANHWMEK	0.38924	1	13859	Cytoplasmic
D0WVY0	114	K	Oxygen-insensitive NAD(P)H nitroreductase OS=Vibrio alginolyticus 40B OX=674977 GN=VMC_13300 PE=3 SV=1	VMC_13300	1	7.64659e-05	99.34	2	FPTEEAK(1)AAVR	-0.81767	1	71789	Cytoplasmic
D0WVY0	62	K	Oxygen-insensitive NAD(P)H nitroreductase OS=Vibrio alginolyticus 40B OX=674977 GN=VMC_13300 PE=3 SV=1	VMC_13300	1	9.68342e-13	104.04	2	IAK(1)AAQENYAFNAAK	-2.465	1	13752	Cytoplasmic
D0WVY0	14	K	Oxygen-insensitive NAD(P)H nitroreductase OS=Vibrio alginolyticus 40B OX=674977 GN=VMC_13300 PE=3 SV=1	VMC_13300	1	0.000610544	92.428	2	YSTK(1)VFDPTR	-1.0134	1	123670	Cytoplasmic
D0WVY2	249	K	Putative cyclodextrin glucanotransferase OS=Vibrio alginolyticus 40B OX=674977 GN=VMC_13320 PE=4 SV=1	VMC_13320	1	0.0121214	65.313	2	AYLK(1)ESYR	-0.60532	1	22538	Unknown
D0WVY2	645	K	Putative cyclodextrin glucanotransferase OS=Vibrio alginolyticus 40B OX=674977 GN=VMC_13320 PE=4 SV=1	VMC_13320	1	0.0167287	48.157	2	FAIYSTEK(1)K	2.8601	1	29752	Unknown
D0WVZ5	344	K	Putative tyrosine kinase OS=Vibrio alginolyticus 40B OX=674977 GN=VMC_13450 PE=3 SV=1	VMC_13450	1	0.000136626	83.474	3	FTQDHPAYK(1)SLLDK	0.062506	1	69441	Unknown
D0WVZ5	366	K	Putative tyrosine kinase OS=Vibrio alginolyticus 40B OX=674977 GN=VMC_13450 PE=3 SV=1	VMC_13450	1	0.0346704	51.456	2	QVQK(1)LPK	-2.3882	2	35255	Unknown
D0WW03	48	K	Putative carboxypeptidase G2 OS=Vibrio alginolyticus 40B OX=674977 GN=VMC_13530 PE=4 SV=1	VMC_13530	1	0.0232925	74.849	2	YQAMSGWSVK(1)R	-2.8021	1	51619	Unknown
D0WW04	20	K	Gate domain-containing protein OS=Vibrio alginolyticus 40B OX=674977 GN=VMC_13540 PE=4 SV=1	VMC_13540	1	6.3609e-05	70.806	2	KPMVTDIFVEGAK(1)K	2.4672	1	6141.4	Unknown
D0WW05	246	K	Gate domain-containing protein OS=Vibrio alginolyticus 40B OX=674977 GN=VMC_13550 PE=4 SV=1	VMC_13550	1	5.20279e-08	106.11	2	QDQNK(1)SENLKEETA	-1.9929	2	11513	CytoplasmicMembrane
D0WW05	160	K	Gate domain-containing protein OS=Vibrio alginolyticus 40B OX=674977 GN=VMC_13550 PE=4 SV=1	VMC_13550	1	0.00015809	126.29	2	QLK(1)DEGHLTK	-1.402	1	30143	CytoplasmicMembrane
D0WW06	188	K	Putative outer membrane protein OS=Vibrio alginolyticus 40B OX=674977 GN=VMC_13560 PE=4 SV=1	VMC_13560	0.999967	0.000767049	46.358	3	KTGTEAQLVDDK(1)ETK	2.7206	1	7212.6	Unknown
D0WW07	227	K	Alpha-amylase OS=Vibrio alginolyticus 40B OX=674977 GN=VMC_13570 PE=4 SV=1	VMC_13570	1	0.00399838	49.097	2	DGK(1)EEIGTFHGGDLK	-0.85654	1	45869	Periplasmic
D0WW07	74	K	Alpha-amylase OS=Vibrio alginolyticus 40B OX=674977 GN=VMC_13570 PE=4 SV=1	VMC_13570	1	0.00236139	56.378	2	FNK(1)PIALNCGK	-2.6163	1	14239	Periplasmic
D0WW07	244	K	Alpha-amylase OS=Vibrio alginolyticus 40B OX=674977 GN=VMC_13570 PE=4 SV=1	VMC_13570	1	0.000600094	87.895	2	GVIEK(1)LDYIK	-0.51542	1	62921	Periplasmic
D0WW07	475	K	Alpha-amylase OS=Vibrio alginolyticus 40B OX=674977 GN=VMC_13570 PE=4 SV=1	VMC_13570	1	0.00132048	83.623	2	HVEGDVWK(1)R	0.99859	1	109110	Periplasmic
D0WW07	69	K	Alpha-amylase OS=Vibrio alginolyticus 40B OX=674977 GN=VMC_13570 PE=4 SV=1	VMC_13570	1	3.45414e-25	165.02	2	ITGVEGDCVAPDGQK(1)VK	-0.73885	1	158790	Periplasmic
D0WW07	351	K	Alpha-amylase OS=Vibrio alginolyticus 40B OX=674977 GN=VMC_13570 PE=4 SV=1	VMC_13570	1	0.00485739	83.623	2	K(1)WGDWQPK	-1.0944	2	83014	Periplasmic
D0WW07	478	K	Alpha-amylase OS=Vibrio alginolyticus 40B OX=674977 GN=VMC_13570 PE=4 SV=1	VMC_13570	1	8.39846e-07	102.03	2	LK(1)EEASSSLEQWR	-2.1708	1	65616	Periplasmic
D0WW07	89	K	Alpha-amylase OS=Vibrio alginolyticus 40B OX=674977 GN=VMC_13570 PE=4 SV=1	VMC_13570	1	0.00217389	58.426	2	PTELPLK(1)IR	-0.37823	1	16354	Periplasmic
D0WW07	189	K	Alpha-amylase OS=Vibrio alginolyticus 40B OX=674977 GN=VMC_13570 PE=4 SV=1	VMC_13570	1	0.000548875	101.82	2	TK(1)EAVPFDYR	-2.967	1	117540	Periplasmic
D0WW07	467	K	Alpha-amylase OS=Vibrio alginolyticus 40B OX=674977 GN=VMC_13570 PE=4 SV=1	VMC_13570	1	1.0558e-06	91.245	2	VDTVK(1)HVEGDVWK	-0.76183	1	82176	Periplasmic
D0WW09	597	K	1,4-alpha-glucan branching enzyme GlgB OS=Vibrio alginolyticus 40B OX=674977 GN=glgB PE=3 SV=1	glgB	1	2.59973e-05	98.009	2	AYYGYMYGQPGK(1)K	-0.011109	1	147080	Cytoplasmic
D0WW09	572	K	1,4-alpha-glucan branching enzyme GlgB OS=Vibrio alginolyticus 40B OX=674977 GN=glgB PE=3 SV=1	glgB	1	7.62835e-18	142.03	3	GSIHNK(1)MPGDEWQQTANLR	-0.09299	1	26394	Cytoplasmic
D0WW09	264	K	1,4-alpha-glucan branching enzyme GlgB OS=Vibrio alginolyticus 40B OX=674977 GN=glgB PE=3 SV=1	glgB	1	0.0124714	51.531	2	YQWQDAK(1)WQNR	-1.7655	1	8011.3	Cytoplasmic
D0WW10	482	K	4-alpha-glucanotransferase OS=Vibrio alginolyticus 40B OX=674977 GN=malQ PE=3 SV=1	malQ	1	1.69479e-05	158.61	2	ANMK(1)HCGALR	0.867	2	721550	Cytoplasmic
D0WW10	630	K	4-alpha-glucanotransferase OS=Vibrio alginolyticus 40B OX=674977 GN=malQ PE=3 SV=1	malQ	1	0.00342936	74.424	2	CK(1)QGILDSVR	1.0635	1	113720	Cytoplasmic
D0WW10	407	K	4-alpha-glucanotransferase OS=Vibrio alginolyticus 40B OX=674977 GN=malQ PE=3 SV=1	malQ	1	3.20182e-25	150.85	2	EAQALAEEK(1)GMAVGLYR	-0.72971	2	136910	Cytoplasmic
D0WW10	605	K	4-alpha-glucanotransferase OS=Vibrio alginolyticus 40B OX=674977 GN=malQ PE=3 SV=1	malQ	1	5.87521e-11	139.02	2	GFWHCDDLK(1)MGR	1.0581	2	209650	Cytoplasmic
D0WW10	315	K	4-alpha-glucanotransferase OS=Vibrio alginolyticus 40B OX=674977 GN=malQ PE=3 SV=1	malQ	1	1.288e-05	142.04	2	HLDK(1)NTDR	2.438	1	401650	Cytoplasmic
D0WW10	71	K	4-alpha-glucanotransferase OS=Vibrio alginolyticus 40B OX=674977 GN=malQ PE=3 SV=1	malQ	1	0.00088319	81.799	2	K(1)DVLAPVLVLR	-1.4855	1	91676	Cytoplasmic
D0WW10	180	K	4-alpha-glucanotransferase OS=Vibrio alginolyticus 40B OX=674977 GN=malQ PE=3 SV=1	malQ	1	0.00185534	66.953	2	K(1)LWGPSIQLYTLR	-1.2083	1	10508	Cytoplasmic
D0WW10	155	K	4-alpha-glucanotransferase OS=Vibrio alginolyticus 40B OX=674977 GN=malQ PE=3 SV=1	malQ	1	1.16978e-06	123.99	2	K(1)TPYEMSLIITPK	1.4865	1	151340	Cytoplasmic
D0WW10	67	K	4-alpha-glucanotransferase OS=Vibrio alginolyticus 40B OX=674977 GN=malQ PE=3 SV=1	malQ	1	0.00178463	82.716	2	LLASAEK(1)K	1.6725	1	1196700	Cytoplasmic
D0WW10	503	K	4-alpha-glucanotransferase OS=Vibrio alginolyticus 40B OX=674977 GN=malQ PE=3 SV=1	malQ	1	0.000745975	91.783	2	LWWIPK(1)GEK	0.20301	1	356900	Cytoplasmic
D0WW10	146	K	4-alpha-glucanotransferase OS=Vibrio alginolyticus 40B OX=674977 GN=malQ PE=3 SV=1	malQ	1	1.62188e-11	124.06	2	NLAWGYHK(1)LIISR	0.46402	2	58986	Cytoplasmic
D0WW11	795	K	Alpha-1,4 glucan phosphorylase OS=Vibrio alginolyticus 40B OX=674977 GN=malP PE=3 SV=1	malP	1	2.91653e-15	128.41	2	AILNTALVGK(1)FTSDR	-1.3323	1	55920	Cytoplasmic
D0WW11	784	K	Alpha-1,4 glucan phosphorylase OS=Vibrio alginolyticus 40B OX=674977 GN=malP PE=3 SV=1	malP	1	0.00479725	82.716	2	DQAGWAK(1)K	0.3152	1	558270	Cytoplasmic
D0WW11	785	K	Alpha-1,4 glucan phosphorylase OS=Vibrio alginolyticus 40B OX=674977 GN=malP PE=3 SV=1	malP	1	5.96785e-06	147.78	2	K(1)AILNTALVGK	-0.28211	1	96634	Cytoplasmic
D0WW11	811	K	Alpha-1,4 glucan phosphorylase OS=Vibrio alginolyticus 40B OX=674977 GN=malP PE=3 SV=1	malP	1	1.60147e-11	135.5	2	DYVNNIWK(1)LEAVK	-2.5492	1	68200	Cytoplasmic
D0WW11	522	K	Alpha-1,4 glucan phosphorylase OS=Vibrio alginolyticus 40B OX=674977 GN=malP PE=3 SV=1	malP	1	0.031784	51.456	2	EFMAVK(1)K	-0.69947	1	220340	Cytoplasmic
D0WW11	449	K	Alpha-1,4 glucan phosphorylase OS=Vibrio alginolyticus 40B OX=674977 GN=malP PE=3 SV=1	malP	1	0.000317861	41.87	3	K(1)DLFPEFHEMYPTR	-0.021021	1	18967	Cytoplasmic
D0WW11	12	K	Alpha-1,4 glucan phosphorylase OS=Vibrio alginolyticus 40B OX=674977 GN=malP PE=3 SV=1	malP	1	1.01514e-05	158.37	2	K(1)SFQESVK	-0.12659	1	233230	Cytoplasmic
D0WW11	19	K	Alpha-1,4 glucan phosphorylase OS=Vibrio alginolyticus 40B OX=674977 GN=malP PE=3 SV=1	malP	1	0.000385312	114.64	2	SFQESVK(1)K	-1.096	1	822300	Cytoplasmic
D0WW11	625	K	Alpha-1,4 glucan phosphorylase OS=Vibrio alginolyticus 40B OX=674977 GN=malP PE=3 SV=1	malP	1	0.000731984	64.064	2	LK(1)VVFIPDYR	0.5994	2	191750	Cytoplasmic
D0WW11	7	K	Alpha-1,4 glucan phosphorylase OS=Vibrio alginolyticus 40B OX=674977 GN=malP PE=3 SV=1	malP	1	7.20483e-28	219.89	2	MKPTQQK(1)QFDK	0.19527	3	671810	Cytoplasmic
D0WW11	158	K	Alpha-1,4 glucan phosphorylase OS=Vibrio alginolyticus 40B OX=674977 GN=malP PE=3 SV=1	malP	1	0.0294398	51.43	2	QSFK(1)DGR	0.87132	1	323750	Cytoplasmic
D0WW11	279	K	Alpha-1,4 glucan phosphorylase OS=Vibrio alginolyticus 40B OX=674977 GN=malP PE=3 SV=1	malP	1	7.39859e-06	105.94	2	VLYPNDNHEK(1)GK	-0.72054	2	871610	Cytoplasmic
D0WW12	803	K	HTH-type transcriptional regulator MalT OS=Vibrio alginolyticus 40B OX=674977 GN=malT PE=3 SV=1	malT	1	0.000261898	78.864	2	AQQLMK(1)DISSNQR	0.25235	1	76459	Cytoplasmic
D0WW12	341	K	HTH-type transcriptional regulator MalT OS=Vibrio alginolyticus 40B OX=674977 GN=malT PE=3 SV=1	malT	1	0.00272731	48.785	2	IPQQEK(1)DLHR	0.36015	1	32600	Cytoplasmic
D0WW12	880	K	HTH-type transcriptional regulator MalT OS=Vibrio alginolyticus 40B OX=674977 GN=malT PE=3 SV=1	malT	1	0.000290935	88.181	2	NLYQK(1)LNIANR	-0.75465	1	33047	Cytoplasmic
D0WW12	751	K	HTH-type transcriptional regulator MalT OS=Vibrio alginolyticus 40B OX=674977 GN=malT PE=3 SV=1	malT	0.999326	0.0372561	66.664	2	QK(0.001)DEEQAK(0.999)ALLK	-1.3585	1	16134	Cytoplasmic
D0WW19	317	K	Putrescine transporter PotE OS=Vibrio alginolyticus 40B OX=674977 GN=potE PE=3 SV=1	potE	1	6.43635e-19	196.77	2	LFSQVDK(1)R	-0.85394	1	206020	CytoplasmicMembrane
D0WW20	434	K	Ornithine decarboxylase, inducible OS=Vibrio alginolyticus 40B OX=674977 GN=speF PE=3 SV=1	speF	1	0.000711395	90.142	2	DAVK(1)TGIEAR	-1.2351	1	210930	Cytoplasmic
D0WW20	445	K	Ornithine decarboxylase, inducible OS=Vibrio alginolyticus 40B OX=674977 GN=speF PE=3 SV=1	speF	1	3.8872e-07	187.33	2	EILK(1)SCELIR	-2.5515	3	513170	Cytoplasmic
D0WW20	616	K	Ornithine decarboxylase, inducible OS=Vibrio alginolyticus 40B OX=674977 GN=speF PE=3 SV=1	speF	1	0.000682237	95.311	2	ELNVK(1)QLQK	-0.13333	1	339040	Cytoplasmic
D0WW20	620	K	Ornithine decarboxylase, inducible OS=Vibrio alginolyticus 40B OX=674977 GN=speF PE=3 SV=1	speF	1	7.31302e-06	148.98	2	QLQK(1)AMFR	-1.1978	1	216190	Cytoplasmic
D0WW20	233	K	Ornithine decarboxylase, inducible OS=Vibrio alginolyticus 40B OX=674977 GN=speF PE=3 SV=1	speF	1	1.34008e-10	45.458	3	NNHK(1)SNHHGALIQAGGMPVYLETAR	1.6965	2	40264	Cytoplasmic
D0WW20	110	K	Ornithine decarboxylase, inducible OS=Vibrio alginolyticus 40B OX=674977 GN=speF PE=3 SV=1	speF	1	2.40142e-31	228.13	2	QINEAVTK(1)YECR	-1.0033	1	328510	Cytoplasmic
D0WW20	376	K	Ornithine decarboxylase, inducible OS=Vibrio alginolyticus 40B OX=674977 GN=speF PE=3 SV=1	speF	1	1.77262e-69	269.28	2	QQAGFSQTSQIHK(1)K	-1.3031	2	297670	Cytoplasmic
D0WW22	168	K	Putative pullulanase OS=Vibrio alginolyticus 40B OX=674977 GN=VMC_13720 PE=3 SV=1	VMC_13720	1	2.17219e-23	179.98	2	AFGSANSK(1)VELTK	-0.86433	1	377080	Cytoplasmic
D0WW22	173	K	Putative pullulanase OS=Vibrio alginolyticus 40B OX=674977 GN=VMC_13720 PE=3 SV=1	VMC_13720	1	2.06972e-08	121.8	2	VELTK(1)IGESK	1.0744	1	509150	Cytoplasmic
D0WW22	160	K	Putative pullulanase OS=Vibrio alginolyticus 40B OX=674977 GN=VMC_13720 PE=3 SV=1	VMC_13720	1	5.02658e-16	200.76	2	GDEK(1)AFGSANSK	-0.55846	1	360800	Cytoplasmic
D0WW22	643	K	Putative pullulanase OS=Vibrio alginolyticus 40B OX=674977 GN=VMC_13720 PE=3 SV=1	VMC_13720	1	1.26452e-08	122.51	2	SVLDK(1)IVPGYYHR	-1.1142	2	140730	Cytoplasmic
D0WW22	396	K	Putative pullulanase OS=Vibrio alginolyticus 40B OX=674977 GN=VMC_13720 PE=3 SV=1	VMC_13720	1	8.70269e-11	126.17	2	YQVK(1)VYHPTTGVVETR	-0.64997	2	165050	Cytoplasmic
D0WW28	82	K	Protein translocase subunit SecE OS=Vibrio alginolyticus 40B OX=674977 GN=secE PE=3 SV=1	secE	1	0.00860565	58.286	2	K(1)VVWPTR	0.36943	1	53021	CytoplasmicMembrane
D0WW29	117	K	Transcription termination/antitermination protein NusG OS=Vibrio alginolyticus 40B OX=674977 GN=nusG PE=3 SV=1	nusG	1	9.09868e-06	135.28	3	LEK(1)ASEAPRPR	1.845	3	365910	Cytoplasmic
D0WW29	106	K	Transcription termination/antitermination protein NusG OS=Vibrio alginolyticus 40B OX=674977 GN=nusG PE=3 SV=1	nusG	1	2.91175e-35	199.51	3	VMGFIGGTSDRPAPITDK(1)EADAILNR	3.2272	3	714440	Cytoplasmic
D0WW29	6	K	Transcription termination/antitermination protein NusG OS=Vibrio alginolyticus 40B OX=674977 GN=nusG PE=3 SV=1	nusG	0.84089	0.0484619	58.687	2	SEAPK(0.841)K(0.159)R	0.31588	1	25139	Cytoplasmic
D0WW30	126	K	50S ribosomal protein L11 OS=Vibrio alginolyticus 40B OX=674977 GN=rplK PE=3 SV=1	rplK	1	1.42528e-69	248.69	2	AADMTGADIEAMK(1)R	0.46354	5	3941200	Cytoplasmic
D0WW30	87	K	50S ribosomal protein L11 OS=Vibrio alginolyticus 40B OX=674977 GN=rplK PE=3 SV=1	rplK	1	0.0191282	44.82	3	AAGVK(1)SGSGRPNTEK	2.7562	1	35296	Cytoplasmic
D0WW30	97	K	50S ribosomal protein L11 OS=Vibrio alginolyticus 40B OX=674977 GN=rplK PE=3 SV=1	rplK	1	2.65567e-109	270.11	3	SGSGRPNTEK(1)VGTVTDAQIQEIAETK	1.8949	2	936540	Cytoplasmic
D0WW30	45	K	50S ribosomal protein L11 OS=Vibrio alginolyticus 40B OX=674977 GN=rplK PE=3 SV=1	rplK	1	0.0011258	103.87	2	AFNAK(1)TESIEK	-1.7454	1	77236	Cytoplasmic
D0WW30	72	K	50S ribosomal protein L11 OS=Vibrio alginolyticus 40B OX=674977 GN=rplK PE=3 SV=1	rplK	1	1.99261e-24	148.76	2	SFTFVTK(1)TPPAAVLLK	-0.55693	1	119440	Cytoplasmic
D0WW30	81	K	50S ribosomal protein L11 OS=Vibrio alginolyticus 40B OX=674977 GN=rplK PE=3 SV=1	rplK	1	0.00103145	119.07	2	TPPAAVLLK(1)K	-0.61671	1	3873800	Cytoplasmic
D0WW31	205	K	50S ribosomal protein L1 OS=Vibrio alginolyticus 40B OX=674977 GN=rplA PE=3 SV=1	rplA	1	0.00108266	106.11	2	PSSAK(1)GTFLK	-0.66952	3	987320	Cytoplasmic
D0WW31	105	K	50S ribosomal protein L1 OS=Vibrio alginolyticus 40B OX=674977 GN=rplA PE=3 SV=1	rplA	1	1.68559e-37	174.72	2	EAGADIVGMEDLAEQVK(1)K	2.0911	2	177320	Cytoplasmic
D0WW31	14	K	50S ribosomal protein L1 OS=Vibrio alginolyticus 40B OX=674977 GN=rplA PE=3 SV=1	rplA	1	0.000421857	102.46	2	EK(1)VDVTK	0.80265	1	598630	Cytoplasmic
D0WW31	197	K	50S ribosomal protein L1 OS=Vibrio alginolyticus 40B OX=674977 GN=rplA PE=3 SV=1	rplA	1	1.20212e-22	195.4	2	ENLEALLVALK(1)K	-2.2821	1	196190	Cytoplasmic
D0WW31	141	K	50S ribosomal protein L1 OS=Vibrio alginolyticus 40B OX=674977 GN=rplA PE=3 SV=1	rplA	1	4.31419e-35	164.28	2	GLMPNPK(1)VGTVTPNVAEAVK	1.5859	2	294400	Cytoplasmic
D0WW31	154	K	50S ribosomal protein L1 OS=Vibrio alginolyticus 40B OX=674977 GN=rplA PE=3 SV=1	rplA	1	1.75955e-39	219.16	2	VGTVTPNVAEAVK(1)NAK	-0.26591	1	396120	Cytoplasmic
D0WW31	157	K	50S ribosomal protein L1 OS=Vibrio alginolyticus 40B OX=674977 GN=rplA PE=3 SV=1	rplA	1	0.0030542	73.637	2	NAK(1)AGQVR	0.7195	1	263310	Cytoplasmic
D0WW31	167	K	50S ribosomal protein L1 OS=Vibrio alginolyticus 40B OX=674977 GN=rplA PE=3 SV=1	rplA	1	2.6e-23	198.33	2	NDK(1)NGIIHTTIGK	0.81775	1	568900	Cytoplasmic
D0WW31	177	K	50S ribosomal protein L1 OS=Vibrio alginolyticus 40B OX=674977 GN=rplA PE=3 SV=1	rplA	1	2.16679e-12	89.923	3	NGIIHTTIGK(1)ANFSAEQIK	-0.34213	1	21346	Cytoplasmic
D0WW32	8	K	50S ribosomal protein L10 OS=Vibrio alginolyticus 40B OX=674977 GN=rplJ PE=3 SV=1	rplJ	1	0.00108158	129.56	2	ALNLQDK(1)K	-0.27266	1	2889300	Cytoplasmic
D0WW32	101	K	50S ribosomal protein L10 OS=Vibrio alginolyticus 40B OX=674977 GN=rplJ PE=3 SV=1	rplJ	1	5.31029e-30	216.53	2	DFAK(1)ENK	0.62124	3	1367700	Cytoplasmic
D0WW32	104	K	50S ribosomal protein L10 OS=Vibrio alginolyticus 40B OX=674977 GN=rplJ PE=3 SV=1	rplJ	1	0.000637002	114.64	2	ENK(1)DFEIK	-0.32314	1	2220100	Cytoplasmic
D0WW32	97	K	50S ribosomal protein L10 OS=Vibrio alginolyticus 40B OX=674977 GN=rplJ PE=3 SV=1	rplJ	1	0.000542135	101.41	2	LFK(1)DFAK	-0.94826	1	2953000	Cytoplasmic
D0WW32	141	K	50S ribosomal protein L10 OS=Vibrio alginolyticus 40B OX=674977 GN=rplJ PE=3 SV=1	rplJ	1	1.75964e-22	211.68	2	LMMCMK(1)EASAGK	-0.53004	3	1682600	Cytoplasmic
D0WW33	86	K	50S ribosomal protein L7/L12 OS=Vibrio alginolyticus 40B OX=674977 GN=rplL PE=3 SV=1	rplL	1	9.45204e-20	149.58	2	EAK(1)ALVDGAPAPLK	0.90501	3	3942300	Unknown
D0WW33	83	K	50S ribosomal protein L7/L12 OS=Vibrio alginolyticus 40B OX=674977 GN=rplL PE=3 SV=1	rplL	1	0.000463634	114.39	2	GATGLGLK(1)EAK	1	1	515430	Unknown
D0WW33	72	K	50S ribosomal protein L7/L12 OS=Vibrio alginolyticus 40B OX=674977 GN=rplL PE=3 SV=1	rplL	1	0.00228427	73.637	2	VAVIK(1)AVR	-0.25066	1	11450000	Unknown
D0WW34	697	K	DNA-directed RNA polymerase subunit beta OS=Vibrio alginolyticus 40B OX=674977 GN=rpoB PE=3 SV=1	rpoB	1	8.73707e-08	157.74	2	ADK(1)PLVGTGIER	1.3824	1	1939300	Cytoplasmic
D0WW34	909	K	DNA-directed RNA polymerase subunit beta OS=Vibrio alginolyticus 40B OX=674977 GN=rpoB PE=3 SV=1	rpoB	1	0.00107062	87.942	2	AIFGEK(1)ASDVK	1.2394	1	839720	Cytoplasmic
D0WW34	914	K	DNA-directed RNA polymerase subunit beta OS=Vibrio alginolyticus 40B OX=674977 GN=rpoB PE=3 SV=1	rpoB	1	3.82456e-06	159.11	2	ASDVK(1)DTSLR	0.14071	1	1525500	Cytoplasmic
D0WW34	954	K	DNA-directed RNA polymerase subunit beta OS=Vibrio alginolyticus 40B OX=674977 GN=rpoB PE=3 SV=1	rpoB	1	1.83987e-08	127.03	2	ALEIEQMQLK(1)EAK	-3.2444	2	1086300	Cytoplasmic
D0WW34	988	K	DNA-directed RNA polymerase subunit beta OS=Vibrio alginolyticus 40B OX=674977 GN=rpoB PE=3 SV=1	rpoB	1	9.91496e-12	74.733	2	AVLIEGGYSEAK(1)LDTTDR	1.1374	1	102390	Cytoplasmic
D0WW34	115	K	DNA-directed RNA polymerase subunit beta OS=Vibrio alginolyticus 40B OX=674977 GN=rpoB PE=3 SV=1	rpoB	1	0.000860941	64.906	2	DAPAGTVK(1)DIK	-0.044134	3	805890	Cytoplasmic
D0WW34	941	K	DNA-directed RNA polymerase subunit beta OS=Vibrio alginolyticus 40B OX=674977 GN=rpoB PE=3 SV=1	rpoB	0.91845	0.065277	52.591	2	DGVEK(0.918)DK(0.082)R	0.92737	1	34350	Cytoplasmic
D0WW34	1140	K	DNA-directed RNA polymerase subunit beta OS=Vibrio alginolyticus 40B OX=674977 GN=rpoB PE=3 SV=1	rpoB	1	0.000656253	126.82	2	EQQELAK(1)FR	2.5372	1	1492700	Cytoplasmic
D0WW34	900	K	DNA-directed RNA polymerase subunit beta OS=Vibrio alginolyticus 40B OX=674977 GN=rpoB PE=3 SV=1	rpoB	1	1.39163e-12	145.95	2	GETQLTPEEK(1)LLR	1.1472	1	985240	Cytoplasmic
D0WW34	886	K	DNA-directed RNA polymerase subunit beta OS=Vibrio alginolyticus 40B OX=674977 GN=rpoB PE=3 SV=1	rpoB	1	4.81667e-06	122.51	2	GGDILVGK(1)VTPK	-0.47389	1	292190	Cytoplasmic
D0WW34	890	K	DNA-directed RNA polymerase subunit beta OS=Vibrio alginolyticus 40B OX=674977 GN=rpoB PE=3 SV=1	rpoB	1	8.04002e-45	230.23	2	VTPK(1)GETQLTPEEK	-0.54631	1	638520	Cytoplasmic
D0WW34	1127	K	DNA-directed RNA polymerase subunit beta OS=Vibrio alginolyticus 40B OX=674977 GN=rpoB PE=3 SV=1	rpoB	1	7.57448e-07	159.11	2	GIGDK(1)INQMVK	0.68671	1	1115400	Cytoplasmic
D0WW34	1133	K	DNA-directed RNA polymerase subunit beta OS=Vibrio alginolyticus 40B OX=674977 GN=rpoB PE=3 SV=1	rpoB	1	1.99391e-23	208.63	2	INQMVK(1)EQQELAK	-1.0016	2	425780	Cytoplasmic
D0WW34	1078	K	DNA-directed RNA polymerase subunit beta OS=Vibrio alginolyticus 40B OX=674977 GN=rpoB PE=3 SV=1	rpoB	1	1.68631e-25	187.49	2	GVISK(1)INPVEDMPYDEK	1.0262	1	279940	Cytoplasmic
D0WW34	94	K	DNA-directed RNA polymerase subunit beta OS=Vibrio alginolyticus 40B OX=674977 GN=rpoB PE=3 SV=1	rpoB	1	0.000683579	106.93	2	GVTYSK(1)PLR	1.1744	1	670690	Cytoplasmic
D0WW34	1065	K	DNA-directed RNA polymerase subunit beta OS=Vibrio alginolyticus 40B OX=674977 GN=rpoB PE=3 SV=1	rpoB	1	0.00144261	69.716	2	IQPGDK(1)MAGR	-0.47755	1	571080	Cytoplasmic
D0WW34	1048	K	DNA-directed RNA polymerase subunit beta OS=Vibrio alginolyticus 40B OX=674977 GN=rpoB PE=3 SV=1	rpoB	1	2.45257e-25	171.51	2	ITQGDDLAPGVLK(1)IVK	-2.6447	2	735530	Cytoplasmic
D0WW34	1035	K	DNA-directed RNA polymerase subunit beta OS=Vibrio alginolyticus 40B OX=674977 GN=rpoB PE=3 SV=1	rpoB	1	0.00147458	80.623	2	K(1)ITQGDDLAPGVLK	1.428	1	156980	Cytoplasmic
D0WW34	203	K	DNA-directed RNA polymerase subunit beta OS=Vibrio alginolyticus 40B OX=674977 GN=rpoB PE=3 SV=1	rpoB	1	0.00142118	90.761	2	K(1)LPASIILR	-0.70036	1	633590	Cytoplasmic
D0WW34	83	K	DNA-directed RNA polymerase subunit beta OS=Vibrio alginolyticus 40B OX=674977 GN=rpoB PE=3 SV=1	rpoB	1	3.6673e-26	147.72	2	LGEPVFDVK(1)ECQIR	0.68429	1	203430	Cytoplasmic
D0WW34	1241	K	DNA-directed RNA polymerase subunit beta OS=Vibrio alginolyticus 40B OX=674977 GN=rpoB PE=3 SV=1	rpoB	1	2.18724e-08	207.67	3	LNHLVDDK(1)MHAR	1.1887	4	1224700	Cytoplasmic
D0WW34	107	K	DNA-directed RNA polymerase subunit beta OS=Vibrio alginolyticus 40B OX=674977 GN=rpoB PE=3 SV=1	rpoB	1	8.41064e-15	130.99	2	LVIFDK(1)DAPAGTVK	0.11555	2	1893900	Cytoplasmic
D0WW34	404	K	DNA-directed RNA polymerase subunit beta OS=Vibrio alginolyticus 40B OX=674977 GN=rpoB PE=3 SV=1	rpoB	1	0.000619565	110.22	2	MK(1)FNSSIGR	-0.98447	1	397100	Cytoplasmic
D0WW34	8	K	DNA-directed RNA polymerase subunit beta OS=Vibrio alginolyticus 40B OX=674977 GN=rpoB PE=3 SV=1	rpoB	1	0.000649272	87.251	2	VYSYTEK(1)K	1.1387	3	736890	Cytoplasmic
D0WW34	439	K	DNA-directed RNA polymerase subunit beta OS=Vibrio alginolyticus 40B OX=674977 GN=rpoB PE=3 SV=1	rpoB	1	4.2609e-10	135.5	2	NGK(1)GEVDDIDHLGNR	-0.88979	2	537670	Cytoplasmic
D0WW34	719	K	DNA-directed RNA polymerase subunit beta OS=Vibrio alginolyticus 40B OX=674977 GN=rpoB PE=3 SV=1	rpoB	1	1.08591e-19	187.51	2	NVAVDSGVTAVAK(1)R	0.44622	2	714950	Cytoplasmic
D0WW34	694	K	DNA-directed RNA polymerase subunit beta OS=Vibrio alginolyticus 40B OX=674977 GN=rpoB PE=3 SV=1	rpoB	0.991483	0.00095888	57.62	3	QAVPTLK(0.991)ADK(0.009)PLVGTGIER	0.39274	1	150080	Cytoplasmic
D0WW34	639	K	DNA-directed RNA polymerase subunit beta OS=Vibrio alginolyticus 40B OX=674977 GN=rpoB PE=3 SV=1	rpoB	1	1.47248e-19	230.73	2	QK(1)GESGLHPR	1.2341	2	404000	Cytoplasmic
D0WW34	1157	K	DNA-directed RNA polymerase subunit beta OS=Vibrio alginolyticus 40B OX=674977 GN=rpoB PE=3 SV=1	rpoB	1	2.9559e-26	187.51	2	QK(1)VDIASLSDDEVR	0.38672	2	548610	Cytoplasmic
D0WW34	279	K	DNA-directed RNA polymerase subunit beta OS=Vibrio alginolyticus 40B OX=674977 GN=rpoB PE=3 SV=1	rpoB	1	6.55551e-28	138.33	3	QLEK(1)DGVDHIEVPVEYIVGK	2.5739	2	191140	Cytoplasmic
D0WW34	161	K	DNA-directed RNA polymerase subunit beta OS=Vibrio alginolyticus 40B OX=674977 GN=rpoB PE=3 SV=1	rpoB	1	0.000257806	108.4	2	SPGVFFDSDK(1)GK	0.8377	1	1754100	Cytoplasmic
D0WW34	1261	K	DNA-directed RNA polymerase subunit beta OS=Vibrio alginolyticus 40B OX=674977 GN=rpoB PE=3 SV=1	rpoB	1	1.81205e-10	74.62	2	STGSYSLVTQQPLGGK(1)AQFGGQR	0.2348	1	53609	Cytoplasmic
D0WW34	169	K	DNA-directed RNA polymerase subunit beta OS=Vibrio alginolyticus 40B OX=674977 GN=rpoB PE=3 SV=1	rpoB	1	6.51464e-16	152.17	2	THSSGK(1)VLYNAR	0.24361	2	400630	Cytoplasmic
D0WW34	1173	K	DNA-directed RNA polymerase subunit beta OS=Vibrio alginolyticus 40B OX=674977 GN=rpoB PE=3 SV=1	rpoB	1	0.0108241	66.087	2	TLIK(1)NLR	-0.5023	1	288370	Cytoplasmic
D0WW34	976	K	DNA-directed RNA polymerase subunit beta OS=Vibrio alginolyticus 40B OX=674977 GN=rpoB PE=3 SV=1	rpoB	1	0.000714919	56.938	2	VK(1)AVLIEGGYSEAK	-0.71162	1	144820	Cytoplasmic
D0WW34	1057	K	DNA-directed RNA polymerase subunit beta OS=Vibrio alginolyticus 40B OX=674977 GN=rpoB PE=3 SV=1	rpoB	1	0.000323705	106.84	2	VYLAVK(1)R	-0.46569	1	724880	Cytoplasmic
D0WW35	321	K	DNA-directed RNA polymerase subunit beta' OS=Vibrio alginolyticus 40B OX=674977 GN=rpoC PE=3 SV=1	rpoC	1	1.41552e-05	147.78	2	AITGSNK(1)RPLK	-0.2522	2	688550	Unknown
D0WW35	325	K	DNA-directed RNA polymerase subunit beta' OS=Vibrio alginolyticus 40B OX=674977 GN=rpoC PE=3 SV=1	rpoC	1	0.00991658	76.85	2	RPLK(1)SLADMIK	-0.23598	1	188490	Unknown
D0WW35	13	K	DNA-directed RNA polymerase subunit beta' OS=Vibrio alginolyticus 40B OX=674977 GN=rpoC PE=3 SV=1	rpoC	1	2.61403e-13	171.09	2	AQHK(1)TEEFDAIK	-0.055381	3	1331200	Unknown
D0WW35	96	K	DNA-directed RNA polymerase subunit beta' OS=Vibrio alginolyticus 40B OX=674977 GN=rpoC PE=3 SV=1	rpoC	1	9.40247e-29	229.38	2	CGVEVTQTK(1)VR	0.38249	1	121680	Unknown
D0WW35	9	K	DNA-directed RNA polymerase subunit beta' OS=Vibrio alginolyticus 40B OX=674977 GN=rpoC PE=3 SV=1	rpoC	1	1.38884e-09	120.33	2	DLLNFLK(1)AQHK	-0.46623	1	335060	Unknown
D0WW35	74	K	DNA-directed RNA polymerase subunit beta' OS=Vibrio alginolyticus 40B OX=674977 GN=rpoC PE=3 SV=1	rpoC	1	8.742e-06	115.86	2	DYECLCGK(1)YK	-0.49569	1	519460	Unknown
D0WW35	213	K	DNA-directed RNA polymerase subunit beta' OS=Vibrio alginolyticus 40B OX=674977 GN=rpoC PE=3 SV=1	rpoC	1	2.58355e-40	236.42	2	EELETTNSETK(1)R	-0.22785	1	420370	Unknown
D0WW35	1167	K	DNA-directed RNA polymerase subunit beta' OS=Vibrio alginolyticus 40B OX=674977 GN=rpoC PE=3 SV=1	rpoC	1	8.07979e-18	169.05	2	EPAILAEHTGTVSFGK(1)ETK	0.77808	3	283080	Unknown
D0WW35	789	K	DNA-directed RNA polymerase subunit beta' OS=Vibrio alginolyticus 40B OX=674977 GN=rpoC PE=3 SV=1	rpoC	1	3.96322e-40	190.87	2	GLADTALK(1)TANSGYLTR	-2.5996	2	214410	Unknown
D0WW35	395	K	DNA-directed RNA polymerase subunit beta' OS=Vibrio alginolyticus 40B OX=674977 GN=rpoC PE=3 SV=1	rpoC	1	0.0427235	49.96	2	GLATTIK(1)AAK	-1.6745	1	188930	Unknown
D0WW35	1347	K	DNA-directed RNA polymerase subunit beta' OS=Vibrio alginolyticus 40B OX=674977 GN=rpoC PE=3 SV=1	rpoC	1	0.000575997	92.732	2	GLK(1)ENVIVGR	-0.103	1	559590	Unknown
D0WW35	87	K	DNA-directed RNA polymerase subunit beta' OS=Vibrio alginolyticus 40B OX=674977 GN=rpoC PE=3 SV=1	rpoC	1	7.23713e-58	277.21	2	GVICEK(1)CGVEVTQTK	-1.1301	1	1537800	Unknown
D0WW35	66	K	DNA-directed RNA polymerase subunit beta' OS=Vibrio alginolyticus 40B OX=674977 GN=rpoC PE=3 SV=1	rpoC	1	2.1874e-26	152.23	2	IFGPVK(1)DYECLCGK	-1.1499	1	1102500	Unknown
D0WW35	1250	K	DNA-directed RNA polymerase subunit beta' OS=Vibrio alginolyticus 40B OX=674977 GN=rpoC PE=3 SV=1	rpoC	1	1.9766e-14	192.14	2	INDK(1)HIETIVR	1.1554	2	1780700	Unknown
D0WW35	1127	K	DNA-directed RNA polymerase subunit beta' OS=Vibrio alginolyticus 40B OX=674977 GN=rpoC PE=3 SV=1	rpoC	1	0.0384495	60.892	2	IPQK(1)SGGNK	0.048282	1	119970	Unknown
D0WW35	1132	K	DNA-directed RNA polymerase subunit beta' OS=Vibrio alginolyticus 40B OX=674977 GN=rpoC PE=3 SV=1	rpoC	1	1.40757e-31	183.08	2	SGGNK(1)DITGGLPR	-0.80901	1	463990	Unknown
D0WW35	781	K	DNA-directed RNA polymerase subunit beta' OS=Vibrio alginolyticus 40B OX=674977 GN=rpoC PE=3 SV=1	rpoC	1	0.000909641	97.277	2	K(1)GLADTALK	-1.6992	1	177900	Unknown
D0WW35	371	K	DNA-directed RNA polymerase subunit beta' OS=Vibrio alginolyticus 40B OX=674977 GN=rpoC PE=3 SV=1	rpoC	1	0.00360817	81.642	2	K(1)MALELFK	0.87711	1	51556	Unknown
D0WW35	378	K	DNA-directed RNA polymerase subunit beta' OS=Vibrio alginolyticus 40B OX=674977 GN=rpoC PE=3 SV=1	rpoC	1	8.02972e-07	72.846	2	MALELFK(1)PFIYSK	-1.2017	1	10082	Unknown
D0WW35	40	K	DNA-directed RNA polymerase subunit beta' OS=Vibrio alginolyticus 40B OX=674977 GN=rpoC PE=3 SV=1	rpoC	1	0.000716524	86.205	2	K(1)PETINYR	-0.15955	1	54509	Unknown
D0WW35	1151	K	DNA-directed RNA polymerase subunit beta' OS=Vibrio alginolyticus 40B OX=674977 GN=rpoC PE=3 SV=1	rpoC	0.874572	1.40998e-24	162.41	3	K(0.125)PK(0.875)EPAILAEHTGTVSFGK	-2.3873	1	263300	Unknown
D0WW35	599	K	DNA-directed RNA polymerase subunit beta' OS=Vibrio alginolyticus 40B OX=674977 GN=rpoC PE=3 SV=1	rpoC	1	0.000881022	54.199	2	K(1)QISNLLNEAYR	-2.2378	1	180560	Unknown
D0WW35	370	K	DNA-directed RNA polymerase subunit beta' OS=Vibrio alginolyticus 40B OX=674977 GN=rpoC PE=3 SV=1	rpoC	1	3.38731e-05	129.56	2	LHQCGLPK(1)K	-0.41114	1	583720	Unknown
D0WW35	1246	K	DNA-directed RNA polymerase subunit beta' OS=Vibrio alginolyticus 40B OX=674977 GN=rpoC PE=3 SV=1	rpoC	1	0.000159294	130.31	2	LQGVK(1)INDK	0.036777	1	429370	Unknown
D0WW35	384	K	DNA-directed RNA polymerase subunit beta' OS=Vibrio alginolyticus 40B OX=674977 GN=rpoC PE=3 SV=1	rpoC	1	5.21473e-06	132.39	2	PFIYSK(1)LETR	0.66136	1	261710	Unknown
D0WW35	2	K	DNA-directed RNA polymerase subunit beta' OS=Vibrio alginolyticus 40B OX=674977 GN=rpoC PE=3 SV=1	rpoC	1	2.5547e-05	138.26	2	MK(1)DLLNFLK	-1.746	2	374560	Unknown
D0WW35	1296	K	DNA-directed RNA polymerase subunit beta' OS=Vibrio alginolyticus 40B OX=674977 GN=rpoC PE=3 SV=1	rpoC	1	8.5897e-29	228.13	2	NLEAEGK(1)EPAR	0.20282	1	2199200	Unknown
D0WW35	332	K	DNA-directed RNA polymerase subunit beta' OS=Vibrio alginolyticus 40B OX=674977 GN=rpoC PE=3 SV=1	rpoC	1	0.0021971	74.269	2	SLADMIK(1)GK	1.1195	3	374620	Unknown
D0WW35	39	K	DNA-directed RNA polymerase subunit beta' OS=Vibrio alginolyticus 40B OX=674977 GN=rpoC PE=3 SV=1	rpoC	0.986362	1.4882e-10	149.58	3	SWSFGEVK(0.986)K(0.014)PETINYR	0.96459	1	300510	Unknown
D0WW35	540	K	DNA-directed RNA polymerase subunit beta' OS=Vibrio alginolyticus 40B OX=674977 GN=rpoC PE=3 SV=1	rpoC	1	7.83301e-09	191.67	2	TK(1)QAELHAR	0.49241	1	708890	Unknown
D0WW35	1339	K	DNA-directed RNA polymerase subunit beta' OS=Vibrio alginolyticus 40B OX=674977 GN=rpoC PE=3 SV=1	rpoC	1	4.50857e-14	183.27	2	VLTEAAVSGK(1)R	0.65985	1	1613700	Unknown
D0WW35	850	K	DNA-directed RNA polymerase subunit beta' OS=Vibrio alginolyticus 40B OX=674977 GN=rpoC PE=3 SV=1	rpoC	1	3.43454e-12	118.26	2	VVAEDVLK(1)PGTEDVLIPR	-1.3672	2	611420	Unknown
D0WW38	37	K	Uroporphyrinogen decarboxylase OS=Vibrio alginolyticus 40B OX=674977 GN=hemE PE=3 SV=1	hemE	1	0.000697212	110.22	2	YLPEYK(1)ATR	0.20124	1	1110700	Cytoplasmic
D0WW42	234	K	Uncharacterized protein OS=Vibrio alginolyticus 40B OX=674977 GN=VMC_13920 PE=4 SV=1	VMC_13920	1	6.5812e-16	109.47	3	PLVYSEQK(1)DNIIGFVHR	1.5407	1	21983	CytoplasmicMembrane
D0WW43	18	K	DNA-binding protein HU OS=Vibrio alginolyticus 40B OX=674977 GN=hupA PE=3 SV=1	hupA	1	0.000218215	138.26	1	ADLSK(1)AQAK	-2.3817	2	4820800	Cytoplasmic
D0WW43	3	K	DNA-binding protein HU OS=Vibrio alginolyticus 40B OX=674977 GN=hupA PE=3 SV=1	hupA	1	1.04613e-80	221.56	2	NK(1)TQLIDFIAEK	-0.50803	4	795720	Cytoplasmic
D0WW43	13	K	DNA-binding protein HU OS=Vibrio alginolyticus 40B OX=674977 GN=hupA PE=3 SV=1	hupA	1	1.86311e-20	157.67	2	TQLIDFIAEK(1)ADLSK	-0.79234	1	92774	Cytoplasmic
D0WW43	64	K	DNA-binding protein HU OS=Vibrio alginolyticus 40B OX=674977 GN=hupA PE=3 SV=1	hupA	1	6.69048e-50	201.65	2	NPK(1)TGDEIQIAAANVPAFVAGK	-0.94737	2	707530	Cytoplasmic
D0WW44	119	K	Uncharacterized protein OS=Vibrio alginolyticus 40B OX=674977 GN=VMC_13940 PE=4 SV=1	VMC_13940	1	0.000168464	86.243	2	FNK(1)DGEAVYQQYR	-0.7481	1	23148	Unknown
D0WW45	9	K	Phosphoribosylamine--glycine ligase, probable OS=Vibrio alginolyticus 40B OX=674977 GN=VMC_13950 PE=4 SV=1	VMC_13950	1	0.00762498	54.27	2	DGTPK(1)VIEYNCR	-0.028308	1	9333.4	Cytoplasmic
D0WW49	102	K	Fe/S biogenesis protein NfuA OS=Vibrio alginolyticus 40B OX=674977 GN=nfuA PE=3 SV=1	nfuA	1	6.1712e-14	156.14	2	K(1)VADDAPLVER	-1.6015	1	355400	Cytoplasmic
D0WW49	94	K	Fe/S biogenesis protein NfuA OS=Vibrio alginolyticus 40B OX=674977 GN=nfuA PE=3 SV=1	nfuA	1	1.08588e-11	97.175	2	MGSQLTLK(1)APNAK	-0.20321	1	11889	Cytoplasmic
D0WW53	230	K	S1 motif domain-containing protein OS=Vibrio alginolyticus 40B OX=674977 GN=VMC_14030 PE=4 SV=1	VMC_14030	1	0.00179415	66.485	3	DYFNHNEPLSK(1)VPSHR	0.89259	1	18894	Cytoplasmic
D0WW53	217	K	S1 motif domain-containing protein OS=Vibrio alginolyticus 40B OX=674977 GN=VMC_14030 PE=4 SV=1	VMC_14030	1	0.00264206	82.716	2	EQEGEK(1)FK	1.1657	1	62486	Cytoplasmic
D0WW53	418	K	S1 motif domain-containing protein OS=Vibrio alginolyticus 40B OX=674977 GN=VMC_14030 PE=4 SV=1	VMC_14030	1	2.64248e-22	191.55	2	ETDSFVADVIK(1)R	0.45372	1	87561	Cytoplasmic
D0WW53	423	K	S1 motif domain-containing protein OS=Vibrio alginolyticus 40B OX=674977 GN=VMC_14030 PE=4 SV=1	VMC_14030	1	0.0195473	44.42	2	GNLK(1)VQK	1.2167	1	18241	Cytoplasmic
D0WW53	192	K	S1 motif domain-containing protein OS=Vibrio alginolyticus 40B OX=674977 GN=VMC_14030 PE=4 SV=1	VMC_14030	1	7.39859e-06	97.175	2	IAEDANLLEK(1)IR	-0.95564	1	41716	Cytoplasmic
D0WW53	574	K	S1 motif domain-containing protein OS=Vibrio alginolyticus 40B OX=674977 GN=VMC_14030 PE=4 SV=1	VMC_14030	1	2.96145e-10	99.127	3	IMDGK(1)NPLDASAVHPEAYPVVK	3.7976	1	43891	Cytoplasmic
D0WW53	121	K	S1 motif domain-containing protein OS=Vibrio alginolyticus 40B OX=674977 GN=VMC_14030 PE=4 SV=1	VMC_14030	1	0.00132624	72.042	2	LEDLYLPYK(1)PK	0.14673	2	88437	Cytoplasmic
D0WW53	123	K	S1 motif domain-containing protein OS=Vibrio alginolyticus 40B OX=674977 GN=VMC_14030 PE=4 SV=1	VMC_14030	0.909515	1.72907e-05	109.88	2	LEDLYLPYK(0.09)PK(0.91)R	2.6589	1	47025	Cytoplasmic
D0WW53	88	K	S1 motif domain-containing protein OS=Vibrio alginolyticus 40B OX=674977 GN=VMC_14030 PE=4 SV=1	VMC_14030	1	0.000164234	103.69	2	QTILK(1)SIQEQGK	-0.70439	1	13084	Cytoplasmic
D0WW57	184	K	Transcriptional regulatory protein ompR OS=Vibrio alginolyticus 40B OX=674977 GN=ompR PE=4 SV=1	ompR	1	0.00217989	87.251	2	DK(1)LMNMAR	-0.85474	1	91775	Cytoplasmic
D0WW57	218	K	Transcriptional regulatory protein ompR OS=Vibrio alginolyticus 40B OX=674977 GN=ompR PE=4 SV=1	ompR	1	0.00172668	59.645	2	MLEDDPSK(1)PR	0.035527	2	250550	Cytoplasmic
D0WW57	6	K	Transcriptional regulatory protein ompR OS=Vibrio alginolyticus 40B OX=674977 GN=ompR PE=4 SV=1	ompR	1	0.000140292	79.235	3	MQENHK(1)ILVVDDDAR	0.10377	1	55776	Cytoplasmic
D0WW60	519	K	ATP-dependent DNA helicase RecG OS=Vibrio alginolyticus 40B OX=674977 GN=recG PE=3 SV=1	recG	0.999322	0.00080458	65.879	3	K(0.001)LPDVK(0.999)IGLVHGR	-0.22091	1	11532	Cytoplasmic
D0WW62	342	K	Guanosine-3',5'-bis(Diphosphate) 3'-pyrophosphohydrolase OS=Vibrio alginolyticus 40B OX=674977 GN=spoT PE=3 SV=1	spoT	1	0.000352684	72.365	2	GVAAHWSYK(1)DK	1.2517	1	26863	Unknown
D0WW62	292	K	Guanosine-3',5'-bis(Diphosphate) 3'-pyrophosphohydrolase OS=Vibrio alginolyticus 40B OX=674977 GN=spoT PE=3 SV=1	spoT	1	0.0366989	53.517	2	MK(1)DYIAVPK	-0.95618	1	23603	Unknown
D0WW62	246	K	Guanosine-3',5'-bis(Diphosphate) 3'-pyrophosphohydrolase OS=Vibrio alginolyticus 40B OX=674977 GN=spoT PE=3 SV=1	spoT	1	0.0116012	55.235	2	NLFSIYNK(1)MK	2.3031	1	23103	Unknown
D0WW62	154	K	Guanosine-3',5'-bis(Diphosphate) 3'-pyrophosphohydrolase OS=Vibrio alginolyticus 40B OX=674977 GN=spoT PE=3 SV=1	spoT	1	0.0633696	44.598	2	TLGALRPDK(1)K	-1.2836	1	157820	Unknown
D0WW63	45	K	DNA-directed RNA polymerase subunit omega OS=Vibrio alginolyticus 40B OX=674977 GN=rpoZ PE=3 SV=1	rpoZ	1	1.12104e-10	90.376	2	DALVPEENDK(1)PTVIALR	-1.3389	1	892780	Cytoplasmic
D0WW63	61	K	DNA-directed RNA polymerase subunit omega OS=Vibrio alginolyticus 40B OX=674977 GN=rpoZ PE=3 SV=1	rpoZ	1	2.34384e-12	158.59	2	EIEEGLITK(1)EVLDAR	-2.1401	1	27542	Cytoplasmic
D0WW63	35	K	DNA-directed RNA polymerase subunit omega OS=Vibrio alginolyticus 40B OX=674977 GN=rpoZ PE=3 SV=1	rpoZ	1	1.11359e-31	188.77	3	QMQTGGK(1)DALVPEENDKPTVIALR	2.4672	2	226960	Cytoplasmic
D0WW63	12	K	DNA-directed RNA polymerase subunit omega OS=Vibrio alginolyticus 40B OX=674977 GN=rpoZ PE=3 SV=1	rpoZ	1	5.94673e-17	200.76	3	VTVQDAVEK(1)VGNR	-0.59053	2	708520	Cytoplasmic
D0WW64	52	K	Guanylate kinase OS=Vibrio alginolyticus 40B OX=674977 GN=gmk PE=3 SV=1	gmk	1	5.47619e-36	184.65	2	NPTYAMK(1)VSVSHTTR	-0.4703	1	30272	Cytoplasmic
D0WW78	234	K	Uncharacterized protein OS=Vibrio alginolyticus 40B OX=674977 GN=VMC_14280 PE=4 SV=1	VMC_14280	1	0.00476137	77.072	2	ETTNILK(1)K	-2.2191	1	222790	Cytoplasmic
D0WW78	194	K	Uncharacterized protein OS=Vibrio alginolyticus 40B OX=674977 GN=VMC_14280 PE=4 SV=1	VMC_14280	1	8.74208e-08	124.06	2	FEDAK(1)VELDPSR	-0.36084	1	355890	Cytoplasmic
D0WW78	227	K	Uncharacterized protein OS=Vibrio alginolyticus 40B OX=674977 GN=VMC_14280 PE=4 SV=1	VMC_14280	1	3.5353e-05	97.594	3	LDSHVK(1)ETTNILK	1.2227	1	133570	Cytoplasmic
D0WW78	189	K	Uncharacterized protein OS=Vibrio alginolyticus 40B OX=674977 GN=VMC_14280 PE=4 SV=1	VMC_14280	1	0.00076466	111.39	2	LFSK(1)FEDAK	0.59349	1	368980	Cytoplasmic
D0WW79	58	K	Ribonuclease PH OS=Vibrio alginolyticus 40B OX=674977 GN=rph PE=3 SV=1	rph	1	3.25706e-20	109.47	2	GQGK(1)GWVTAEYGMLPR	-1.9702	1	77508	Cytoplasmic
D0WW79	9	K	Ribonuclease PH OS=Vibrio alginolyticus 40B OX=674977 GN=rph PE=3 SV=1	rph	1	0.0289016	49.16	2	K(1)ADQVRPIK	0.48946	1	13961	Cytoplasmic
D0WW79	54	K	Ribonuclease PH OS=Vibrio alginolyticus 40B OX=674977 GN=rph PE=3 SV=1	rph	1	0.0030096	75.915	2	WLK(1)GQGK	0.20631	1	326180	Cytoplasmic
D0WW80	103	K	Orotate phosphoribosyltransferase OS=Vibrio alginolyticus 40B OX=674977 GN=pyrE PE=3 SV=1	pyrE	1	1.59603e-17	88.796	3	EAK(1)DHGEGGNLVGSALEGR	-0.6061	1	201790	Cytoplasmic
D0WW80	19	K	Orotate phosphoribosyltransferase OS=Vibrio alginolyticus 40B OX=674977 GN=pyrE PE=3 SV=1	pyrE	1	0.000213483	87.942	2	EVLK(1)FGEFTLK	-2.5547	1	52166	Cytoplasmic
D0WW80	26	K	Orotate phosphoribosyltransferase OS=Vibrio alginolyticus 40B OX=674977 GN=pyrE PE=3 SV=1	pyrE	1	0.000535506	102.55	2	FGEFTLK(1)SGR	0.25968	1	159810	Cytoplasmic
D0WW80	161	K	Orotate phosphoribosyltransferase OS=Vibrio alginolyticus 40B OX=674977 GN=pyrE PE=3 SV=1	pyrE	1	2.12456e-08	126.17	2	GK(1)GELSAIQEVER	-1.2031	1	158950	Cytoplasmic
D0WW80	198	K	Orotate phosphoribosyltransferase OS=Vibrio alginolyticus 40B OX=674977 GN=pyrE PE=3 SV=1	pyrE	1	2.57872e-06	127.03	2	GTDK(1)EHLEAVK	-0.78481	1	495730	Cytoplasmic
D0WW80	205	K	Orotate phosphoribosyltransferase OS=Vibrio alginolyticus 40B OX=674977 GN=pyrE PE=3 SV=1	pyrE	1	9.61821e-11	97.594	3	GTDKEHLEAVK(1)AYR	0.81024	2	120210	Cytoplasmic
D0WW81	299	K	Lipid A biosynthesis lauroyltransferase OS=Vibrio alginolyticus 40B OX=674977 GN=htrB PE=3 SV=1	htrB	1	0.000827693	59.645	3	APEQWMWLHK(1)R	0.22015	1	40310	CytoplasmicMembrane
D0WW82	80	K	Nucleoid occlusion factor SlmA OS=Vibrio alginolyticus 40B OX=674977 GN=slmA PE=3 SV=1	slmA	1	2.00647e-09	172.1	2	ILDDEK(1)DTLER	-0.15688	1	110080	Cytoplasmic
D0WW82	37	K	Nucleoid occlusion factor SlmA OS=Vibrio alginolyticus 40B OX=674977 GN=slmA PE=3 SV=1	slmA	1	2.92056e-06	71.219	2	LAK(1)QVGVSEAALYR	-0.76101	1	10738	Cytoplasmic
D0WW83	45	K	Coenzyme A biosynthesis bifunctional protein CoaBC OS=Vibrio alginolyticus 40B OX=674977 GN=coaB PE=3 SV=1	coaB	1	2.13845e-05	65.212	2	AAK(1)EFITPLTMQAVSGR	0.74881	1	17999	Cytoplasmic
D0WW83	7	K	Coenzyme A biosynthesis bifunctional protein CoaBC OS=Vibrio alginolyticus 40B OX=674977 GN=coaB PE=3 SV=1	coaB	1	0.0062414	51.43	2	MQTLAGK(1)K	-0.78889	1	26240	Cytoplasmic
D0WW84	83	K	Methyl-accepting chemotaxis protein OS=Vibrio alginolyticus 40B OX=674977 GN=VMC_14340 PE=4 SV=1	VMC_14340	1	0.00351662	62.969	2	EAAK(1)EILK	-0.074571	1	16380	CytoplasmicMembrane
D0WW86	44	K	50S ribosomal protein L28 OS=Vibrio alginolyticus 40B OX=674977 GN=rpmB PE=3 SV=1	rpmB	1	0.00155874	94.806	2	FWVESEK(1)R	-0.5124	1	3719500	Cytoplasmic
D0WW86	54	K	50S ribosomal protein L28 OS=Vibrio alginolyticus 40B OX=674977 GN=rpmB PE=3 SV=1	rpmB	1	0.00322048	66.087	2	LSAK(1)GMR	-1.6854	1	490800	Cytoplasmic
D0WW86	10	K	50S ribosomal protein L28 OS=Vibrio alginolyticus 40B OX=674977 GN=rpmB PE=3 SV=1	rpmB	1	2.62224e-05	155.82	2	VCQVTGK(1)R	0.46621	1	1118300	Cytoplasmic
D0WW88	155	K	Formamidopyrimidine-DNA glycosylase OS=Vibrio alginolyticus 40B OX=674977 GN=mutM PE=3 SV=1	mutM	1	0.00543293	66.664	2	VAVK(1)QFIMDNK	2.7849	1	31533	Cytoplasmic
D0WW92	19	K	Glycosyl transferase, group 2 OS=Vibrio alginolyticus 40B OX=674977 GN=VMC_14420 PE=4 SV=1	VMC_14420	1	6.75926e-06	91.993	2	NEEK(1)HLQACLDTVK	0.15138	1	34445	Unknown
D0WW99	37	K	3-deoxy-D-manno-octulosonic acid transferase OS=Vibrio alginolyticus 40B OX=674977 GN=VMC_14490 PE=3 SV=1	VMC_14490	1	0.00539013	69.276	2	WK(1)EHFGITPK	-0.77952	1	17374	Unknown
D0WWA0	327	K	ADP-heptose--LPS heptosyltransferase II OS=Vibrio alginolyticus 40B OX=674977 GN=rfaF PE=4 SV=1	rfaF	1	2.11073e-06	117.99	2	HLK(1)CLTELSPK	0.41619	1	125210	Unknown
D0WWA0	110	K	ADP-heptose--LPS heptosyltransferase II OS=Vibrio alginolyticus 40B OX=674977 GN=rfaF PE=4 SV=1	rfaF	1	0.042448	42.075	2	TGWK(1)GEMR	0.66861	1	37525	Unknown
D0WWA2	287	K	ADP-L-glycero-D-manno-heptose-6-epimerase OS=Vibrio alginolyticus 40B OX=674977 GN=rfaD PE=3 SV=1	rfaD	1	2.23375e-45	220.34	2	GAYQEFTQADLTK(1)LR	0.39278	1	289750	Cytoplasmic
D0WWA2	213	K	ADP-L-glycero-D-manno-heptose-6-epimerase OS=Vibrio alginolyticus 40B OX=674977 GN=rfaD PE=3 SV=1	rfaD	1	2.95956e-19	184.04	2	LFAGSESFK(1)R	0.40856	1	1179500	Cytoplasmic
D0WWA7	251	K	OtnA protein OS=Vibrio alginolyticus 40B OX=674977 GN=VMC_14570 PE=4 SV=1	VMC_14570	1	0.00100978	69.276	2	K(1)LDMYDLLLK	-1.604	1	29328	Periplasmic
D0WWA7	653	K	OtnA protein OS=Vibrio alginolyticus 40B OX=674977 GN=VMC_14570 PE=4 SV=1	VMC_14570	1	4.94618e-07	162.49	2	LNILEK(1)PNVK	0.71837	2	511760	Periplasmic
D0WWA7	181	K	OtnA protein OS=Vibrio alginolyticus 40B OX=674977 GN=VMC_14570 PE=4 SV=1	VMC_14570	1	8.87956e-06	119.07	2	VK(1)EQMIGVR	0.68009	1	155550	Periplasmic
D0WWA8	24	K	OtnA protein OS=Vibrio alginolyticus 40B OX=674977 GN=VMC_14580 PE=4 SV=1	VMC_14580	1	8.29369e-12	128.97	2	LDVDDYLNK(1)AGGAK	-0.029445	1	64890	Unknown
D0WWB3	2	K	Glucose-1-phosphate thymidylyltransferase OS=Vibrio alginolyticus 40B OX=674977 GN=VMC_14630 PE=3 SV=1	VMC_14630	1	7.5431e-05	51.454	2	MK(1)GIILAGGSGTR	-2.0219	1	52445	Cytoplasmic
D0WWD2	323	K	UDP-glucose 6-dehydrogenase OS=Vibrio alginolyticus 40B OX=674977 GN=VMC_14820 PE=3 SV=1	VMC_14820	1	7.20748e-19	179.36	2	ASSIQGIMK(1)R	-0.75716	1	334090	Cytoplasmic
D0WWD2	147	K	UDP-glucose 6-dehydrogenase OS=Vibrio alginolyticus 40B OX=674977 GN=VMC_14820 PE=3 SV=1	VMC_14820	1	4.07773e-07	112.73	2	EGK(1)ALYDNLHPSR	-1.1616	1	17745	Cytoplasmic
D0WWD2	307	K	UDP-glucose 6-dehydrogenase OS=Vibrio alginolyticus 40B OX=674977 GN=VMC_14820 PE=3 SV=1	VMC_14820	1	0.0147688	61.48	2	LIMK(1)AGSDNFR	-0.98698	1	177150	Cytoplasmic
D0WWD4	11	K	Triosephosphate isomerase OS=Vibrio alginolyticus 40B OX=674977 GN=tpiA PE=3 SV=1	tpiA	1	0.00100612	71.066	3	RPVVMGNWK(1)LNGSK	-1.1016	1	45370	Cytoplasmic
D0WWD9	106	K	Endonuclease III OS=Vibrio alginolyticus 40B OX=674977 GN=nth PE=3 SV=1	nth	1	4.70036e-16	122.51	2	EYIK(1)TIGLFNSK	0.092508	1	21048	Cytoplasmic
D0WWD9	114	K	Endonuclease III OS=Vibrio alginolyticus 40B OX=674977 GN=nth PE=3 SV=1	nth	1	2.49184e-11	119.43	2	TIGLFNSK(1)AENTIK	2.8937	1	17007	Cytoplasmic
D0WWD9	128	K	Endonuclease III OS=Vibrio alginolyticus 40B OX=674977 GN=nth PE=3 SV=1	nth	1	4.7469e-06	75.5	3	ILLEK(1)HNGEVPEDR	2.1463	1	31738	Cytoplasmic
D0WWD9	123	K	Endonuclease III OS=Vibrio alginolyticus 40B OX=674977 GN=nth PE=3 SV=1	nth	1	0.00315261	78.816	2	TCK(1)ILLEK	-1.1372	1	40666	Cytoplasmic
D0WWE0	9	K	Aldoketomutase OS=Vibrio alginolyticus 40B OX=674977 GN=gloA PE=3 SV=1	gloA	1	0.00199812	55.235	2	VGDLDK(1)SIK	-1.9434	1	205360	Cytoplasmic
D0WWE2	265	K	Sodium-type flagellar protein MotY OS=Vibrio alginolyticus 40B OX=674977 GN=motY PE=4 SV=1	motY	1	0.0037363	82.716	2	IQVQGYGK(1)R	-2.3865	1	14795	OuterMembrane
D0WWE2	108	K	Sodium-type flagellar protein MotY OS=Vibrio alginolyticus 40B OX=674977 GN=motY PE=4 SV=1	motY	1	0.0107019	42.835	2	ITNLK(1)FFK	-1.7976	1	11832	OuterMembrane
D0WWE3	102	K	Ribonuclease T OS=Vibrio alginolyticus 40B OX=674977 GN=rnt PE=3 SV=1	rnt	1	0.0218225	46.835	2	EIYK(1)LIR	-0.14661	1	32124	Cytoplasmic
D0WWE3	98	K	Ribonuclease T OS=Vibrio alginolyticus 40B OX=674977 GN=rnt PE=3 SV=1	rnt	1	8.17957e-45	206.03	2	GAVSEQEALK(1)EIYK	0.90815	1	67834	Cytoplasmic
D0WWE3	11	K	Ribonuclease T OS=Vibrio alginolyticus 40B OX=674977 GN=rnt PE=3 SV=1	rnt	1	0.0028282	62.271	2	TLENEALTLK(1)K	0.35791	1	33074	Cytoplasmic
D0WWE6	105	K	Glutaredoxin OS=Vibrio alginolyticus 40B OX=674977 GN=grxD PE=3 SV=1	grxD	1	2.09236e-08	128.57	2	GELQPLIK(1)EAAAR	0.63688	1	319360	Unknown
D0WWE7	43	K	Superoxide dismutase OS=Vibrio alginolyticus 40B OX=674977 GN=sodB PE=3 SV=1	sodB	1	2.872e-07	59.625	3	HHNTYVVK(1)LNGLIPGTEFEGK	0.85844	1	18965	Periplasmic
D0WWF0	456	K	Aldehyde-alcohol dehydrogenase OS=Vibrio alginolyticus 40B OX=674977 GN=VMC_15000 PE=3 SV=1	VMC_15000	1	0.000528362	90.306	3	RAENMLWHK(1)LPK	-1.0676	3	512730	Cytoplasmic
D0WWF0	459	K	Aldehyde-alcohol dehydrogenase OS=Vibrio alginolyticus 40B OX=674977 GN=VMC_15000 PE=3 SV=1	VMC_15000	1	0.000356802	113.7	2	LPK(1)SIYFR	-0.065776	1	366080	Cytoplasmic
D0WWF0	879	K	Aldehyde-alcohol dehydrogenase OS=Vibrio alginolyticus 40B OX=674977 GN=VMC_15000 PE=3 SV=1	VMC_15000	1	1.06996e-74	240.52	2	AFVEGETFEGTTVIK(1)K	-0.22134	1	184710	Cytoplasmic
D0WWF0	284	K	Aldehyde-alcohol dehydrogenase OS=Vibrio alginolyticus 40B OX=674977 GN=VMC_15000 PE=3 SV=1	VMC_15000	1	9.36337e-06	96.946	2	K(1)VLLIDGALNAK	-0.070853	1	35225	Cytoplasmic
D0WWF0	79	K	Aldehyde-alcohol dehydrogenase OS=Vibrio alginolyticus 40B OX=674977 GN=VMC_15000 PE=3 SV=1	VMC_15000	1	3.3287e-32	192.95	2	NHFASEFIYNK(1)YK	0.013261	2	166510	Cytoplasmic
D0WWF0	228	K	Aldehyde-alcohol dehydrogenase OS=Vibrio alginolyticus 40B OX=674977 GN=VMC_15000 PE=3 SV=1	VMC_15000	1	2.17289e-15	111.98	3	PAIGVGAGNVPVVIDETADIK(1)R	0.41993	1	9016.9	Cytoplasmic
D0WWF0	129	K	Aldehyde-alcohol dehydrogenase OS=Vibrio alginolyticus 40B OX=674977 GN=VMC_15000 PE=3 SV=1	VMC_15000	1	0.000726788	109.36	2	SLISLK(1)TR	-0.23609	1	980460	Cytoplasmic
D0WWF0	793	K	Aldehyde-alcohol dehydrogenase OS=Vibrio alginolyticus 40B OX=674977 GN=VMC_15000 PE=3 SV=1	VMC_15000	1	0.00418326	77.072	2	TAQK(1)IER	0.69143	1	305350	Cytoplasmic
D0WWF0	68	K	Aldehyde-alcohol dehydrogenase OS=Vibrio alginolyticus 40B OX=674977 GN=VMC_15000 PE=3 SV=1	VMC_15000	1	2.26159e-12	137.58	2	VIK(1)NHFASEFIYNK	-0.26061	2	254350	Cytoplasmic
D0WWF0	317	K	Aldehyde-alcohol dehydrogenase OS=Vibrio alginolyticus 40B OX=674977 GN=VMC_15000 PE=3 SV=1	VMC_15000	1	5.4353e-12	144.09	2	VPADTK(1)VLVGEGLGK	0.6202	1	860180	Cytoplasmic
D0WWF0	389	K	Aldehyde-alcohol dehydrogenase OS=Vibrio alginolyticus 40B OX=674977 GN=VMC_15000 PE=3 SV=1	VMC_15000	1	0.0437664	40.203	2	YFGDK(1)MK	-1.1704	1	72119	Cytoplasmic
D0WWF0	758	K	Aldehyde-alcohol dehydrogenase OS=Vibrio alginolyticus 40B OX=674977 GN=VMC_15000 PE=3 SV=1	VMC_15000	1	1.71981e-15	88.203	3	YNANDNPTK(1)QTAFSQYDRPQAR	2.3896	1	94409	Cytoplasmic
D0WWF1	107	K	UPF0056 membrane protein OS=Vibrio alginolyticus 40B OX=674977 GN=VMC_15010 PE=3 SV=1	VMC_15010	1	0.00130203	82.716	2	QEK(1)TEYVSR	10.099	1	207100	CytoplasmicMembrane
D0WWF3	239	K	Aspartate-semialdehyde dehydrogenase OS=Vibrio alginolyticus 40B OX=674977 GN=asd PE=3 SV=1	asd	1	0.000573942	83.438	2	DNGQSK(1)EEWK	-1.4615	1	14945	Cytoplasmic
D0WWF5	144	K	Uncharacterized protein OS=Vibrio alginolyticus 40B OX=674977 GN=VMC_15050 PE=4 SV=1	VMC_15050	1	0.0117054	45.939	2	EVDK(1)LAQSLLK	0.14639	1	15518	Unknown
D0WWF7	90	K	Nucleoid-associated protein VMC_15070 OS=Vibrio alginolyticus 40B OX=674977 GN=ndpA PE=3 SV=1	ndpA	1	0.00973559	51.864	2	LK(1)EELIK	-0.079223	1	9852.8	Cytoplasmic
D0WWF8	6	K	UPF0352 protein VMC_15080 OS=Vibrio alginolyticus 40B OX=674977 GN=VMC_15080 PE=3 SV=1	VMC_15080	1	6.98018e-17	174.05	2	PITSK(1)YTDEQVEK	-1.8022	1	335730	Unknown
D0WWG3	56	K	Putative NAD(P)H nitroreductase OS=Vibrio alginolyticus 40B OX=674977 GN=ydjA PE=3 SV=1	ydjA	1	0.00399165	63.397	2	FVIAQGDGLK(1)K	3.7574	1	302270	Cytoplasmic
D0WWG5	36	K	2,4-dienoyl-CoA reductase OS=Vibrio alginolyticus 40B OX=674977 GN=fadH PE=3 SV=1	fadH	1	2.65585e-06	78.888	3	VLMGSMHTGLEEHK(1)EGLQK	0.45542	1	16179	Cytoplasmic
D0WWG5	191	K	2,4-dienoyl-CoA reductase OS=Vibrio alginolyticus 40B OX=674977 GN=fadH PE=3 SV=1	fadH	1	0.00209752	59.645	2	YDEWGGSYK(1)K	4.2646	1	13537	Cytoplasmic
D0WWG6	109	K	Protease 4 OS=Vibrio alginolyticus 40B OX=674977 GN=VMC_15160 PE=3 SV=1	VMC_15160	1	5.5285e-06	82.437	2	DDPK(1)VSGLVLALR	-2.2948	1	11072	CytoplasmicMembrane
D0WWG6	127	K	Protease 4 OS=Vibrio alginolyticus 40B OX=674977 GN=VMC_15160 PE=3 SV=1	VMC_15160	1	0.00657562	64.064	2	DMPETNLTK(1)LR	-0.65217	1	74347	CytoplasmicMembrane
D0WWG6	133	K	Protease 4 OS=Vibrio alginolyticus 40B OX=674977 GN=VMC_15160 PE=3 SV=1	VMC_15160	1	0.00142147	78.816	2	YIAK(1)ALNEFK	1.6883	1	23111	CytoplasmicMembrane
D0WWH0	10	K	Peptide methionine sulfoxide reductase MsrB OS=Vibrio alginolyticus 40B OX=674977 GN=msrB PE=3 SV=1	msrB	1	0.00190287	58.916	2	VTK(1)SDEQWR	-0.71915	1	32948	Cytoplasmic
D0WWH1	220	K	Glyceraldehyde-3-phosphate dehydrogenase OS=Vibrio alginolyticus 40B OX=674977 GN=VMC_15210 PE=3 SV=1	VMC_15210	1	8.14345e-44	138.49	3	FGIESGLMTTVHATTATQK(1)TVDGPSAK	3.604	1	53710	Cytoplasmic
D0WWH1	228	K	Glyceraldehyde-3-phosphate dehydrogenase OS=Vibrio alginolyticus 40B OX=674977 GN=VMC_15210 PE=3 SV=1	VMC_15210	1	1.53499e-06	148.9	2	TVDGPSAK(1)DWR	4.5631	2	8405300	Cytoplasmic
D0WWH1	151	K	Glyceraldehyde-3-phosphate dehydrogenase OS=Vibrio alginolyticus 40B OX=674977 GN=VMC_15210 PE=3 SV=1	VMC_15210	1	0.000118095	126.82	2	HITAGAK(1)K	-0.012306	3	1797800	Cytoplasmic
D0WWH1	152	K	Glyceraldehyde-3-phosphate dehydrogenase OS=Vibrio alginolyticus 40B OX=674977 GN=VMC_15210 PE=3 SV=1	VMC_15210	1	2.29996e-05	154.81	2	K(1)VVLTGPSK	0.30215	1	698320	Cytoplasmic
D0WWH1	201	K	Glyceraldehyde-3-phosphate dehydrogenase OS=Vibrio alginolyticus 40B OX=674977 GN=VMC_15210 PE=3 SV=1	VMC_15210	1	9.33064e-11	89.529	3	VLNDK(1)FGIESGLMTTVHATTATQK	-0.51861	2	122000	Cytoplasmic
D0WWH4	164	K	rRNA (Guanine-N1-)-methyltransferase OS=Vibrio alginolyticus 40B OX=674977 GN=VMC_15240 PE=4 SV=1	VMC_15240	1	0.00102748	48.785	2	IYAPCK(1)AEELQR	0.71718	1	27035	Cytoplasmic
D0WWI1	284	K	Uncharacterized protein OS=Vibrio alginolyticus 40B OX=674977 GN=VMC_15310 PE=3 SV=1	VMC_15310	1	1.27652e-11	103.76	2	IWGDVIK(1)NVTHER	1.2129	1	30665	CytoplasmicMembrane
D0WWI1	91	K	Uncharacterized protein OS=Vibrio alginolyticus 40B OX=674977 GN=VMC_15310 PE=3 SV=1	VMC_15310	1	0.000992311	92.732	2	VGLETSEYK(1)R	0.55198	1	44739	CytoplasmicMembrane
D0WWI3	74	K	UPF0260 protein VMC_15330 OS=Vibrio alginolyticus 40B OX=674977 GN=VMC_15330 PE=3 SV=1	VMC_15330	1	0.00838519	43.306	2	FTSGEECTK(1)LTR	0.48867	1	6937.6	Cytoplasmic
D0WWI3	60	K	UPF0260 protein VMC_15330 OS=Vibrio alginolyticus 40B OX=674977 GN=VMC_15330 PE=3 SV=1	VMC_15330	1	0.000731984	72.365	2	TCSCK(1)DYPNR	0.88885	1	13145	Cytoplasmic
D0WWI7	91	K	Nucleoid-associated protein VMC_15370 OS=Vibrio alginolyticus 40B OX=674977 GN=VMC_15370 PE=3 SV=1	VMC_15370	1	0.0178913	57.042	2	EK(1)MASVTGGMQLPPGMK	-0.74617	1	30898	Unknown
D0WWI7	12	K	Nucleoid-associated protein VMC_15370 OS=Vibrio alginolyticus 40B OX=674977 GN=VMC_15370 PE=3 SV=1	VMC_15370	1	2.15026e-24	181.44	2	GGMGNLMK(1)QAQQMQDR	1.271	3	274840	Unknown
D0WWI8	77	K	DNA polymerase III, subunits gamma and tau OS=Vibrio alginolyticus 40B OX=674977 GN=dnaX PE=4 SV=1	dnaX	1	0.000105816	86.838	3	QALEHEK(1)TPEMAQK	1.5635	1	12873	Cytoplasmic
D0WWI9	114	K	DNA polymerase III subunit gamma/tau OS=Vibrio alginolyticus 40B OX=674977 GN=dnaX PE=3 SV=1	dnaX	1	8.4189e-12	159.93	2	ELLDNVQYK(1)PAR	-2.8937	1	128860	Unknown
D0WWJ0	57	K	Adenine phosphoribosyltransferase OS=Vibrio alginolyticus 40B OX=674977 GN=apt PE=3 SV=1	apt	1	5.09376e-05	92.707	2	DMGFTK(1)VVGTEAR	0.29594	2	261090	Cytoplasmic
D0WWJ0	21	K	Adenine phosphoribosyltransferase OS=Vibrio alginolyticus 40B OX=674977 GN=apt PE=3 SV=1	apt	1	4.23022e-05	110.52	2	SIQDYPK(1)PGILFR	0.83213	1	427720	Cytoplasmic
D0WWJ0	14	K	Adenine phosphoribosyltransferase OS=Vibrio alginolyticus 40B OX=674977 GN=apt PE=3 SV=1	apt	1	4.09158e-06	129.69	2	SSIK(1)SIQDYPK	0.19221	3	322680	Cytoplasmic
D0WWJ0	10	K	Adenine phosphoribosyltransferase OS=Vibrio alginolyticus 40B OX=674977 GN=apt PE=3 SV=1	apt	1	4.34901e-05	92.707	2	TTETISLIK(1)SSIK	-0.22188	1	157610	Cytoplasmic
D0WWJ0	51	K	Adenine phosphoribosyltransferase OS=Vibrio alginolyticus 40B OX=674977 GN=apt PE=3 SV=1	apt	1	0.000889494	92.732	2	YK(1)DMGFTK	-0.90384	1	353600	Cytoplasmic
D0WWJ3	277	K	Transcriptional regulator, LysR family OS=Vibrio alginolyticus 40B OX=674977 GN=VMC_15430 PE=3 SV=1	VMC_15430	1	0.000870773	94.806	2	DHLPEK(1)VR	1.1014	1	164800	Cytoplasmic
D0WWJ3	271	K	Transcriptional regulator, LysR family OS=Vibrio alginolyticus 40B OX=674977 GN=VMC_15430 PE=3 SV=1	VMC_15430	1	2.48575e-07	83.214	3	DIYMLYNHK(1)DHLPEK	0.36113	2	110450	Cytoplasmic
D0WWJ3	24	K	Transcriptional regulator, LysR family OS=Vibrio alginolyticus 40B OX=674977 GN=VMC_15430 PE=3 SV=1	VMC_15430	1	0.0191437	47.361	2	K(1)TMIPVATITR	2.0867	1	65195	Cytoplasmic
D0WWJ4	358	K	Amidophosphoribosyltransferase OS=Vibrio alginolyticus 40B OX=674977 GN=purF PE=3 SV=1	purF	1	1.56451e-06	92.707	2	GK(1)NVLLVDDSIVR	-2.1715	1	26610	Unknown
D0WWJ4	193	K	Amidophosphoribosyltransferase OS=Vibrio alginolyticus 40B OX=674977 GN=purF PE=3 SV=1	purF	1	0.0209064	60.001	2	PLCLGK(1)R	-2.2996	1	37677	Unknown
D0WWJ6	191	K	DedD protein OS=Vibrio alginolyticus 40B OX=674977 GN=VMC_15460 PE=4 SV=1	VMC_15460	0.996938	0.0362435	54.436	2	GQLLK(0.997)FK(0.003)PLNP	-1.3291	1	18883	Cytoplasmic
D0WWJ6	186	K	DedD protein OS=Vibrio alginolyticus 40B OX=674977 GN=VMC_15460 PE=4 SV=1	VMC_15460	1	0.0404939	55.235	2	ITGSK(1)GQLLK	-0.9981	1	69997	Cytoplasmic
D0WWJ6	169	K	DedD protein OS=Vibrio alginolyticus 40B OX=674977 GN=VMC_15460 PE=4 SV=1	VMC_15460	1	0.00156385	59.645	2	VIVGPDVSK(1)SK	-2.1214	1	156640	Cytoplasmic
D0WWJ8	10	K	Acetyl-coenzyme A carboxylase carboxyl transferase subunit beta OS=Vibrio alginolyticus 40B OX=674977 GN=accD PE=3 SV=1	accD	1	5.72568e-21	215.79	2	ILEK(1)SNLVSSR	-0.24908	1	484600	Cytoplasmic
D0WWJ8	18	K	Acetyl-coenzyme A carboxylase carboxyl transferase subunit beta OS=Vibrio alginolyticus 40B OX=674977 GN=accD PE=3 SV=1	accD	1	0.000164664	71.066	2	K(1)ASIPEGVWTK	-0.52256	1	118110	Cytoplasmic
D0WWJ8	283	K	Acetyl-coenzyme A carboxylase carboxyl transferase subunit beta OS=Vibrio alginolyticus 40B OX=674977 GN=accD PE=3 SV=1	accD	1	1.29841e-44	123.02	3	MTNHK(1)SPLVVSVNESPNEEPYSVPEADEKG	2.0799	1	174340	Cytoplasmic
D0WWJ8	50	K	Acetyl-coenzyme A carboxylase carboxyl transferase subunit beta OS=Vibrio alginolyticus 40B OX=674977 GN=accD PE=3 SV=1	accD	1	1.11172e-08	159.93	3	NLEVCPK(1)CNHHMR	0.9995	3	403600	Cytoplasmic
D0WWJ8	6	K	Acetyl-coenzyme A carboxylase carboxyl transferase subunit beta OS=Vibrio alginolyticus 40B OX=674977 GN=accD PE=3 SV=1	accD	1	0.000398123	123.5	2	SWLEK(1)ILEK	-0.56214	1	78626	Cytoplasmic
D0WWK4	391	K	Asparagine synthase (glutamine-hydrolyzing) OS=Vibrio alginolyticus 40B OX=674977 GN=asnB PE=3 SV=1	asnB	1	2.49756e-08	145.08	2	ANK(1)SLAAWGVEGR	0.3119	1	462110	Cytoplasmic
D0WWK4	221	K	Asparagine synthase (glutamine-hydrolyzing) OS=Vibrio alginolyticus 40B OX=674977 GN=asnB PE=3 SV=1	asnB	1	2.26255e-31	220.17	2	EELTEALEAAVK(1)R	-0.97837	1	228260	Cytoplasmic
D0WWK4	472	K	Asparagine synthase (glutamine-hydrolyzing) OS=Vibrio alginolyticus 40B OX=674977 GN=asnB PE=3 SV=1	asnB	1	4.67271e-08	53.773	2	EVAEQK(1)VTDQQMETAQYR	-1.0512	1	19675	Cytoplasmic
D0WWK4	493	K	Asparagine synthase (glutamine-hydrolyzing) OS=Vibrio alginolyticus 40B OX=674977 GN=asnB PE=3 SV=1	asnB	1	0.00725692	62.705	2	FPYNTPTTK(1)EGYVYR	0.95944	1	481490	Cytoplasmic
D0WWK4	338	K	Asparagine synthase (glutamine-hydrolyzing) OS=Vibrio alginolyticus 40B OX=674977 GN=asnB PE=3 SV=1	asnB	1	0.0552912	40.203	2	IK(1)AMGIK	0.015837	1	87362	Cytoplasmic
D0WWK4	377	K	Asparagine synthase (glutamine-hydrolyzing) OS=Vibrio alginolyticus 40B OX=674977 GN=asnB PE=3 SV=1	asnB	1	0.000133354	81.799	2	K(1)LLALNMFDCAR	0.40207	1	34261	Cytoplasmic
D0WWK4	68	K	Asparagine synthase (glutamine-hydrolyzing) OS=Vibrio alginolyticus 40B OX=674977 GN=asnB PE=3 SV=1	asnB	1	1.50125e-46	224.52	2	LAIVGLNSGAQPLYSPDK(1)K	-2.5792	1	838110	Cytoplasmic
D0WWK4	421	K	Asparagine synthase (glutamine-hydrolyzing) OS=Vibrio alginolyticus 40B OX=674977 GN=asnB PE=3 SV=1	asnB	1	0.000183785	94.66	2	LNPADK(1)MCGNGK	-0.52461	1	72561	Cytoplasmic
D0WWK4	427	K	Asparagine synthase (glutamine-hydrolyzing) OS=Vibrio alginolyticus 40B OX=674977 GN=asnB PE=3 SV=1	asnB	1	0.000743582	125.98	2	MCGNGK(1)MEK	-1.9181	1	45593	Cytoplasmic
D0WWK4	430	K	Asparagine synthase (glutamine-hydrolyzing) OS=Vibrio alginolyticus 40B OX=674977 GN=asnB PE=3 SV=1	asnB	1	0.000675768	101.41	2	MEK(1)HILR	-0.43415	2	938440	Cytoplasmic
D0WWK4	26	K	Asparagine synthase (glutamine-hydrolyzing) OS=Vibrio alginolyticus 40B OX=674977 GN=asnB PE=3 SV=1	asnB	1	9.27314e-20	181.08	3	SDAAALRPIALEMSK(1)K	0.3186	4	1196200	Cytoplasmic
D0WWK6	81	K	N-acetylglucosamine repressor OS=Vibrio alginolyticus 40B OX=674977 GN=nagC PE=3 SV=1	nagC	1	0.010071	40.224	3	AISLTTEVK(1)PFHSIAVR	0.042009	1	20119	Cytoplasmic
D0WWK6	60	K	N-acetylglucosamine repressor OS=Vibrio alginolyticus 40B OX=674977 GN=nagC PE=3 SV=1	nagC	1	2.34384e-12	121.86	2	GLIK(1)EVAQQASTGGR	-0.30346	1	112550	Cytoplasmic
D0WWK9	170	K	Glutamine--tRNA ligase OS=Vibrio alginolyticus 40B OX=674977 GN=glnS PE=3 SV=1	glnS	1	4.26646e-11	171.34	2	AGEFEEGK(1)ACLR	0.27355	1	185410	Cytoplasmic
D0WWK9	24	K	Glutamine--tRNA ligase OS=Vibrio alginolyticus 40B OX=674977 GN=glnS PE=3 SV=1	glnS	1	4.39216e-17	135.5	3	DLADGK(1)HTSVHTR	0.74047	4	407970	Cytoplasmic
D0WWK9	552	K	Glutamine--tRNA ligase OS=Vibrio alginolyticus 40B OX=674977 GN=glnS PE=3 SV=1	glnS	1	0.0392424	60.589	2	DTWAK(1)IENQ	2.7269	1	29796	Cytoplasmic
D0WWK9	400	K	Glutamine--tRNA ligase OS=Vibrio alginolyticus 40B OX=674977 GN=glnS PE=3 SV=1	glnS	1	0.0024905	111.61	2	EDFREEANK(1)K	0.41547	2	555500	Cytoplasmic
D0WWK9	83	K	Glutamine--tRNA ligase OS=Vibrio alginolyticus 40B OX=674977 GN=glnS PE=3 SV=1	glnS	1	3.70965e-09	154.81	2	EDIEYVESIK(1)K	1.8934	1	34195	Cytoplasmic
D0WWK9	465	K	Glutamine--tRNA ligase OS=Vibrio alginolyticus 40B OX=674977 GN=glnS PE=3 SV=1	glnS	1	2.08586e-07	87.573	3	GVIHWVSADK(1)ALPAEIR	-0.085039	1	94975	Cytoplasmic
D0WWK9	271	K	Glutamine--tRNA ligase OS=Vibrio alginolyticus 40B OX=674977 GN=glnS PE=3 SV=1	glnS	1	1.47773e-20	179.31	2	LNLEYTVMSK(1)R	-0.29358	1	158160	Cytoplasmic
D0WWK9	409	K	Glutamine--tRNA ligase OS=Vibrio alginolyticus 40B OX=674977 GN=glnS PE=3 SV=1	glnS	1	0.00258115	62.88	2	LVLGK(1)EVR	-0.39637	1	322020	Cytoplasmic
D0WWK9	18	K	Glutamine--tRNA ligase OS=Vibrio alginolyticus 40B OX=674977 GN=glnS PE=3 SV=1	glnS	1	3.82834e-06	152.17	2	QIIDK(1)DLADGK	0.78571	2	349540	Cytoplasmic
D0WWK9	455	K	Glutamine--tRNA ligase OS=Vibrio alginolyticus 40B OX=674977 GN=glnS PE=3 SV=1	glnS	1	7.86582e-09	106.11	3	VK(1)GVIHWVSADK	0.22391	2	351670	Cytoplasmic
D0WWL0	14	K	Ferric uptake regulation protein OS=Vibrio alginolyticus 40B OX=674977 GN=fur PE=3 SV=1	fur	1	0.00211941	78.932	2	DAGLK(1)VTLPR	0.55772	1	460990	Unknown
D0WWL0	41	K	Ferric uptake regulation protein OS=Vibrio alginolyticus 40B OX=674977 GN=fur PE=3 SV=1	fur	1	3.52623e-27	125.75	3	ILEVLQQPDCQHISAEDLYK(1)K	0.76246	1	150570	Unknown
D0WWL0	112	K	Ferric uptake regulation protein OS=Vibrio alginolyticus 40B OX=674977 GN=fur PE=3 SV=1	fur	1	0.000798487	121.31	2	QK(1)EIAAK	0.52695	1	88013	Unknown
D0WWL0	9	K	Ferric uptake regulation protein OS=Vibrio alginolyticus 40B OX=674977 GN=fur PE=3 SV=1	fur	1	9.43825e-17	172.51	2	SDNNQALK(1)DAGLK	0.24376	1	514630	Unknown
D0WWL1	24	K	Flavodoxin OS=Vibrio alginolyticus 40B OX=674977 GN=fldA PE=3 SV=1	fldA	1	0.000616068	78.178	2	MIQK(1)QLGK	-0.23736	2	551900	Cytoplasmic
D0WWL2	219	K	Esterase/lipase YbfF, putative OS=Vibrio alginolyticus 40B OX=674977 GN=ybfF PE=4 SV=1	ybfF	1	1.23085e-05	71.219	3	GGDSDYLMPEHQPAVK(1)R	-0.64264	1	12469	Cytoplasmic
D0WWL2	161	K	Esterase/lipase YbfF, putative OS=Vibrio alginolyticus 40B OX=674977 GN=ybfF PE=4 SV=1	ybfF	1	0.0109533	69.716	2	QFLSK(1)SLYK	0.53281	1	45284	Cytoplasmic
D0WWL3	85	K	Negative modulator of initiation of replication OS=Vibrio alginolyticus 40B OX=674977 GN=seqA PE=3 SV=1	seqA	1	2.98845e-06	99.174	2	SLLISDEFAGLK(1)K	-0.75663	1	120510	Cytoplasmic
D0WWL5	213	K	Phosphoglucomutase OS=Vibrio alginolyticus 40B OX=674977 GN=VMC_15650 PE=4 SV=1	VMC_15650	1	0.00184314	62.494	2	DVAVGK(1)TLVSSALIDR	-1.8998	1	29225	Cytoplasmic
D0WWL5	323	K	Phosphoglucomutase OS=Vibrio alginolyticus 40B OX=674977 GN=VMC_15650 PE=4 SV=1	VMC_15650	1	1.47378e-14	166.65	2	IQAVANGPQK(1)DVLK	-0.60951	1	261720	Cytoplasmic
D0WWL5	389	K	Phosphoglucomutase OS=Vibrio alginolyticus 40B OX=674977 GN=VMC_15650 PE=4 SV=1	VMC_15650	1	9.69612e-17	169.81	2	IYCESFK(1)GEEHLK	2.1988	3	1358100	Cytoplasmic
D0WWL5	305	K	Phosphoglucomutase OS=Vibrio alginolyticus 40B OX=674977 GN=VMC_15650 PE=4 SV=1	VMC_15650	1	1.92746e-11	80.026	3	NPQDYYEELAAK(1)HGESK	-0.4725	1	139720	Cytoplasmic
D0WWL5	382	K	Phosphoglucomutase OS=Vibrio alginolyticus 40B OX=674977 GN=VMC_15650 PE=4 SV=1	VMC_15650	1	3.92981e-15	95.345	2	PSGTEDIYK(1)IYCESFK	0.54672	1	15712	Cytoplasmic
D0WWL8	293	K	Citrate synthase OS=Vibrio alginolyticus 40B OX=674977 GN=gltA PE=3 SV=1	gltA	1	3.51686e-06	162.49	2	AK(1)DKDDPFR	1.5813	1	601120	Cytoplasmic
D0WWL8	295	K	Citrate synthase OS=Vibrio alginolyticus 40B OX=674977 GN=gltA PE=3 SV=1	gltA	1	3.69981e-19	204.86	2	DK(1)DDPFR	-0.22758	2	2377400	Cytoplasmic
D0WWL8	222	K	Citrate synthase OS=Vibrio alginolyticus 40B OX=674977 GN=gltA PE=3 SV=1	gltA	1	7.6109e-62	243.26	3	AMDK(1)IFTLHADHEQNASTSTVR	1.6706	4	1187900	Cytoplasmic
D0WWL8	105	K	Citrate synthase OS=Vibrio alginolyticus 40B OX=674977 GN=gltA PE=3 SV=1	gltA	1	4.46967e-52	236.34	2	EQYEQFK(1)TTVTR	0.25338	1	1300900	Cytoplasmic
D0WWL8	356	K	Citrate synthase OS=Vibrio alginolyticus 40B OX=674977 GN=gltA PE=3 SV=1	gltA	1	7.15473e-11	175.64	2	IALSDEYFVSK(1)K	0.9668	1	1282000	Cytoplasmic
D0WWL8	168	K	Citrate synthase OS=Vibrio alginolyticus 40B OX=674977 GN=gltA PE=3 SV=1	gltA	1	0.000441345	74.524	2	LLSK(1)MPTLAAMCYK	-0.66745	2	520470	Cytoplasmic
D0WWL8	310	K	Citrate synthase OS=Vibrio alginolyticus 40B OX=674977 GN=gltA PE=3 SV=1	gltA	1	0.000651388	129.56	2	VYK(1)NYDPR	-0.30851	1	2436800	Cytoplasmic
D0WWM0	3	K	Succinate dehydrogenase hydrophobic membrane anchor subunit OS=Vibrio alginolyticus 40B OX=674977 GN=sdhD PE=4 SV=1	sdhD	1	2.79138e-08	158.37	2	VK(1)HVSSFGR	0.60879	2	687830	CytoplasmicMembrane
D0WWM1	502	K	Succinate dehydrogenase flavoprotein subunit OS=Vibrio alginolyticus 40B OX=674977 GN=sdhA PE=3 SV=1	sdhA	1	1.66457e-50	238.02	2	DAHLADK(1)SSEFNTQR	-1.052	5	2108600	CytoplasmicMembrane
D0WWM1	584	K	Succinate dehydrogenase flavoprotein subunit OS=Vibrio alginolyticus 40B OX=674977 GN=sdhA PE=3 SV=1	sdhA	1	0.0182417	56.091	2	EAFPPK(1)VR	0.38186	1	465780	CytoplasmicMembrane
D0WWM1	488	K	Succinate dehydrogenase flavoprotein subunit OS=Vibrio alginolyticus 40B OX=674977 GN=sdhA PE=3 SV=1	sdhA	1	7.82121e-25	119.43	2	EGDAMATGLEELK(1)VIR	-1.1283	2	29246	CytoplasmicMembrane
D0WWM1	312	K	Succinate dehydrogenase flavoprotein subunit OS=Vibrio alginolyticus 40B OX=674977 GN=sdhA PE=3 SV=1	sdhA	1	1.21673e-11	132.44	3	GCDGPWGPHIK(1)LK	-0.2474	2	938130	CytoplasmicMembrane
D0WWM1	314	K	Succinate dehydrogenase flavoprotein subunit OS=Vibrio alginolyticus 40B OX=674977 GN=sdhA PE=3 SV=1	sdhA	1	0.00404718	72.038	2	LK(1)LDHLGK	1.2731	1	514820	CytoplasmicMembrane
D0WWM1	267	K	Succinate dehydrogenase flavoprotein subunit OS=Vibrio alginolyticus 40B OX=674977 GN=sdhA PE=3 SV=1	sdhA	1	5.55999e-17	200.76	2	GEGGYLLNK(1)DGER	0.61381	1	1479100	CytoplasmicMembrane
D0WWM1	495	K	Succinate dehydrogenase flavoprotein subunit OS=Vibrio alginolyticus 40B OX=674977 GN=sdhA PE=3 SV=1	sdhA	1	0.000109973	136.84	2	LK(1)DAHLADK	0.88167	1	954510	CytoplasmicMembrane
D0WWM1	124	K	Succinate dehydrogenase flavoprotein subunit OS=Vibrio alginolyticus 40B OX=674977 GN=sdhA PE=3 SV=1	sdhA	1	3.12653e-61	223.55	2	PFGGQSK(1)EFGGEQAAR	0.34021	1	1477400	CytoplasmicMembrane
D0WWM1	196	K	Succinate dehydrogenase flavoprotein subunit OS=Vibrio alginolyticus 40B OX=674977 GN=sdhA PE=3 SV=1	sdhA	1	1.55404e-17	200.76	2	SK(1)ATILATGGAGR	-0.078038	1	574740	CytoplasmicMembrane
D0WWM1	155	K	Succinate dehydrogenase flavoprotein subunit OS=Vibrio alginolyticus 40B OX=674977 GN=sdhA PE=3 SV=1	sdhA	1	2.91861e-41	234.58	3	TGHALLHTLYQQNVK(1)HK	1.5694	1	742180	CytoplasmicMembrane
D0WWM2	228	K	Succinate dehydrogenase iron-sulfur subunit OS=Vibrio alginolyticus 40B OX=674977 GN=sdhB PE=3 SV=1	sdhB	1	8.35921e-12	183.13	2	AIGHIK(1)SMLVNR	-0.75117	2	965750	CytoplasmicMembrane
D0WWM2	216	K	Succinate dehydrogenase iron-sulfur subunit OS=Vibrio alginolyticus 40B OX=674977 GN=sdhB PE=3 SV=1	sdhB	1	1.5499e-12	150.85	3	CHGIMNCVSVCPK(1)GLNPTK	0.75018	1	98888	CytoplasmicMembrane
D0WWM2	222	K	Succinate dehydrogenase iron-sulfur subunit OS=Vibrio alginolyticus 40B OX=674977 GN=sdhB PE=3 SV=1	sdhB	1	1.00993e-07	142.71	2	GLNPTK(1)AIGHIK	0.60933	2	722400	CytoplasmicMembrane
D0WWM2	2	K	Succinate dehydrogenase iron-sulfur subunit OS=Vibrio alginolyticus 40B OX=674977 GN=sdhB PE=3 SV=1	sdhB	1	0.0226602	46.447	2	MK(1)LNFSLYR	1.2689	1	110650	CytoplasmicMembrane
D0WWM2	116	K	Succinate dehydrogenase iron-sulfur subunit OS=Vibrio alginolyticus 40B OX=674977 GN=sdhB PE=3 SV=1	sdhB	1	2.76198e-10	115.05	2	VK(1)PFLIDDGALPPSR	-1.1477	1	1495600	CytoplasmicMembrane
D0WWM2	17	K	Succinate dehydrogenase iron-sulfur subunit OS=Vibrio alginolyticus 40B OX=674977 GN=sdhB PE=3 SV=1	sdhB	1	3.74559e-06	108.4	2	YNPDVDTK(1)PYMK	0.93675	4	2558100	CytoplasmicMembrane
D0WWM3	479	K	Oxoglutarate dehydrogenase (succinyl-transferring) OS=Vibrio alginolyticus 40B OX=674977 GN=sucA PE=3 SV=1	sucA	1	1.17094e-16	89.636	3	HGHNEADEPNATQPLMYQK(1)IK	0.79474	1	91570	Cytoplasmic
D0WWM3	277	K	Oxoglutarate dehydrogenase (succinyl-transferring) OS=Vibrio alginolyticus 40B OX=674977 GN=sucA PE=3 SV=1	sucA	1	0.00215539	50.116	2	K(1)PQDLFDEFAGK	1.2667	1	40426	Cytoplasmic
D0WWM3	276	K	Oxoglutarate dehydrogenase (succinyl-transferring) OS=Vibrio alginolyticus 40B OX=674977 GN=sucA PE=3 SV=1	sucA	1	3.92677e-05	98.009	2	LNMLVNVLGK(1)K	-0.80043	1	21556	Cytoplasmic
D0WWM3	92	K	Oxoglutarate dehydrogenase (succinyl-transferring) OS=Vibrio alginolyticus 40B OX=674977 GN=sucA PE=3 SV=1	sucA	1	6.00179e-31	201.21	2	QVK(1)VLQLINAYR	-0.29108	1	45142	Cytoplasmic
D0WWM3	182	K	Oxoglutarate dehydrogenase (succinyl-transferring) OS=Vibrio alginolyticus 40B OX=674977 GN=sucA PE=3 SV=1	sucA	1	1.37417e-20	110.9	3	TYCGSIGAEYMHMTDTEQK(1)R	0.60723	1	215250	Cytoplasmic
D0WWM3	579	K	Oxoglutarate dehydrogenase (succinyl-transferring) OS=Vibrio alginolyticus 40B OX=674977 GN=sucA PE=3 SV=1	sucA	1	0.00153449	99.305	2	VNK(1)LYNDR	-0.71785	1	332070	Cytoplasmic
D0WWM3	223	K	Oxoglutarate dehydrogenase (succinyl-transferring) OS=Vibrio alginolyticus 40B OX=674977 GN=sucA PE=3 SV=1	sucA	1	0.0152084	60.589	2	YLGAK(1)FPGAK	-3.1858	1	733280	Cytoplasmic
D0WWM7	107	K	Maltose/maltodextrin import ATP-binding protein MalK OS=Vibrio alginolyticus 40B OX=674977 GN=malK PE=3 SV=1	malK	1	5.78501e-08	162.49	2	ADK(1)AEIDK	2.4912	2	550090	CytoplasmicMembrane
D0WWM7	112	K	Maltose/maltodextrin import ATP-binding protein MalK OS=Vibrio alginolyticus 40B OX=674977 GN=malK PE=3 SV=1	malK	1	6.415e-06	166.66	2	ADKAEIDK(1)R	0.15953	1	250930	CytoplasmicMembrane
[truncated: 2,253 more rows]
