# Supplementary material for: A Systematic Study of Lysine Succinylation in the Pathogenic Bacterium Vibrio harveyi in Aquatic Animals
Source: Molecules. 2025 May 31;30(11):2418. doi: 10.3390/molecules30112418 (PMC12155945; doi:10.3390/molecules30112418)
Supplement: Supplementary file 1 [file molecules-30-02418-s001.zip › Supplemental Table S2. List of succinylated peptides identified in V. harveyi..xlsx]

## Sheet: Summary
Header line description of table 1			Table 1. MS/MS spectrum database search analysis summary (Localization probability > 0.75)
Total spectrum	Number of spectrum produced by mass spectrometer
Matched spectrum	Number of spectrum matched with alignment protein		Total spectrums	Matched spectrums	Peptides	Modified peptides	Identified proteins	Identified sites
Peptides	Number of peptides which spectrum hit		51193	6471	5135	4240	1271	4252
Modified peptides	Total number of modified peptides identified
Identified proteins	Number of proteins detected by spectrum search analysis
Identified sites	Number of modification sites detected by spectrum search analysis
Header line description of worksheet "Site_ident"
Protein accession	Protein accession number of database used for search
Position	Modification site localization in protein
Amino acid	The amino acid that modification site modified
Protein description	Protein functional description
Gene name	Name of the gene associated to the protein sequence
Localization probability	Probability of a certain amino acid containing this modification in this peptide
PEP	The maximal posterior error probability for peptides
Score	Andromeda score for the best associated MS/MS spectrum
Modified sequence	Identified peptide sequence marked with modification sites localization probabilities
Charge	The charge-state of the peptide
Mass error [ppm]	Parts per million ratio of peptide mass error between the theory and practice
MS/MS Counts	Number of spectrum matched with peptide
Header line description of worksheet "Peptide_ident"
ID	Identified peptide index number
Sequence	Identified peptide amino acid sequence
Length	Identified peptide amino acid length
Modifications	identified peptide with modification markers
Modified sequence	Identified peptide sequence marked with modification sites localization probabilities
Protein accession	Protein accession number of database used for search
Protein description	Protein functional description
Charge	The charge-state of the peptide
m/z	The recalibrated mass-over-charge value of the peptide
Mass error [ppm]	Parts per million ratio of peptide mass error between the theory and practice
PEP	The maximal posterior error probability for peptides
Score	Andromeda score for the best associated MS/MS spectrum
Intensity	Ionic signal intensity of identified peptide

## Sheet: Site_ident
Protein accession	Position	Amino acid	Protein description	Gene name	Localization probability	PEP	Score	Charge	Modified sequence	Mass error [ppm]	MS/MS Counts	Intensity
D0WS73	105	K	Autoinducer 2-binding periplasmic protein LuxP OS=Vibrio alginolyticus 40B OX=674977 GN=rbsB PE=4 SV=1	rbsB	1	0.00190291	64.064	2	SK(1)IPVLTLDR	-0.58027	1	188880
D0WSA6	475	K	Putative aldehyde dehydrogenase OS=Vibrio alginolyticus 40B OX=674977 GN=VMC_00630 PE=4 SV=1	VMC_00630	1	0.000171673	76.85	2	FYTETK(1)TVTAR	1.0837	1	14026
D0WSE6	326	K	Sulfite reductase [NADPH] hemoprotein beta-component OS=Vibrio alginolyticus 40B OX=674977 GN=cysI PE=3 SV=1	cysI	1	0.000638935	88.734	2	VGSDVFK(1)AEVEK	-1.9414	1	24494
D0WSF2	205	K	tRNA-dihydrouridine(20/20a) synthase OS=Vibrio alginolyticus 40B OX=674977 GN=dusA PE=3 SV=1	dusA	1	0.000188206	83.438	2	AWLSGLSPK(1)ENR	-2.0276	1	61812
D0WSF3	59	K	Ferric uptake regulation protein OS=Vibrio alginolyticus 40B OX=674977 GN=fur PE=3 SV=1	fur	1	0.0115879	66.953	2	ESEPQAK(1)PPTVYR	-3.0123	1	62157
D0WSF4	13	K	CheX domain-containing protein OS=Vibrio alginolyticus 40B OX=674977 GN=VMC_01040 PE=4 SV=1	VMC_01040	0.999568	3.12336e-16	159.93	2	TMASLELK(1)PQKPR	-0.75046	1	19805
D0WSF5	41	K	Glucose-6-phosphate isomerase OS=Vibrio alginolyticus 40B OX=674977 GN=pgi PE=3 SV=1	pgi	1	0.000151799	105.04	2	FDK(1)YSAR	0.71501	1	560550
D0WSF5	3	K	Glucose-6-phosphate isomerase OS=Vibrio alginolyticus 40B OX=674977 GN=pgi PE=3 SV=1	pgi	1	8.47084e-36	256.71	2	MLK(1)NINPTQTQAWK	-0.35604	2	875960
D0WSF5	476	K	Glucose-6-phosphate isomerase OS=Vibrio alginolyticus 40B OX=674977 GN=pgi PE=3 SV=1	pgi	1	2.44841e-24	177.74	3	VFEGNRPTNSILVK(1)QITPR	1.5634	2	376180
D0WSF8	388	K	Replicative DNA helicase OS=Vibrio alginolyticus 40B OX=674977 GN=dnaB PE=3 SV=1	dnaB	1	0.000574387	96.957	3	ADK(1)RPVNSDLR	1.4367	2	103220
D0WSG0	71	K	50S ribosomal protein L9 OS=Vibrio alginolyticus 40B OX=674977 GN=rplI PE=3 SV=1	rplI	1	7.76252e-28	188.19	2	AEK(1)VNALEAVVIASK	-0.87667	1	1510700
D0WSG0	83	K	50S ribosomal protein L9 OS=Vibrio alginolyticus 40B OX=674977 GN=rplI PE=3 SV=1	rplI	1	8.13217e-31	146.48	2	VNALEAVVIASK(1)AGDEGK	0.70719	1	232560
D0WSG0	89	K	50S ribosomal protein L9 OS=Vibrio alginolyticus 40B OX=674977 GN=rplI PE=3 SV=1	rplI	1	1.87693e-19	163.09	2	AGDEGK(1)LFGSIGTR	1.6051	1	1530400
D0WSG0	35	K	50S ribosomal protein L9 OS=Vibrio alginolyticus 40B OX=674977 GN=rplI PE=3 SV=1	rplI	1	1.27668e-11	160.62	2	NFLIPQGK(1)AVMATK	-0.33836	1	812150
D0WSG0	57	K	50S ribosomal protein L9 OS=Vibrio alginolyticus 40B OX=674977 GN=rplI PE=3 SV=1	rplI	1	2.43904e-08	100.56	3	RAELEAK(1)VAEQLAAAEAR	-0.59287	1	136270
D0WSG1	30	K	30S ribosomal protein S18 OS=Vibrio alginolyticus 40B OX=674977 GN=rpsR PE=3 SV=1	rpsR	1	2.91468e-15	176.97	2	DVATLK(1)NYITEAGK	-0.42722	1	957620
D0WSG1	38	K	30S ribosomal protein S18 OS=Vibrio alginolyticus 40B OX=674977 GN=rpsR PE=3 SV=1	rpsR	1	1.08204e-41	228.73	2	NYITEAGK(1)IVPSR	0.41786	1	1014500
D0WSG1	50	K	30S ribosomal protein S18 OS=Vibrio alginolyticus 40B OX=674977 GN=rpsR PE=3 SV=1	rpsR	1	1.68403e-08	146.88	2	ITGTSAK(1)YQR	0.69369	1	1012200
D0WSG1	73	K	30S ribosomal protein S18 OS=Vibrio alginolyticus 40B OX=674977 GN=rpsR PE=3 SV=1	rpsR	1	0.000121888	107.08	2	YLALLPYTDK(1)HQ	1.5192	1	5331800
D0WSG3	104	K	30S ribosomal protein S6 OS=Vibrio alginolyticus 40B OX=674977 GN=rpsF PE=3 SV=1	rpsF	1	1.09623e-31	203.8	2	AAITEQSIMLK(1)QK	-0.91674	2	1336900
D0WSG3	53	K	30S ribosomal protein S6 OS=Vibrio alginolyticus 40B OX=674977 GN=rpsF PE=3 SV=1	rpsF	1	1.99608e-06	142.04	3	QLAYPINK(1)LHK	-0.33699	2	713510
D0WSG3	93	K	30S ribosomal protein S6 OS=Vibrio alginolyticus 40B OX=674977 GN=rpsF PE=3 SV=1	rpsF	1	1.21452e-11	162.23	2	TK(1)AAITEQSIMLK	-1.9049	2	950210
D0WSG3	35	K	30S ribosomal protein S6 OS=Vibrio alginolyticus 40B OX=674977 GN=rpsF PE=3 SV=1	rpsF	1	2.02072e-101	325.02	2	YTGSITEAGGK(1)IHR	1.76	2	3081400
D0WSG4	163	K	Ribulose-phosphate 3-epimerase OS=Vibrio alginolyticus 40B OX=674977 GN=rpe PE=3 SV=1	rpe	1	0.0128711	58.426	2	K(1)MIDESGR	-1.4044	1	52618
D0WSG5	100	K	Site-specific DNA-methyltransferase (adenine-specific) OS=Vibrio alginolyticus 40B OX=674977 GN=VMC_01150 PE=3 SV=1	VMC_01150	1	2.96724e-06	88.734	2	AEFNK(1)TDDVMYR	-2.4314	1	19945
D0WSG6	412	K	DamX-related protein OS=Vibrio alginolyticus 40B OX=674977 GN=VMC_01160 PE=4 SV=1	VMC_01160	1	0.000752489	119.07	2	EELK(1)ALSPR	1.3458	1	47408
D0WSG7	239	K	3-dehydroquinate synthase OS=Vibrio alginolyticus 40B OX=674977 GN=aroB PE=3 SV=1	aroB	1	2.26159e-12	119.52	2	AEVVAQDEK(1)ESGIR	0.086415	1	196830
D0WSG8	17	K	Shikimate kinase OS=Vibrio alginolyticus 40B OX=674977 GN=aroK PE=3 SV=1	aroK	1	4.92277e-05	70.598	2	NIFLVGPMGAGK(1)STIGR	-1.0254	1	44265
D0WSG8	159	K	Shikimate kinase OS=Vibrio alginolyticus 40B OX=674977 GN=aroK PE=3 SV=1	aroK	1	1.0877e-35	207.12	2	TDDQSAK(1)VVANQIVK	-1.7929	1	339530
D0WSG8	167	K	Shikimate kinase OS=Vibrio alginolyticus 40B OX=674977 GN=aroK PE=3 SV=1	aroK	1	2.50434e-08	119.94	2	VVANQIVK(1)MLEER	3.2116	1	35504
D0WSH4	687	K	DD-transpeptidase OS=Vibrio alginolyticus 40B OX=674977 GN=mrcA PE=3 SV=1	mrcA	1	0.000559114	55.604	2	DIGGK(1)TGTTNDSK	0.78899	1	23306
D0WSH4	507	K	DD-transpeptidase OS=Vibrio alginolyticus 40B OX=674977 GN=mrcA PE=3 SV=1	mrcA	1	8.23889e-07	115.04	2	LGLAQSK(1)NVMAVR	0.14971	1	15574
D0WSH4	107	K	DD-transpeptidase OS=Vibrio alginolyticus 40B OX=674977 GN=mrcA PE=3 SV=1	mrcA	1	0.000734516	94.806	2	NFFLSNEK(1)K	-0.14742	1	106810
D0WSH5	220	K	Hydrogen peroxide-inducible activator OS=Vibrio alginolyticus 40B OX=674977 GN=oxyR PE=3 SV=1	oxyR	1	0.00758156	55.235	2	FK(1)ATSLETLR	-0.15038	1	32698
D0WSH6	123	K	Peroxiredoxin family protein/glutaredoxin OS=Vibrio alginolyticus 40B OX=674977 GN=VMC_01260 PE=4 SV=1	VMC_01260	1	3.9184e-05	155.82	2	NDIGFGK(1)R	-0.57575	1	910120
D0WSH6	186	K	Peroxiredoxin family protein/glutaredoxin OS=Vibrio alginolyticus 40B OX=674977 GN=VMC_01260 PE=4 SV=1	VMC_01260	1	0.00172246	62.88	2	PGCPFCMK(1)AK	1.201	1	30497
D0WSH6	133	K	Peroxiredoxin family protein/glutaredoxin OS=Vibrio alginolyticus 40B OX=674977 GN=VMC_01260 PE=4 SV=1	VMC_01260	1	4.59418e-06	119.55	2	YSMLVK(1)DGVVEK	3.553	1	162570
D0WSH9	593	K	Argininosuccinate lyase OS=Vibrio alginolyticus 40B OX=674977 GN=argH PE=3 SV=1	argH	1	0.00120166	64.906	2	VLK(1)DCDQCPR	-1.1839	1	10052
D0WSI3	284	K	Acetylornithine deacetylase OS=Vibrio alginolyticus 40B OX=674977 GN=argE PE=3 SV=1	argE	1	0.00119788	84.368	2	EVEAK(1)WPGR	0.37929	1	38161
D0WSI3	279	K	Acetylornithine deacetylase OS=Vibrio alginolyticus 40B OX=674977 GN=argE PE=3 SV=1	argE	1	0.0407364	46.447	2	GALK(1)EVEAK	-1.2305	1	62821
D0WSI4	316	K	Phosphoenolpyruvate carboxylase OS=Vibrio alginolyticus 40B OX=674977 GN=ppc PE=3 SV=1	ppc	1	0.0195473	54.056	2	AILK(1)QLR	-0.75896	1	146620
D0WSI4	34	K	Phosphoenolpyruvate carboxylase OS=Vibrio alginolyticus 40B OX=674977 GN=ppc PE=3 SV=1	ppc	1	0.000190435	110.52	3	DAHGEEIFEK(1)VETIR	-0.78036	1	8532.6
D0WSI4	450	K	Phosphoenolpyruvate carboxylase OS=Vibrio alginolyticus 40B OX=674977 GN=ppc PE=3 SV=1	ppc	1	0.000112746	47.915	2	DWEPSEPVK(1)EVLDTCK	0.809	1	12957
D0WSI4	457	K	Phosphoenolpyruvate carboxylase OS=Vibrio alginolyticus 40B OX=674977 GN=ppc PE=3 SV=1	ppc	1	5.32716e-45	244.74	2	EVLDTCK(1)IVAAQPR	2.301	1	186120
D0WSI4	341	K	Phosphoenolpyruvate carboxylase OS=Vibrio alginolyticus 40B OX=674977 GN=ppc PE=3 SV=1	ppc	1	0.027585	42.835	2	LAVK(1)APLQK	-0.40953	1	46542
D0WSI4	229	K	Phosphoenolpyruvate carboxylase OS=Vibrio alginolyticus 40B OX=674977 GN=ppc PE=3 SV=1	ppc	1	1.89104e-09	126.32	2	LK(1)SYLGEGLPIDAR	0.10186	1	30965
D0WSI4	153	K	Phosphoenolpyruvate carboxylase OS=Vibrio alginolyticus 40B OX=674977 GN=ppc PE=3 SV=1	ppc	1	0.0308757	47.561	2	LVK(1)INECLSK	-0.30675	1	30011
D0WSI4	119	K	Phosphoenolpyruvate carboxylase OS=Vibrio alginolyticus 40B OX=674977 GN=ppc PE=3 SV=1	ppc	1	1.01651e-32	221.63	2	LVQNDVSK(1)LDTAQAVR	-1.3122	2	190190
D0WSI4	4	K	Phosphoenolpyruvate carboxylase OS=Vibrio alginolyticus 40B OX=674977 GN=ppc PE=3 SV=1	ppc	1	0.00884416	72.038	2	MNEK(1)YAALK	0.23519	1	26865
D0WSI4	9	K	Phosphoenolpyruvate carboxylase OS=Vibrio alginolyticus 40B OX=674977 GN=ppc PE=3 SV=1	ppc	1	0.0127767	67.464	2	YAALK(1)SNVR	-1.4502	1	70635
D0WSI4	691	K	Phosphoenolpyruvate carboxylase OS=Vibrio alginolyticus 40B OX=674977 GN=ppc PE=3 SV=1	ppc	1	4.08179e-25	141.87	2	QATPELELGK(1)LPLGSR	0.96535	1	68871
D0WSI4	150	K	Phosphoenolpyruvate carboxylase OS=Vibrio alginolyticus 40B OX=674977 GN=ppc PE=3 SV=1	ppc	1	0.00733773	75.243	2	TMINK(1)LVK	-0.23949	1	28137
D0WSI4	382	K	Phosphoenolpyruvate carboxylase OS=Vibrio alginolyticus 40B OX=674977 GN=ppc PE=3 SV=1	ppc	1	0.000111386	96.311	2	VK(1)AFGIHLVR	0.2465	1	15384
D0WSI6	170	K	Methylenetetrahydrofolate reductase OS=Vibrio alginolyticus 40B OX=674977 GN=metF PE=3 SV=1	metF	1	7.66382e-06	127.93	2	SAQSDLLNLK(1)R	1.2608	1	75707
D0WSI9	17	K	Met repressor OS=Vibrio alginolyticus 40B OX=674977 GN=metJ PE=3 SV=1	metJ	1	2.76364e-08	132.9	3	ADWNGEYISPYAEHGK(1)K	1.5752	1	13235
D0WSI9	32	K	Met repressor OS=Vibrio alginolyticus 40B OX=674977 GN=metJ PE=3 SV=1	metJ	1	0.000252474	88.181	2	ITVSIPLK(1)VLK	-1.9836	1	48959
D0WSI9	35	K	Met repressor OS=Vibrio alginolyticus 40B OX=674977 GN=metJ PE=3 SV=1	metJ	1	0.000265214	103.8	2	VLK(1)VLTDER	1.1171	1	230940
D0WSJ0	158	K	NADP-dependent malic enzyme OS=Vibrio alginolyticus 40B OX=674977 GN=VMC_01400 PE=3 SV=1	VMC_01400	1	5.70234e-05	132.39	2	APDCFEIEK(1)R	-0.79757	1	428050
D0WSJ0	225	K	NADP-dependent malic enzyme OS=Vibrio alginolyticus 40B OX=674977 GN=VMC_01400 PE=3 SV=1	VMC_01400	1	0.000580984	106.93	2	EK(1)IYMLDR	-0.79991	1	186760
D0WSJ0	364	K	NADP-dependent malic enzyme OS=Vibrio alginolyticus 40B OX=674977 GN=VMC_01400 PE=3 SV=1	VMC_01400	1	9.5394e-07	143.22	2	ELAK(1)EPVPEAVLK	1.5099	1	483480
D0WSJ0	373	K	NADP-dependent malic enzyme OS=Vibrio alginolyticus 40B OX=674977 GN=VMC_01400 PE=3 SV=1	VMC_01400	1	1.50871e-06	110.91	2	EPVPEAVLK(1)AAGVDK	1.3736	1	64349
D0WSJ0	232	K	NADP-dependent malic enzyme OS=Vibrio alginolyticus 40B OX=674977 GN=VMC_01400 PE=3 SV=1	VMC_01400	1	0.00631758	82.716	2	K(1)GVIHTR	-0.47555	1	12911
D0WSJ0	104	K	NADP-dependent malic enzyme OS=Vibrio alginolyticus 40B OX=674977 GN=VMC_01400 PE=3 SV=1	VMC_01400	1	0.000701861	66.664	2	PVMEGK(1)ALLFK	0.63178	1	53896
D0WSJ0	255	K	NADP-dependent malic enzyme OS=Vibrio alginolyticus 40B OX=674977 GN=VMC_01400 PE=3 SV=1	VMC_01400	1	0.000994385	131.22	2	QLFANNTDK(1)R	-0.39781	1	337060
D0WSJ0	246	K	NADP-dependent malic enzyme OS=Vibrio alginolyticus 40B OX=674977 GN=VMC_01400 PE=3 SV=1	VMC_01400	1	4.4427e-08	89.359	3	RDDLNEYK(1)QLFANNTDK	0.75511	2	75675
D0WSJ0	402	K	NADP-dependent malic enzyme OS=Vibrio alginolyticus 40B OX=674977 GN=VMC_01400 PE=3 SV=1	VMC_01400	1	5.04914e-11	80.815	2	VAK(1)AVAQAAVNSGVAR	-1.2583	1	28066
D0WSJ1	43	K	Bacterioferritin OS=Vibrio alginolyticus 40B OX=674977 GN=VMC_01410 PE=3 SV=1	VMC_01410	1	9.13157e-05	66.485	3	HLADK(1)EYHESIDEMK	1.967	1	30721
D0WSJ1	33	K	Bacterioferritin OS=Vibrio alginolyticus 40B OX=674977 GN=VMC_01410 PE=3 SV=1	VMC_01410	1	0.00194137	54.436	2	MYK(1)DWGLK	1.041	1	8873.4
D0WSJ2	314	K	Elongation factor Tu OS=Vibrio alginolyticus 40B OX=674977 GN=tufA PE=3 SV=1	tufA	1	2.75655e-37	172.92	2	FESEVYVLSK(1)DEGGR	1.9909	1	4209400
D0WSJ2	325	K	Elongation factor Tu OS=Vibrio alginolyticus 40B OX=674977 GN=tufA PE=3 SV=1	tufA	1	0.00156901	93.561	2	HTPFFK(1)GYR	2.9077	2	5966000
D0WSJ2	264	K	Elongation factor Tu OS=Vibrio alginolyticus 40B OX=674977 GN=tufA PE=3 SV=1	tufA	1	0.000207422	125.5	2	K(1)LLDEGR	0.16845	1	2667400
D0WSJ2	304	K	Elongation factor Tu OS=Vibrio alginolyticus 40B OX=674977 GN=tufA PE=3 SV=1	tufA	1	2.01347e-81	184.31	3	PGSITPHTK(1)FESEVYVLSK	2.4946	2	1242200
D0WSJ2	3	K	Elongation factor Tu OS=Vibrio alginolyticus 40B OX=674977 GN=tufA PE=3 SV=1	tufA	0.999999	0.0157288	102.46	2	SK(1)EKFER	0.51372	1	42829
D0WSJ2	5	K	Elongation factor Tu OS=Vibrio alginolyticus 40B OX=674977 GN=tufA PE=3 SV=1	tufA	0.995254	0.0147481	81.642	2	SK(0.005)EK(0.995)FER	-0.95486	1	98404
D0WSJ2	391	K	Elongation factor Tu OS=Vibrio alginolyticus 40B OX=674977 GN=tufA PE=3 SV=1	tufA	1	0.000580881	53.517	2	TVGAGVVAK(1)IFD	-0.42557	1	65256
D0WSJ3	501	K	Elongation factor G OS=Vibrio alginolyticus 40B OX=674977 GN=fusA PE=3 SV=1	fusA	1	0.00076466	111.39	2	AEVEGK(1)FVR	-0.69524	3	495550
D0WSJ3	401	K	Elongation factor G OS=Vibrio alginolyticus 40B OX=674977 GN=fusA PE=3 SV=1	fusA	1	5.93895e-32	162.16	3	DVTTGDTLCDQNHK(1)VILER	-0.35748	1	332310
D0WSJ3	373	K	Elongation factor G OS=Vibrio alginolyticus 40B OX=674977 GN=fusA PE=3 SV=1	fusA	1	0.00101243	78.178	2	EEVK(1)EVR	0.31322	1	239190
D0WSJ3	483	K	Elongation factor G OS=Vibrio alginolyticus 40B OX=674977 GN=fusA PE=3 SV=1	fusA	1	7.95753e-75	233.7	3	REFSVDCNVGK(1)PQVAYR	-2.7672	2	755280
D0WSJ3	187	K	Elongation factor G OS=Vibrio alginolyticus 40B OX=674977 GN=fusA PE=3 SV=1	fusA	1	0.0020049	51.864	2	GVIDLIK(1)MK	-4.6448	2	314600
D0WSJ3	596	K	Elongation factor G OS=Vibrio alginolyticus 40B OX=674977 GN=fusA PE=3 SV=1	fusA	1	0.0129529	60.589	2	IAGSMAFK(1)K	-0.52351	1	111220
D0WSJ3	368	K	Elongation factor G OS=Vibrio alginolyticus 40B OX=674977 GN=fusA PE=3 SV=1	fusA	1	0.00135538	98.009	2	IVQMHANK(1)R	0.19906	1	373070
D0WSJ3	23	K	Elongation factor G OS=Vibrio alginolyticus 40B OX=674977 GN=fusA PE=3 SV=1	fusA	1	0.00144464	48.363	3	NIGICAHVDAGK(1)TTTTER	-0.51217	1	39191
D0WSJ3	132	K	Elongation factor G OS=Vibrio alginolyticus 40B OX=674977 GN=fusA PE=3 SV=1	fusA	1	5.43076e-19	223.87	2	QADK(1)YHVPR	0.64157	2	392630
D0WSJ3	271	K	Elongation factor G OS=Vibrio alginolyticus 40B OX=674977 GN=fusA PE=3 SV=1	fusA	1	7.07245e-46	227.47	3	TLNNEIVLATCGSAFK(1)NK	2.6075	2	43185
D0WSJ4	19	K	30S ribosomal protein S7 OS=Vibrio alginolyticus 40B OX=674977 GN=rpsG PE=3 SV=1	rpsG	1	0.000517469	106.93	2	FK(1)SELLAK	-1.2382	1	2524400
D0WSJ4	35	K	30S ribosomal protein S7 OS=Vibrio alginolyticus 40B OX=674977 GN=rpsG PE=3 SV=1	rpsG	1	2.62915e-20	163.43	2	FVNILMVDGK(1)K	0.060307	2	3174200
D0WSJ4	114	K	30S ribosomal protein S7 OS=Vibrio alginolyticus 40B OX=674977 GN=rpsG PE=3 SV=1	rpsG	1	0.00256184	77.072	2	GEK(1)SMAQR	0.33908	1	478100
D0WSJ4	53	K	30S ribosomal protein S7 OS=Vibrio alginolyticus 40B OX=674977 GN=rpsG PE=3 SV=1	rpsG	1	3.22096e-46	201.66	2	IVYTALDAMAEK(1)SGK	0.24075	1	1642000
D0WSJ4	56	K	30S ribosomal protein S7 OS=Vibrio alginolyticus 40B OX=674977 GN=rpsG PE=3 SV=1	rpsG	1	0.00166915	46.206	3	SGK(1)DHLAIFEEALENVR	0.099139	1	8466.9
D0WSJ4	11	K	30S ribosomal protein S7 OS=Vibrio alginolyticus 40B OX=674977 GN=rpsG PE=3 SV=1	rpsG	1	0.00851874	51.43	2	K(1)ILPDPK	0.76892	2	106590
D0WSJ4	17	K	30S ribosomal protein S7 OS=Vibrio alginolyticus 40B OX=674977 GN=rpsG PE=3 SV=1	rpsG	1	0.00303777	88.181	2	KILPDPK(1)FK	-0.57209	1	23755
D0WSJ4	131	K	30S ribosomal protein S7 OS=Vibrio alginolyticus 40B OX=674977 GN=rpsG PE=3 SV=1	rpsG	1	9.90687e-91	252.02	2	LAAEMLDASENK(1)GTAVK	-1.1591	3	4590100
D0WSJ4	149	K	30S ribosomal protein S7 OS=Vibrio alginolyticus 40B OX=674977 GN=rpsG PE=3 SV=1	rpsG	1	7.05578e-18	199.4	3	MADANK(1)AFAHYR	1.4357	4	2761100
D0WSJ4	76	K	30S ribosomal protein S7 OS=Vibrio alginolyticus 40B OX=674977 GN=rpsG PE=3 SV=1	rpsG	1	0.000890422	102.46	2	PAVEVK(1)SR	0.83351	1	379150
D0WSJ4	41	K	30S ribosomal protein S7 OS=Vibrio alginolyticus 40B OX=674977 GN=rpsG PE=3 SV=1	rpsG	1	2.59857e-08	65.12	2	STAEK(1)IVYTALDAMAEK	3.013	1	42848
D0WSJ5	18	K	30S ribosomal protein S12 OS=Vibrio alginolyticus 40B OX=674977 GN=rpsL PE=3 SV=1	rpsL	1	2.1258e-31	194.83	2	QVVK(1)SNVPALEACPQK	0.093495	2	289470
D0WSJ5	30	K	30S ribosomal protein S12 OS=Vibrio alginolyticus 40B OX=674977 GN=rpsL PE=3 SV=1	rpsL	1	1.05167e-11	171.09	2	SNVPALEACPQK(1)R	1.488	1	10704000
D0WSJ5	88	K	30S ribosomal protein S12 OS=Vibrio alginolyticus 40B OX=674977 GN=rpsL PE=3 SV=1	rpsL	1	0.000735336	110.22	2	VK(1)DLPGVR	-0.052943	1	1037300
D0WSJ5	43	K	30S ribosomal protein S12 OS=Vibrio alginolyticus 40B OX=674977 GN=rpsL PE=3 SV=1	rpsL	0.984614	1.064e-07	106	2	VYTTTPK(0.985)K(0.015)PNSALR	-0.92891	2	151940
D0WSJ9	209	K	Uncharacterized protein OS=Vibrio alginolyticus 40B OX=674977 GN=VMC_01490 PE=4 SV=1	VMC_01490	1	0.000266647	92.445	2	GIFDIK(1)DAINR	0.60026	1	46435
D0WSJ9	89	K	Uncharacterized protein OS=Vibrio alginolyticus 40B OX=674977 GN=VMC_01490 PE=4 SV=1	VMC_01490	1	0.00365589	70.389	2	MLK(1)DIEGSER	-2.8297	1	105920
D0WSJ9	185	K	Uncharacterized protein OS=Vibrio alginolyticus 40B OX=674977 GN=VMC_01490 PE=4 SV=1	VMC_01490	1	4.13151e-20	153.18	2	TIEEINADK(1)SVSNNTK	0.44231	1	102560
D0WSK0	106	K	Peptidyl-prolyl cis-trans isomerase OS=Vibrio alginolyticus 40B OX=674977 GN=fkpA PE=3 SV=1	fkpA	1	0.000189639	108.3	2	AALESLDK(1)R	1.0023	1	3005000
D0WSK0	136	K	Peptidyl-prolyl cis-trans isomerase OS=Vibrio alginolyticus 40B OX=674977 GN=fkpA PE=3 SV=1	fkpA	1	3.32453e-14	191.55	2	AEFEK(1)QEGVVK	0.57931	1	2203700
D0WSK0	41	K	Peptidyl-prolyl cis-trans isomerase OS=Vibrio alginolyticus 40B OX=674977 GN=fkpA PE=3 SV=1	fkpA	1	1.28332e-08	159.11	2	AVHFK(1)TDDDK	3.0801	2	1827700
D0WSK0	125	K	Peptidyl-prolyl cis-trans isomerase OS=Vibrio alginolyticus 40B OX=674977 GN=fkpA PE=3 SV=1	fkpA	1	0.00188855	109.36	2	K(1)AGDDFR	0.52241	1	339620
D0WSK2	4	K	Protein SlyX homolog OS=Vibrio alginolyticus 40B OX=674977 GN=slyX PE=3 SV=1	slyX	1	9.96412e-07	117.45	2	TEK(1)IIQQLEAR	-2.1082	1	68031
D0WSK2	54	K	Protein SlyX homolog OS=Vibrio alginolyticus 40B OX=674977 GN=slyX PE=3 SV=1	slyX	1	0.0549414	46.802	2	YVVGK(1)VK	1.492	1	13953
D0WSK4	52	K	Peptidyl-prolyl cis-trans isomerase OS=Vibrio alginolyticus 40B OX=674977 GN=slyD PE=3 SV=1	slyD	1	0.00140763	85.622	2	ELEGK(1)VAGDK	-0.53794	1	688930
D0WSK4	5	K	Peptidyl-prolyl cis-trans isomerase OS=Vibrio alginolyticus 40B OX=674977 GN=slyD PE=3 SV=1	slyD	1	1.8449e-22	175.54	2	IEK(1)NVVASLAYK	0.042935	1	482560
D0WSK7	193	K	ABC transporter ATP-binding protein OS=Vibrio alginolyticus 40B OX=674977 GN=VMC_01570 PE=4 SV=1	VMC_01570	1	0.000991151	93.162	2	AQK(1)MVLQQAMFEK	-5.3519	2	17542
D0WSK7	525	K	ABC transporter ATP-binding protein OS=Vibrio alginolyticus 40B OX=674977 GN=VMC_01570 PE=4 SV=1	VMC_01570	1	0.000186677	83.438	2	TLTQLENK(1)MDK	0.079611	1	20962
D0WSK9	196	K	AB hydrolase-1 domain-containing protein OS=Vibrio alginolyticus 40B OX=674977 GN=VMC_01590 PE=3 SV=1	VMC_01590	1	0.0016257	58.286	2	YLLSSLK(1)R	0.48773	1	47313
D0WSL0	43	K	UPF0270 protein VMC_01600 OS=Vibrio alginolyticus 40B OX=674977 GN=VMC_01600 PE=3 SV=1	VMC_01600	1	0.00060898	62.271	2	IDQVK(1)AQLEK	0.4306	1	201030
D0WSL1	4	K	Phosphoribulokinase OS=Vibrio alginolyticus 40B OX=674977 GN=prkB PE=3 SV=1	prkB	1	7.31481e-11	101.62	3	SAK(1)HPIIAVTGSSGAGTTTTSEAFR	-1.2177	1	30828
D0WSL2	90	K	Catabolite gene activator OS=Vibrio alginolyticus 40B OX=674977 GN=VMC_01620 PE=4 SV=1	VMC_01620	1	1.66567e-05	112.73	2	AK(1)SPCEVAEISFK	-0.3611	1	636710
D0WSL2	101	K	Catabolite gene activator OS=Vibrio alginolyticus 40B OX=674977 GN=VMC_01620 PE=4 SV=1	VMC_01620	1	4.8112e-11	175.64	2	SPCEVAEISFK(1)K	2.3993	1	2178300
D0WSL2	53	K	Catabolite gene activator OS=Vibrio alginolyticus 40B OX=674977 GN=VMC_01620 PE=4 SV=1	VMC_01620	1	9.47478e-12	99.276	2	GSVAVLIK(1)DEEGK	-1.8467	2	310930
D0WSL2	153	K	Catabolite gene activator OS=Vibrio alginolyticus 40B OX=674977 GN=VMC_01620 PE=4 SV=1	VMC_01620	1	1.23138e-40	142.76	3	IAQTLLNLAK(1)QPDAMTHPDGMQIK	1.1644	1	61090
D0WSL2	167	K	Catabolite gene activator OS=Vibrio alginolyticus 40B OX=674977 GN=VMC_01620 PE=4 SV=1	VMC_01620	1	3.74771e-12	137.4	2	QPDAMTHPDGMQIK(1)ITR	-0.97354	2	301320
D0WSL2	189	K	Catabolite gene activator OS=Vibrio alginolyticus 40B OX=674977 GN=VMC_01620 PE=4 SV=1	VMC_01620	1	5.36439e-31	219.16	3	ILK(1)MLEEQNLISAHGK	-0.5169	3	390700
D0WSL2	23	K	Catabolite gene activator OS=Vibrio alginolyticus 40B OX=674977 GN=VMC_01620 PE=4 SV=1	VMC_01620	1	2.81808e-30	78.925	4	PQTDPTLEWFLSHCHIHK(1)YPSK	1.689	1	154760
D0WSL2	27	K	Catabolite gene activator OS=Vibrio alginolyticus 40B OX=674977 GN=VMC_01620 PE=4 SV=1	VMC_01620	1	5.75607e-17	156.73	3	YPSK(1)STLIHAGEK	1.8875	3	923960
D0WSL2	36	K	Catabolite gene activator OS=Vibrio alginolyticus 40B OX=674977 GN=VMC_01620 PE=4 SV=1	VMC_01620	1	5.10057e-08	85.081	3	STLIHAGEK(1)AETLYYIVK	1.3362	1	27856
D0WSL3	75	K	DUF1338 domain-containing protein OS=Vibrio alginolyticus 40B OX=674977 GN=VMC_01630 PE=4 SV=1	VMC_01630	1	1.77897e-06	144.47	2	ACGDYVFESK(1)K	0.26276	1	773200
D0WSL3	91	K	DUF1338 domain-containing protein OS=Vibrio alginolyticus 40B OX=674977 GN=VMC_01630 PE=4 SV=1	VMC_01630	1	0.000607588	104.39	2	QPK(1)VFISELK	1.5648	1	292210
D0WSL4	89	K	N-succinylglutamate 5-semialdehyde dehydrogenase OS=Vibrio alginolyticus 40B OX=674977 GN=astD PE=3 SV=1	astD	1	2.5205e-08	167.76	2	ETGK(1)PIWETR	-2.021	1	811670
D0WSL4	85	K	N-succinylglutamate 5-semialdehyde dehydrogenase OS=Vibrio alginolyticus 40B OX=674977 GN=astD PE=3 SV=1	astD	0.841459	3.96452e-05	42.495	3	IAEVIAK(0.841)ETGK(0.159)PIWETR	0.84181	1	27382
D0WSL5	202	K	Arginine N-succinyltransferase OS=Vibrio alginolyticus 40B OX=674977 GN=astA PE=4 SV=1	astA	1	0.00106427	74.849	2	K(1)GFIADLMPK	-0.63835	1	21694
D0WSL5	239	K	Arginine N-succinyltransferase OS=Vibrio alginolyticus 40B OX=674977 GN=astA PE=4 SV=1	astA	1	0.00350371	69.716	2	PALK(1)LLER	0.46805	1	122680
D0WSL5	102	K	Arginine N-succinyltransferase OS=Vibrio alginolyticus 40B OX=674977 GN=astA PE=4 SV=1	astA	1	5.92483e-07	97.175	2	VVHSSPK(1)LGVNNVVK	-0.43904	2	248790
D0WSL6	323	K	Acetylornithine aminotransferase OS=Vibrio alginolyticus 40B OX=674977 GN=argD PE=3 SV=1	argD	1	0.00185067	83.623	2	EGLEK(1)INAK	0.47725	1	221750
D0WSL6	327	K	Acetylornithine aminotransferase OS=Vibrio alginolyticus 40B OX=674977 GN=argD PE=3 SV=1	argD	1	1.67766e-16	157.77	2	INAK(1)YNIFSEVR	-0.61477	1	224030
D0WSL6	91	K	Acetylornithine aminotransferase OS=Vibrio alginolyticus 40B OX=674977 GN=argD PE=3 SV=1	argD	1	3.86833e-05	126.29	2	K(1)LTEVSFAER	3.6287	2	200030
D0WSL6	137	K	Acetylornithine aminotransferase OS=Vibrio alginolyticus 40B OX=674977 GN=argD PE=3 SV=1	argD	1	1.68417e-16	160.98	2	SEIIAFK(1)QGFHGR	-0.81713	2	536070
D0WSL6	116	K	Acetylornithine aminotransferase OS=Vibrio alginolyticus 40B OX=674977 GN=argD PE=3 SV=1	argD	1	1.95227e-17	133.47	2	VFFANSGAEANEAALK(1)LAR	-2.146	1	44026
D0WSL6	130	K	Acetylornithine aminotransferase OS=Vibrio alginolyticus 40B OX=674977 GN=argD PE=3 SV=1	argD	1	5.44647e-16	135.13	3	YAADVHGTEK(1)SEIIAFK	1.2357	2	150600
D0WSM0	327	K	Tryptophan--tRNA ligase OS=Vibrio alginolyticus 40B OX=674977 GN=trpS PE=3 SV=1	trpS	1	0.00259886	65.879	2	K(1)AYEAVGFVARP	-0.54255	1	20833
D0WSM0	207	K	Tryptophan--tRNA ligase OS=Vibrio alginolyticus 40B OX=674977 GN=trpS PE=3 SV=1	trpS	1	0.000426642	108.4	2	K(1)NVITLLEEPK	0.23264	1	82373
D0WSM0	217	K	Tryptophan--tRNA ligase OS=Vibrio alginolyticus 40B OX=674977 GN=trpS PE=3 SV=1	trpS	1	1.93683e-11	133.49	2	NVITLLEEPK(1)SILK	-1.7266	1	21240
D0WSM0	197	K	Tryptophan--tRNA ligase OS=Vibrio alginolyticus 40B OX=674977 GN=trpS PE=3 SV=1	trpS	1	0.0261817	72.042	2	VMSLQDATK(1)K	3.4939	1	19021
D0WSM1	132	K	Phosphoglycolate phosphatase OS=Vibrio alginolyticus 40B OX=674977 GN=VMC_01710 PE=3 SV=1	VMC_01710	1	0.000473733	86.243	2	FVPDVLEK(1)HDIAK	1.9269	2	179490
D0WSM4	741	K	Bifunctional aspartokinase/homoserine dehydrogenase OS=Vibrio alginolyticus 40B OX=674977 GN=thrA PE=3 SV=1	thrA	1	0.00926241	48.157	2	AAEEGK(1)VLR	-1.4608	1	33299
D0WSM4	447	K	Bifunctional aspartokinase/homoserine dehydrogenase OS=Vibrio alginolyticus 40B OX=674977 GN=thrA PE=3 SV=1	thrA	1	0.00214667	63.908	2	AISAVIPEDK(1)ISEAIK	-3.0844	1	32049
D0WSM4	735	K	Bifunctional aspartokinase/homoserine dehydrogenase OS=Vibrio alginolyticus 40B OX=674977 GN=thrA PE=3 SV=1	thrA	1	0.00838703	81.335	2	ELSAK(1)AAEEGK	-2.1548	1	14788
D0WSM4	771	K	Bifunctional aspartokinase/homoserine dehydrogenase OS=Vibrio alginolyticus 40B OX=674977 GN=thrA PE=3 SV=1	thrA	1	0.0389247	47.57	2	IK(1)DGENALAFYSR	-3.6621	1	10654
D0WSM4	682	K	Bifunctional aspartokinase/homoserine dehydrogenase OS=Vibrio alginolyticus 40B OX=674977 GN=thrA PE=3 SV=1	thrA	1	0.0290476	58.687	2	K(1)LLILAR	2.2141	1	8261.9
D0WSM4	490	K	Bifunctional aspartokinase/homoserine dehydrogenase OS=Vibrio alginolyticus 40B OX=674977 GN=thrA PE=3 SV=1	thrA	1	0.00237236	88.921	2	QQAK(1)LAEK	-0.2131	1	15675
D0WSM7	265	K	Threonine synthase OS=Vibrio alginolyticus 40B OX=674977 GN=thrC PE=3 SV=1	thrC	1	0.00443126	58.687	2	ALGLPIK(1)R	-0.44943	1	287010
D0WSM7	159	K	Threonine synthase OS=Vibrio alginolyticus 40B OX=674977 GN=thrC PE=3 SV=1	thrC	1	0.000727906	122.44	2	GK(1)ISPLQEK	3.0922	1	20052
D0WSM7	166	K	Threonine synthase OS=Vibrio alginolyticus 40B OX=674977 GN=thrC PE=3 SV=1	thrC	1	7.46976e-15	130.71	2	ISPLQEK(1)LFCTLGK	0.44279	1	66099
D0WSM7	2	K	Threonine synthase OS=Vibrio alginolyticus 40B OX=674977 GN=thrC PE=3 SV=1	thrC	1	0.018414	40.203	2	MK(1)LYNIK	-2.0442	1	19818
D0WSM7	317	K	Threonine synthase OS=Vibrio alginolyticus 40B OX=674977 GN=thrC PE=3 SV=1	thrC	1	0.0072356	65.408	2	VK(1)EWGLETLGK	-1.291	1	223870
D0WSM7	285	K	Threonine synthase OS=Vibrio alginolyticus 40B OX=674977 GN=thrC PE=3 SV=1	thrC	1	0.000557688	74.424	2	YLETGK(1)WEPK	-1.6901	1	30000
D0WSM8	66	K	FMN_red domain-containing protein OS=Vibrio alginolyticus 40B OX=674977 GN=VMC_01780 PE=4 SV=1	VMC_01780	1	1.87225e-05	121.86	2	SK(1)VPQHLSELADK	-0.0905	1	62074
D0WSM8	77	K	FMN_red domain-containing protein OS=Vibrio alginolyticus 40B OX=674977 GN=VMC_01780 PE=4 SV=1	VMC_01780	1	3.81858e-05	80.623	2	VPQHLSELADK(1)IK	-0.90835	2	40317
D0WSM9	77	K	Autonomous glycyl radical cofactor OS=Vibrio alginolyticus 40B OX=674977 GN=grcA PE=3 SV=1	grcA	1	1.06271e-19	232.17	2	IEGGQHLNVNVLK(1)R	-1.6329	2	2346400
D0WSN0	230	K	Probable endonuclease 4 OS=Vibrio alginolyticus 40B OX=674977 GN=nfo PE=3 SV=1	nfo	1	0.000418724	63.766	2	AMHLNDSK(1)VEFASK	7.6561	1	23909
D0WSN1	54	K	Uracil-DNA glycosylase OS=Vibrio alginolyticus 40B OX=674977 GN=ung PE=3 SV=1	ung	1	0.00282987	60.589	2	FTEFK(1)DVK	-0.43188	1	101380
D0WSN2	11	K	Hemerythrin domain-containing protein OS=Vibrio alginolyticus 40B OX=674977 GN=VMC_01820 PE=4 SV=1	VMC_01820	1	0.00351563	62.88	2	HK(1)LNEIK	-1.133	1	99304
D0WSN3	119	K	Sodium/alanine symporter OS=Vibrio alginolyticus 40B OX=674977 GN=VMC_01830 PE=3 SV=1	VMC_01830	1	0.000680024	74.424	2	TK(1)DDDGNYR	1.9243	1	29975
D0WSN4	51	K	UPF0246 protein VMC_01840 OS=Vibrio alginolyticus 40B OX=674977 GN=VMC_01840 PE=3 SV=1	VMC_01840	0.999982	0.000829675	53.363	2	KLTPADVASLMK(1)VSDK	-2.4326	1	12892
D0WSN4	55	K	UPF0246 protein VMC_01840 OS=Vibrio alginolyticus 40B OX=674977 GN=VMC_01840 PE=3 SV=1	VMC_01840	1	4.70383e-11	138.71	2	VSDK(1)IADLNVGR	-3.2347	1	502430
D0WSN4	134	K	UPF0246 protein VMC_01840 OS=Vibrio alginolyticus 40B OX=674977 GN=VMC_01840 PE=3 SV=1	VMC_01840	1	0.000792403	90.142	2	LEMGTK(1)LANDK	-1.5864	1	135210
D0WSN4	202	K	UPF0246 protein VMC_01840 OS=Vibrio alginolyticus 40B OX=674977 GN=VMC_01840 PE=3 SV=1	VMC_01840	1	3.58181e-06	94.66	2	NGQYK(1)VISFYAK	-1.4707	1	13464
D0WSN4	209	K	UPF0246 protein VMC_01840 OS=Vibrio alginolyticus 40B OX=674977 GN=VMC_01840 PE=3 SV=1	VMC_01840	1	0.0240642	60.709	2	VISFYAK(1)K	-1.8813	1	249780
D0WSP0	236	K	Thiol:disulfide interchange protein OS=Vibrio alginolyticus 40B OX=674977 GN=dsbC PE=3 SV=1	dsbC	1	0.000438396	106	3	QCK(1)ETIQAHYNLGR	0.71928	1	167610
D0WSP1	508	K	Single-stranded-DNA-specific exonuclease RecJ OS=Vibrio alginolyticus 40B OX=674977 GN=recJ PE=3 SV=1	recJ	1	0.000152867	111.61	2	VLHQK(1)LVGEK	-1.4095	1	154390
D0WSP2	218	K	Peptide chain release factor 2 OS=Vibrio alginolyticus 40B OX=674977 GN=prfB PE=3 SV=1	prfB	1	0.0139016	41.796	2	AK(1)LFELELQK	-1.4361	1	7354.5
D0WSP2	213	K	Peptide chain release factor 2 OS=Vibrio alginolyticus 40B OX=674977 GN=prfB PE=3 SV=1	prfB	1	0.00270474	92.732	2	DQAMK(1)QLR	1.574	2	203630
D0WSP2	238	K	Peptide chain release factor 2 OS=Vibrio alginolyticus 40B OX=674977 GN=prfB PE=3 SV=1	prfB	1	8.10982e-12	126.32	2	QANEDAK(1)SDIGWGSQIR	-0.484	1	44947
D0WSP2	83	K	Peptide chain release factor 2 OS=Vibrio alginolyticus 40B OX=674977 GN=prfB PE=3 SV=1	prfB	1	0.00088229	65.156	2	WAEAK(1)GFK	0.22467	1	50608
D0WSP3	150	K	Lysine--tRNA ligase OS=Vibrio alginolyticus 40B OX=674977 GN=lysS PE=3 SV=1	lysS	1	2.10999e-17	104.86	3	ALRPLPEK(1)FHGLTDQEMR	0.562	3	1369900
D0WSP3	51	K	Lysine--tRNA ligase OS=Vibrio alginolyticus 40B OX=674977 GN=lysS PE=3 SV=1	lysS	1	8.35907e-20	178.52	2	DALAGDLQK(1)EFGEK	-2.7497	1	865190
D0WSP3	56	K	Lysine--tRNA ligase OS=Vibrio alginolyticus 40B OX=674977 GN=lysS PE=3 SV=1	lysS	1	0.0121846	44.767	2	EFGEK(1)TK	1.1011	1	50854
D0WSP3	58	K	Lysine--tRNA ligase OS=Vibrio alginolyticus 40B OX=674977 GN=lysS PE=3 SV=1	lysS	1	2.79773e-32	208.23	2	TK(1)EELEELNHVVAIAGR	-0.86167	2	346200
D0WSP3	441	K	Lysine--tRNA ligase OS=Vibrio alginolyticus 40B OX=674977 GN=lysS PE=3 SV=1	lysS	1	8.7948e-05	121.67	2	FK(1)AQVEAK	0.090705	2	575970
D0WSP3	239	K	Lysine--tRNA ligase OS=Vibrio alginolyticus 40B OX=674977 GN=lysS PE=3 SV=1	lysS	1	0.0037363	82.716	2	IAPELYLK(1)R	0.2884	1	2480800
D0WSP3	97	K	Lysine--tRNA ligase OS=Vibrio alginolyticus 40B OX=674977 GN=lysS PE=3 SV=1	lysS	1	1.44208e-09	183.13	2	IQAYADK(1)AVQK	5.6188	1	2220200
D0WSP3	32	K	Lysine--tRNA ligase OS=Vibrio alginolyticus 40B OX=674977 GN=lysS PE=3 SV=1	lysS	1	1.11012e-07	108.5	2	SCK(1)ANGHPNDFR	-0.53661	1	20701
D0WSP3	183	K	Lysine--tRNA ligase OS=Vibrio alginolyticus 40B OX=674977 GN=lysS PE=3 SV=1	lysS	1	0.00256184	87.251	2	SK(1)VMSAIR	1.5222	2	338540
D0WSP4	222	K	NAD(P)H-flavin reductase OS=Vibrio alginolyticus 40B OX=674977 GN=VMC_01940 PE=4 SV=1	VMC_01940	1	3.46094e-08	138.55	2	EQFTQNK(1)K	0.89472	1	245650
D0WSP4	6	K	NAD(P)H-flavin reductase OS=Vibrio alginolyticus 40B OX=674977 GN=VMC_01940 PE=4 SV=1	VMC_01940	1	0.0389825	46.835	2	TIQCK(1)VK	-0.035897	1	111620
D0WSP6	107	K	3-octaprenyl-4-hydroxybenzoate carboxy-lyase OS=Vibrio alginolyticus 40B OX=674977 GN=ubiD PE=4 SV=1	ubiD	1	0.003482	52.591	2	DALEK(1)LPVFK	-0.1432	1	51066
D0WSP6	80	K	3-octaprenyl-4-hydroxybenzoate carboxy-lyase OS=Vibrio alginolyticus 40B OX=674977 GN=ubiD PE=4 SV=1	ubiD	1	0.0529114	41.025	2	EDVK(1)ELR	0.82132	1	18042
D0WSP6	16	K	3-octaprenyl-4-hydroxybenzoate carboxy-lyase OS=Vibrio alginolyticus 40B OX=674977 GN=ubiD PE=4 SV=1	ubiD	1	0.00570409	59.645	3	EFIDHLEQK(1)GR	-0.29815	1	24601
D0WSP6	102	K	3-octaprenyl-4-hydroxybenzoate carboxy-lyase OS=Vibrio alginolyticus 40B OX=674977 GN=ubiD PE=4 SV=1	ubiD	1	0.0318359	51.864	2	GFK(1)DALEK	-0.44211	1	28936
D0WSP6	93	K	3-octaprenyl-4-hydroxybenzoate carboxy-lyase OS=Vibrio alginolyticus 40B OX=674977 GN=ubiD PE=4 SV=1	ubiD	1	0.014962	44.598	2	LLAYLK(1)EPEPPK	-0.6043	1	31194
D0WSP8	283	K	Transcription termination factor Rho OS=Vibrio alginolyticus 40B OX=674977 GN=rho PE=3 SV=1	rho	1	6.49225e-05	65.724	3	AYNTVVPSSGK(1)VLTGGVDANALHRPK	1.9492	2	45871
D0WSP8	298	K	Transcription termination factor Rho OS=Vibrio alginolyticus 40B OX=674977 GN=rho PE=3 SV=1	rho	1	0.000215421	71.896	3	VLTGGVDANALHRPK(1)R	-0.014695	1	143840
D0WSP8	181	K	Transcription termination factor Rho OS=Vibrio alginolyticus 40B OX=674977 GN=rho PE=3 SV=1	rho	1	0.015743	42.075	2	GLIVAPPK(1)AGK	-1.8293	1	65913
D0WSP8	249	K	Transcription termination factor Rho OS=Vibrio alginolyticus 40B OX=674977 GN=rho PE=3 SV=1	rho	1	9.3509e-07	98.167	3	HVQVAEMVIEK(1)AK	1.0961	2	233820
D0WSP8	105	K	Transcription termination factor Rho OS=Vibrio alginolyticus 40B OX=674977 GN=rho PE=3 SV=1	rho	1	0.0425869	78.816	2	IRPPK(1)DGER	-0.48471	1	214660
D0WSP8	31	K	Transcription termination factor Rho OS=Vibrio alginolyticus 40B OX=674977 GN=rho PE=3 SV=1	rho	1	0.00107281	76.85	2	K(1)QDIIFAILK	2.6105	1	35060
D0WSP8	40	K	Transcription termination factor Rho OS=Vibrio alginolyticus 40B OX=674977 GN=rho PE=3 SV=1	rho	1	0.00026038	78.043	3	KQDIIFAILK(1)AHAK	-1.8535	1	6864.2
D0WSP8	407	K	Transcription termination factor Rho OS=Vibrio alginolyticus 40B OX=674977 GN=rho PE=3 SV=1	rho	1	1.91875e-06	73.891	2	LAMTK(1)TNDEFFDAMR	2.6395	2	48218
D0WSP8	224	K	Transcription termination factor Rho OS=Vibrio alginolyticus 40B OX=674977 GN=rho PE=3 SV=1	rho	1	0.00294015	60.324	2	LVK(1)GEVVASTFDEPASR	-0.89076	1	193440
D0WSP8	130	K	Transcription termination factor Rho OS=Vibrio alginolyticus 40B OX=674977 GN=rho PE=3 SV=1	rho	1	1.55698e-10	114.5	2	NK(1)ILFENLTPLHANER	-0.72498	2	147000
D0WSP8	170	K	Transcription termination factor Rho OS=Vibrio alginolyticus 40B OX=674977 GN=rho PE=3 SV=1	rho	1	8.10361e-09	125.17	2	VLDLASPIGK(1)GQR	-0.27642	1	212390
D0WSP8	123	K	Transcription termination factor Rho OS=Vibrio alginolyticus 40B OX=674977 GN=rho PE=3 SV=1	rho	1	2.41596e-23	198.33	2	VNTVNDDK(1)PDNAR	-0.52937	1	256810
D0WSP8	115	K	Transcription termination factor Rho OS=Vibrio alginolyticus 40B OX=674977 GN=rho PE=3 SV=1	rho	1	1.47933e-17	124.24	3	YFALLK(1)VNTVNDDKPDNAR	1.4312	2	70247
D0WSP9	91	K	Thioredoxin OS=Vibrio alginolyticus 40B OX=674977 GN=trxA PE=3 SV=1	trxA	1	1.1313e-34	225.89	2	DGNVAATK(1)VGALSK	-0.79705	2	591470
D0WSP9	83	K	Thioredoxin OS=Vibrio alginolyticus 40B OX=674977 GN=trxA PE=3 SV=1	trxA	1	1.1355e-10	108.34	2	GIPTLLLFK(1)DGNVAATK	-0.35156	1	44498
D0WSP9	70	K	Thioredoxin OS=Vibrio alginolyticus 40B OX=674977 GN=trxA PE=3 SV=1	trxA	1	7.86921e-25	187.47	2	LNIDHNAGTPPK(1)FGIR	-0.63592	2	1270800
D0WSP9	58	K	Thioredoxin OS=Vibrio alginolyticus 40B OX=674977 GN=trxA PE=3 SV=1	trxA	1	2.06775e-33	153.18	2	LTIGK(1)LNIDHNAGTPPK	-0.33147	2	1076400
D0WSQ0	26	K	ATP-dependent RNA helicase RhlB OS=Vibrio alginolyticus 40B OX=674977 GN=rhlB PE=3 SV=1	rhlB	1	1.06941e-16	155.34	3	FADLGLKPQVIEGLDK(1)K	-0.003807	2	150980
D0WSQ0	150	K	ATP-dependent RNA helicase RhlB OS=Vibrio alginolyticus 40B OX=674977 GN=rhlB PE=3 SV=1	rhlB	1	0.00291635	89.123	2	IIDFYK(1)QR	-0.43501	1	403630
D0WSQ0	293	K	ATP-dependent RNA helicase RhlB OS=Vibrio alginolyticus 40B OX=674977 GN=rhlB PE=3 SV=1	rhlB	1	1.5107e-08	155.57	2	VGLLTGDVPQK(1)K	-0.04515	2	185260
D0WSQ1	426	K	Guanosine-5'-triphosphate,3'-diphosphate pyrophosphatase OS=Vibrio alginolyticus 40B OX=674977 GN=gppA PE=3 SV=1	gppA	1	1.5903e-24	162	3	EQLTSLPEQHALSGSSAK(1)R	1.0839	1	91059
D0WSQ1	37	K	Guanosine-5'-triphosphate,3'-diphosphate pyrophosphatase OS=Vibrio alginolyticus 40B OX=674977 GN=gppA PE=3 SV=1	gppA	1	2.54827e-08	115.04	2	HIDGSVQTMAK(1)IK	3.3652	1	31387
D0WSQ1	78	K	Guanosine-5'-triphosphate,3'-diphosphate pyrophosphatase OS=Vibrio alginolyticus 40B OX=674977 GN=gppA PE=3 SV=1	gppA	1	0.000885336	108.3	2	LQDIPK(1)QNIR	-2.387	1	74555
D0WSQ5	387	K	DNA helicase OS=Vibrio alginolyticus 40B OX=674977 GN=recQ PE=3 SV=1	recQ	1	0.0661363	44.57	2	MLDEK(1)DDGPQK	-3.9913	1	4578.1
D0WSQ9	485	K	Gamma-glutamyltranspeptidase OS=Vibrio alginolyticus 40B OX=674977 GN=VMC_02090 PE=4 SV=1	VMC_02090	1	3.30579e-07	86.729	2	DDK(1)PYMAIGSPGGSR	0.18803	1	79729
D0WSQ9	570	K	Gamma-glutamyltranspeptidase OS=Vibrio alginolyticus 40B OX=674977 GN=VMC_02090 PE=4 SV=1	VMC_02090	1	0.00116383	80.623	2	ITK(1)DGLEGAADPR	4.1215	1	41921
D0WSQ9	199	K	Gamma-glutamyltranspeptidase OS=Vibrio alginolyticus 40B OX=674977 GN=VMC_02090 PE=4 SV=1	VMC_02090	1	0.0129024	43.272	2	LASLIEK(1)DAK	-0.81603	1	77907
D0WSQ9	166	K	Gamma-glutamyltranspeptidase OS=Vibrio alginolyticus 40B OX=674977 GN=VMC_02090 PE=4 SV=1	VMC_02090	1	0.00543293	74.849	2	LLWDTHQK(1)YGK	-2.0776	1	63752
D0WSR0	136	K	DNA helicase OS=Vibrio alginolyticus 40B OX=674977 GN=uvrD PE=3 SV=1	uvrD	1	6.3516e-06	122.51	2	AQNLDEK(1)QWPAR	-5.8098	1	201260
D0WSR0	261	K	DNA helicase OS=Vibrio alginolyticus 40B OX=674977 GN=uvrD PE=3 SV=1	uvrD	1	0.0636697	47.561	2	GAK(1)VENIEK	-2.0794	1	83585
D0WSR0	339	K	DNA helicase OS=Vibrio alginolyticus 40B OX=674977 GN=uvrD PE=3 SV=1	uvrD	1	0.000591879	110.22	2	IK(1)EWQDK	-11.557	1	184830
D0WSR0	129	K	DNA helicase OS=Vibrio alginolyticus 40B OX=674977 GN=uvrD PE=3 SV=1	uvrD	1	0.00231108	76.572	2	LIK(1)AQNLDEK	0.8175	1	11791
D0WSR0	626	K	DNA helicase OS=Vibrio alginolyticus 40B OX=674977 GN=uvrD PE=3 SV=1	uvrD	0.996143	0.00115108	85.821	2	LYGQDK(0.996)YHK(0.004)PSR	2.4437	2	55945
D0WSR7	302	K	Aminopeptidase P OS=Vibrio alginolyticus 40B OX=674977 GN=VMC_02170 PE=4 SV=1	VMC_02170	1	0.00179956	61.577	2	AAK(1)NAVEIAGMK	0.4087	1	90398
D0WSR7	311	K	Aminopeptidase P OS=Vibrio alginolyticus 40B OX=674977 GN=VMC_02170 PE=4 SV=1	VMC_02170	1	3.31234e-26	196.44	2	NAVEIAGMK(1)ACHIR	1.6853	2	376830
D0WSR7	299	K	Aminopeptidase P OS=Vibrio alginolyticus 40B OX=674977 GN=VMC_02170 PE=4 SV=1	VMC_02170	1	0.00880054	61.48	2	ADPCLMPK(1)AAK	0.36025	1	334120
D0WSR7	63	K	Aminopeptidase P OS=Vibrio alginolyticus 40B OX=674977 GN=VMC_02170 PE=4 SV=1	VMC_02170	1	2.10465e-05	130.79	2	DK(1)AAIFVDGR	0.24871	1	523280
D0WSR7	181	K	Aminopeptidase P OS=Vibrio alginolyticus 40B OX=674977 GN=VMC_02170 PE=4 SV=1	VMC_02170	1	0.00204675	90.761	2	RQEIAELVK(1)K	-0.68199	3	637440
D0WSR9	74	K	Ribosomal RNA small subunit methyltransferase J OS=Vibrio alginolyticus 40B OX=674977 GN=rsmJ PE=3 SV=1	rsmJ	1	0.0113628	52.591	2	FGGGK(1)GQAIAK	-1.4844	1	6621
D0WSS2	36	K	Universal stress protein OS=Vibrio alginolyticus 40B OX=674977 GN=uspA PE=3 SV=1	uspA	1	0.000322209	101.82	2	AVSLAK(1)PLDAK	1.1709	2	532500
D0WSS3	156	K	Ferritin OS=Vibrio alginolyticus 40B OX=674977 GN=VMC_02230 PE=3 SV=1	VMC_02230	1	1.79689e-08	112.7	2	ALFFIDK(1)DLAQMAK	0.81791	2	68892
D0WSS3	100	K	Ferritin OS=Vibrio alginolyticus 40B OX=674977 GN=VMC_02230 PE=3 SV=1	VMC_02230	1	1.68699e-09	121.96	2	ETFEHEQMITEK(1)INK	-3.216	2	657780
D0WSS3	140	K	Ferritin OS=Vibrio alginolyticus 40B OX=674977 GN=VMC_02230 PE=3 SV=1	VMC_02230	1	8.9168e-27	163.93	2	GILDK(1)IELVGEDGK	-0.26092	1	115600
D0WSS3	135	K	Ferritin OS=Vibrio alginolyticus 40B OX=674977 GN=VMC_02230 PE=3 SV=1	VMC_02230	1	0.000696834	91.783	2	LFK(1)GILDK	0.50772	1	346530
D0WSS4	67	K	Universal stress protein B homolog OS=Vibrio alginolyticus 40B OX=674977 GN=uspB PE=3 SV=1	uspB	1	0.00563292	69.905	2	LYHYIK(1)SK	-0.15856	1	15949
D0WST8	198	K	Uncharacterized protein OS=Vibrio alginolyticus 40B OX=674977 GN=VMC_02380 PE=3 SV=1	VMC_02380	1	0.0225286	65.313	2	EQLEGFK(1)K	-1.9706	1	24751
D0WST8	220	K	Uncharacterized protein OS=Vibrio alginolyticus 40B OX=674977 GN=VMC_02380 PE=3 SV=1	VMC_02380	1	0.00111867	94.66	3	HTLVHELK(1)NLQR	0.22323	1	9979.9
D0WST8	96	K	Uncharacterized protein OS=Vibrio alginolyticus 40B OX=674977 GN=VMC_02380 PE=3 SV=1	VMC_02380	1	0.0546424	49.96	2	LMAAMEK(1)LR	3.5817	1	14052
D0WSU1	7	K	Probable protein kinase UbiB OS=Vibrio alginolyticus 40B OX=674977 GN=ubiB PE=3 SV=1	ubiB	1	0.0424708	56.014	2	MTPAELK(1)R	1.1459	1	21355
D0WSU1	167	K	Probable protein kinase UbiB OS=Vibrio alginolyticus 40B OX=674977 GN=ubiB PE=3 SV=1	ubiB	1	0.00406822	60.547	3	PVIDSDLK(1)LMHR	1.1256	1	12647
D0WSU2	60	K	Sec-independent protein translocase protein TatA OS=Vibrio alginolyticus 40B OX=674977 GN=tatA PE=3 SV=1	tatA	1	1.49188e-08	108.5	2	DADFEPK(1)SLEEQQK	-1.1443	1	48519
D0WSU2	67	K	Sec-independent protein translocase protein TatA OS=Vibrio alginolyticus 40B OX=674977 GN=tatA PE=3 SV=1	tatA	1	0.000447078	125.5	2	SLEEQQK(1)K	1.7702	1	468310
D0WSU2	37	K	Sec-independent protein translocase protein TatA OS=Vibrio alginolyticus 40B OX=674977 GN=tatA PE=3 SV=1	tatA	1	6.34568e-15	162.21	2	GIGGDLGGAVK(1)GFK	1.2552	2	343000
D0WSU3	47	K	Sec-independent protein translocase protein TatB OS=Vibrio alginolyticus 40B OX=674977 GN=tatB PE=3 SV=1	tatB	1	0.00295427	46.358	3	SMANSVK(1)DELSHELK	2.3735	1	4284.8
D0WSU3	86	K	Sec-independent protein translocase protein TatB OS=Vibrio alginolyticus 40B OX=674977 GN=tatB PE=3 SV=1	tatB	1	0.00304825	87.251	2	SSVEELK(1)K	0.84652	1	88886
D0WSU8	856	K	DNA polymerase I OS=Vibrio alginolyticus 40B OX=674977 GN=polI PE=3 SV=1	polI	1	4.92197e-20	156.02	2	AAINAPMQGTAADIIK(1)K	-1.2295	2	295850
D0WSU8	478	K	DNA polymerase I OS=Vibrio alginolyticus 40B OX=674977 GN=polI PE=3 SV=1	polI	1	0.00270849	40.83	3	FLQHSCISFEQIAGK(1)GK	1.2384	1	9607.1
D0WSU8	636	K	DNA polymerase I OS=Vibrio alginolyticus 40B OX=674977 GN=polI PE=3 SV=1	polI	1	0.00760774	51.864	2	LK(1)STYTDK	0.26556	1	50031
D0WSU8	645	K	DNA polymerase I OS=Vibrio alginolyticus 40B OX=674977 GN=polI PE=3 SV=1	polI	1	0.00804862	45.939	2	LPK(1)MINPSTGR	0.50917	1	53279
D0WSU9	55	K	Probable GTP-binding protein EngB OS=Vibrio alginolyticus 40B OX=674977 GN=engB PE=3 SV=1	engB	1	0.000732628	123.5	2	LTNQK(1)SLAK	0.34138	1	100630
D0WSU9	110	K	Probable GTP-binding protein EngB OS=Vibrio alginolyticus 40B OX=674977 GN=engB PE=3 SV=1	engB	1	0.00130203	113.7	2	SLGEYLQK(1)R	-1.3235	1	289780
D0WSU9	44	K	Probable GTP-binding protein EngB OS=Vibrio alginolyticus 40B OX=674977 GN=engB PE=3 SV=1	engB	1	0.000171913	110.88	2	SNAGK(1)SSALNR	1.0091	1	26989
D0WSU9	102	K	Probable GTP-binding protein EngB OS=Vibrio alginolyticus 40B OX=674977 GN=engB PE=3 SV=1	engB	1	6.61347e-10	172.1	2	WQK(1)SLGEYLQK	-4.1725	1	83188
D0WSV0	168	K	Cytochrome c4 OS=Vibrio alginolyticus 40B OX=674977 GN=cycA PE=4 SV=1	cycA	1	0.00310763	96.51	2	AQLEK(1)FR	0.90123	1	742290
D0WSV0	188	K	Cytochrome c4 OS=Vibrio alginolyticus 40B OX=674977 GN=cycA PE=4 SV=1	cycA	1	2.79121e-22	193.94	2	K(1)MTDEDIEVLSK	-0.68748	1	460340
D0WSV0	56	K	Cytochrome c4 OS=Vibrio alginolyticus 40B OX=674977 GN=cycA PE=4 SV=1	cycA	1	3.26478e-05	138.23	3	LAGQHAK(1)YLEK	1.1325	2	1188300
D0WSV0	60	K	Cytochrome c4 OS=Vibrio alginolyticus 40B OX=674977 GN=cycA PE=4 SV=1	cycA	1	0.00587514	82.716	2	YLEK(1)QLK	-0.010718	1	398660
D0WSV0	74	K	Cytochrome c4 OS=Vibrio alginolyticus 40B OX=674977 GN=cycA PE=4 SV=1	cycA	1	0.000419709	117.3	2	LGMTSGGK(1)QGR	-0.18726	1	160720
D0WSV2	82	K	Der GTPase-activating protein YihI OS=Vibrio alginolyticus 40B OX=674977 GN=yihI PE=3 SV=1	yihI	1	0.000833349	72.042	2	IPLIVEPAK(1)K	0.48204	3	79527
D0WSV2	73	K	Der GTPase-activating protein YihI OS=Vibrio alginolyticus 40B OX=674977 GN=yihI PE=3 SV=1	yihI	1	0.0121959	47.561	2	K(1)IPLIVEPAK	0.33133	1	29140
D0WSV4	205	K	Coproporphyrinogen-III oxidase OS=Vibrio alginolyticus 40B OX=674977 GN=hemN PE=3 SV=1	hemN	1	0.0111205	62.88	2	AK(1)ELGFR	1.2475	1	16244
D0WSV4	381	K	Coproporphyrinogen-III oxidase OS=Vibrio alginolyticus 40B OX=674977 GN=hemN PE=3 SV=1	hemN	1	2.42582e-14	146.88	2	EVIK(1)QLICNFK	0.27059	1	49077
D0WSV4	388	K	Coproporphyrinogen-III oxidase OS=Vibrio alginolyticus 40B OX=674977 GN=hemN PE=3 SV=1	hemN	1	0.000555669	76.572	2	QLICNFK(1)LDK	-0.77859	1	145690
D0WSV4	268	K	Coproporphyrinogen-III oxidase OS=Vibrio alginolyticus 40B OX=674977 GN=hemN PE=3 SV=1	hemN	1	1.52881e-15	147.72	2	IKDEDLPK(1)AEEK	-0.080599	1	119680
D0WSV4	260	K	Coproporphyrinogen-III oxidase OS=Vibrio alginolyticus 40B OX=674977 GN=hemN PE=3 SV=1	hemN	0.999525	0.00815019	90.263	2	K(1)IKDEDLPK	0.62465	1	52056
D0WSV4	9	K	Coproporphyrinogen-III oxidase OS=Vibrio alginolyticus 40B OX=674977 GN=hemN PE=3 SV=1	hemN	1	9.09236e-06	58.045	3	SNQHTESK(1)QQIVWDQAVLDK	3.4615	1	5870.7
D0WSV4	222	K	Coproporphyrinogen-III oxidase OS=Vibrio alginolyticus 40B OX=674977 GN=hemN PE=3 SV=1	hemN	1	5.92479e-12	126.21	2	STNLDLIYGLPK(1)QTK	-0.70687	1	43076
D0WSV5	230	K	Adenosine deaminase OS=Vibrio alginolyticus 40B OX=674977 GN=add PE=3 SV=1	add	1	0.000300008	70.806	2	AIHDPK(1)LMDYLAENR	2.372	2	94079
D0WSV5	185	K	Adenosine deaminase OS=Vibrio alginolyticus 40B OX=674977 GN=add PE=3 SV=1	add	1	2.72443e-05	158.61	2	FVSHFK(1)QVR	-2.1656	1	163240
D0WSV5	224	K	Adenosine deaminase OS=Vibrio alginolyticus 40B OX=674977 GN=add PE=3 SV=1	add	1	4.56784e-06	65.879	2	IGHGVK(1)AIHDPK	0.14439	1	19802
D0WSV5	4	K	Adenosine deaminase OS=Vibrio alginolyticus 40B OX=674977 GN=add PE=3 SV=1	add	1	3.34529e-08	110.44	2	MITK(1)NLPLTDLHR	1.6864	1	20263
D0WSV7	442	K	DNA-binding transcriptional regulator NtrC OS=Vibrio alginolyticus 40B OX=674977 GN=ntrC PE=4 SV=1	ntrC	1	7.10095e-06	70.195	3	ILLEAALEHTK(1)GHK	-1.2862	1	24422
D0WSV7	288	K	DNA-binding transcriptional regulator NtrC OS=Vibrio alginolyticus 40B OX=674977 GN=ntrC PE=4 SV=1	ntrC	1	1.55402e-05	52.662	3	IVAATHQNLEK(1)LVHEGDFR	2.1984	1	5479
D0WSW0	321	K	Glutamine synthetase OS=Vibrio alginolyticus 40B OX=674977 GN=glnA PE=3 SV=1	glnA	1	6.81146e-20	172.92	2	AINAFANPSTNSYK(1)R	-1.4606	2	1810100
D0WSW0	232	K	Glutamine synthetase OS=Vibrio alginolyticus 40B OX=674977 GN=glnA PE=3 SV=1	glnA	1	2.64389e-27	183	2	FNTLTTK(1)ADEIQIYK	-1.4648	1	339190
D0WSW0	26	K	Glutamine synthetase OS=Vibrio alginolyticus 40B OX=674977 GN=glnA PE=3 SV=1	glnA	1	0.00145905	73.637	2	FTDTK(1)GK	0.45062	1	247980
D0WSW0	28	K	Glutamine synthetase OS=Vibrio alginolyticus 40B OX=674977 GN=glnA PE=3 SV=1	glnA	1	4.2165e-22	109.82	3	GK(1)EQHISIPAHQIDADFFEEGK	2.6447	2	105500
D0WSW0	177	K	Glutamine synthetase OS=Vibrio alginolyticus 40B OX=674977 GN=glnA PE=3 SV=1	glnA	1	2.48222e-31	132.4	3	GHRPGVK(1)GGYFPVAPVDSSQDIR	-0.28595	2	1228700
D0WSW0	170	K	Glutamine synthetase OS=Vibrio alginolyticus 40B OX=674977 GN=glnA PE=3 SV=1	glnA	1	8.03842e-44	193.32	3	IDDVEAAWNTGSDYEEGNK(1)GHRPGVK	1.4495	3	1609900
D0WSW0	353	K	Glutamine synthetase OS=Vibrio alginolyticus 40B OX=674977 GN=glnA PE=3 SV=1	glnA	1	1.03178e-05	154.28	2	IPVVPSPK(1)AR	-0.69401	1	2785900
D0WSW0	386	K	Glutamine synthetase OS=Vibrio alginolyticus 40B OX=674977 GN=glnA PE=3 SV=1	glnA	1	0.000260491	112.93	2	NK(1)IHPGEAMDK	-1.322	1	87458
D0WSW0	259	K	Glutamine synthetase OS=Vibrio alginolyticus 40B OX=674977 GN=glnA PE=3 SV=1	glnA	1	6.26133e-07	69.613	3	TATFMPK(1)PLVGDNGSGMHVHQSLAK	2.5525	2	59310
D0WSW0	252	K	Glutamine synthetase OS=Vibrio alginolyticus 40B OX=674977 GN=glnA PE=3 SV=1	glnA	1	2.57421e-33	119.58	3	YVVHNVAHAFGK(1)TATFMPK	0.69829	3	281480
D0WSW1	126	K	GTP-binding protein typA/bipA OS=Vibrio alginolyticus 40B OX=674977 GN=typA PE=4 SV=1	typA	1	9.42031e-15	144.47	2	AFAHGLK(1)PIVVINK	0.14541	4	802420
D0WSW1	133	K	GTP-binding protein typA/bipA OS=Vibrio alginolyticus 40B OX=674977 GN=typA PE=4 SV=1	typA	0.999985	2.10071e-05	58.338	3	AFAHGLKPIVVINK(1)IDR	-1.3674	1	23895
D0WSW1	8	K	GTP-binding protein typA/bipA OS=Vibrio alginolyticus 40B OX=674977 GN=typA PE=4 SV=1	typA	1	0.000731281	106.93	2	ATPQIDK(1)LR	-0.25486	1	906630
D0WSW1	438	K	GTP-binding protein typA/bipA OS=Vibrio alginolyticus 40B OX=674977 GN=typA PE=4 SV=1	typA	1	0.000743921	90.308	2	DMSPDGK(1)GR	2.6414	1	113540
D0WSW1	119	K	GTP-binding protein typA/bipA OS=Vibrio alginolyticus 40B OX=674977 GN=typA PE=4 SV=1	typA	1	1.79638e-24	144.09	3	FVTQK(1)AFAHGLK	-0.43083	2	155640
D0WSW1	545	K	GTP-binding protein typA/bipA OS=Vibrio alginolyticus 40B OX=674977 GN=typA PE=4 SV=1	typA	1	0.000838679	84.368	2	GK(1)QLTNVR	-1.1357	1	19321
D0WSW1	594	K	GTP-binding protein typA/bipA OS=Vibrio alginolyticus 40B OX=674977 GN=typA PE=4 SV=1	typA	1	0.00106508	106.93	2	K(1)FLTESDR	-0.74071	1	110310
D0WSW1	341	K	GTP-binding protein typA/bipA OS=Vibrio alginolyticus 40B OX=674977 GN=typA PE=4 SV=1	typA	1	8.19758e-31	200.06	2	LEK(1)ELVHNVALR	-1.4872	2	311150
D0WSW1	22	K	GTP-binding protein typA/bipA OS=Vibrio alginolyticus 40B OX=674977 GN=typA PE=4 SV=1	typA	1	4.68535e-08	98.328	3	NIAIIAHVDHGK(1)TTLVDK	0.58085	1	161590
D0WSW1	359	K	GTP-binding protein typA/bipA OS=Vibrio alginolyticus 40B OX=674977 GN=typA PE=4 SV=1	typA	1	5.07219e-10	179.31	2	VEQTDDPDK(1)FR	-0.27572	1	592170
D0WSW1	54	K	GTP-binding protein typA/bipA OS=Vibrio alginolyticus 40B OX=674977 GN=typA PE=4 SV=1	typA	1	3.33118e-10	184.27	2	VMDSNDIEK(1)ER	0.42973	2	461120
D0WSW3	88	K	Uncharacterized protein OS=Vibrio alginolyticus 40B OX=674977 GN=VMC_02630 PE=4 SV=1	VMC_02630	1	0.000194793	74.524	2	YEDSEK(1)AAQDVR	1.1973	1	3431.6
D0WSW5	47	K	D-tyrosyl-tRNA deacylase OS=Vibrio alginolyticus 40B OX=674977 GN=VMC_02650 PE=4 SV=1	VMC_02650	1	8.60689e-21	174.23	2	VFEDDEGK(1)MNLNVK	1.5791	1	32690
D0WSW5	72	K	D-tyrosyl-tRNA deacylase OS=Vibrio alginolyticus 40B OX=674977 GN=VMC_02650 PE=4 SV=1	VMC_02650	1	7.00657e-12	117.21	2	VLVVSQFTLPADTK(1)K	0.47293	1	41158
D0WSW8	16	K	Phosphoenolpyruvate carboxykinase (ATP) OS=Vibrio alginolyticus 40B OX=674977 GN=pckA PE=3 SV=1	pckA	1	2.30671e-45	252.75	2	AATLDLTK(1)HGLHNVK	-0.20143	2	7807000
D0WSW8	512	K	Phosphoenolpyruvate carboxykinase (ATP) OS=Vibrio alginolyticus 40B OX=674977 GN=pckA PE=3 SV=1	pckA	1	0.000147923	125.5	2	AK(1)DLAER	1.6521	2	672160
D0WSW8	510	K	Phosphoenolpyruvate carboxykinase (ATP) OS=Vibrio alginolyticus 40B OX=674977 GN=pckA PE=3 SV=1	pckA	1	4.4458e-35	252.59	2	DTYVDPLQWESK(1)AK	-0.50372	1	1315200
D0WSW8	524	K	Phosphoenolpyruvate carboxykinase (ATP) OS=Vibrio alginolyticus 40B OX=674977 GN=pckA PE=3 SV=1	pckA	1	2.59036e-35	190.37	2	FINNFDK(1)YTDNAEGK	2.1015	2	5633200
D0WSW8	532	K	Phosphoenolpyruvate carboxykinase (ATP) OS=Vibrio alginolyticus 40B OX=674977 GN=pckA PE=3 SV=1	pckA	1	3.58092e-31	173.15	2	YTDNAEGK(1)SLVAAGPQID	0.30897	1	486780
D0WSW8	295	K	Phosphoenolpyruvate carboxykinase (ATP) OS=Vibrio alginolyticus 40B OX=674977 GN=pckA PE=3 SV=1	pckA	1	1.10224e-19	179.98	2	LSK(1)EAEPDIYNAIR	0.52567	1	1551900
D0WSW8	381	K	Phosphoenolpyruvate carboxykinase (ATP) OS=Vibrio alginolyticus 40B OX=674977 GN=pckA PE=3 SV=1	pckA	1	2.04895e-07	97.268	2	LTPEQTK(1)YHFLSGFTAK	-1.5	2	1640600
D0WSW8	391	K	Phosphoenolpyruvate carboxykinase (ATP) OS=Vibrio alginolyticus 40B OX=674977 GN=pckA PE=3 SV=1	pckA	1	2.52292e-21	157.74	3	YHFLSGFTAK(1)LAGTER	-0.71061	1	37973
D0WSW8	70	K	Phosphoenolpyruvate carboxykinase (ATP) OS=Vibrio alginolyticus 40B OX=674977 GN=pckA PE=3 SV=1	pckA	0.989454	0.0394678	67.881	2	SPK(0.989)DK(0.011)YIVK	-1.6125	1	6904.1
D0WSW8	263	K	Phosphoenolpyruvate carboxykinase (ATP) OS=Vibrio alginolyticus 40B OX=674977 GN=pckA PE=3 SV=1	pckA	1	0.000260335	130.31	2	TTLSTDPK(1)R	-0.68382	1	5090700
D0WSW8	8	K	Phosphoenolpyruvate carboxykinase (ATP) OS=Vibrio alginolyticus 40B OX=674977 GN=pckA PE=3 SV=1	pckA	1	2.57618e-45	238.93	2	TVMEHTK(1)AATLDLTK	-0.34342	6	4148600
D0WSW8	347	K	Phosphoenolpyruvate carboxykinase (ATP) OS=Vibrio alginolyticus 40B OX=674977 GN=pckA PE=3 SV=1	pckA	1	0.000334449	65.12	3	VSYPIYHIDNIVK(1)PVSK	5.6435	1	247160
D0WSW8	428	K	Phosphoenolpyruvate carboxykinase (ATP) OS=Vibrio alginolyticus 40B OX=674977 GN=pckA PE=3 SV=1	pckA	1	0.000691177	105.04	2	YAEVLVK(1)R	0.3282	1	4119000
D0WSX1	293	K	General secretion pathway protein D OS=Vibrio alginolyticus 40B OX=674977 GN=epsD PE=4 SV=1	epsD	1	2.25948e-20	191.95	2	GVSDNLQAEK(1)QAGQK	-1.9869	1	159360
D0WSX1	49	K	General secretion pathway protein D OS=Vibrio alginolyticus 40B OX=674977 GN=epsD PE=4 SV=1	epsD	1	3.93631e-07	117.21	2	NLEK(1)TIIVDPSVR	1.5646	1	85292
D0WSX1	226	K	General secretion pathway protein D OS=Vibrio alginolyticus 40B OX=674977 GN=epsD PE=4 SV=1	epsD	1	8.85226e-13	117.21	2	STPEFLEPK(1)IVADER	-1.8165	1	86754
D0WSX3	187	K	Type II secretion system protein E OS=Vibrio alginolyticus 40B OX=674977 GN=epsE PE=3 SV=1	epsE	1	0.00675055	81.32	2	LDIAEK(1)R	-0.35138	1	71287
D0WSX4	7	K	General secretion pathway protein F OS=Vibrio alginolyticus 40B OX=674977 GN=epsF PE=3 SV=1	epsF	1	0.0686721	50.09	2	AAFEYK(1)ALDAK	-7.7151	1	69701
D0WSX5	96	K	Type II secretion system core protein G OS=Vibrio alginolyticus 40B OX=674977 GN=epsG PE=3 SV=1	epsG	1	0.0556973	49.058	2	DGGYIK(1)R	1.4775	1	61940
D0WSX8	127	K	Type II secretion system protein J OS=Vibrio alginolyticus 40B OX=674977 GN=epsJ PE=3 SV=1	epsJ	1	0.00995177	46.447	2	GEVTK(1)VGYR	0.3849	1	9445.9
D0WSY0	285	K	Type II secretion system protein L OS=Vibrio alginolyticus 40B OX=674977 GN=VMC_02800 PE=3 SV=1	VMC_02800	1	0.00434032	74.486	2	IPTVSYLK(1)R	-0.40626	1	25616
D0WSY1	99	K	Type II secretion system protein M OS=Vibrio alginolyticus 40B OX=674977 GN=VMC_02810 PE=3 SV=1	VMC_02810	1	0.000972944	78.178	2	YK(1)VELIR	1.9388	1	38238
D0WT01	44	K	Uncharacterized protein OS=Vibrio alginolyticus 40B OX=674977 GN=VMC_03010 PE=4 SV=1	VMC_03010	1	0.00157872	59.645	2	VVTVK(1)GLSER	0.61566	1	76644
D0WT11	433	K	Glutamine--fructose-6-phosphate aminotransferase [isomerizing] OS=Vibrio alginolyticus 40B OX=674977 GN=glmS PE=3 SV=1	glmS	1	1.87687e-23	190.68	2	EK(1)EIVEALHALPK	-1.004	2	247120
D0WT11	431	K	Glutamine--fructose-6-phosphate aminotransferase [isomerizing] OS=Vibrio alginolyticus 40B OX=674977 GN=glmS PE=3 SV=1	glmS	0.978112	1.09762e-15	172.09	3	EK(0.978)EK(0.022)EIVEALHALPK	0.77901	2	421340
D0WT11	532	K	Glutamine--fructose-6-phosphate aminotransferase [isomerizing] OS=Vibrio alginolyticus 40B OX=674977 GN=glmS PE=3 SV=1	glmS	1	0.000297133	135.63	2	LK(1)SNVEEVR	-0.64232	1	326230
D0WT11	151	K	Glutamine--fructose-6-phosphate aminotransferase [isomerizing] OS=Vibrio alginolyticus 40B OX=674977 GN=glmS PE=3 SV=1	glmS	1	2.23065e-50	157.52	2	TAK(1)QLEGAYGTVALDR	0.58119	1	125500
D0WT11	148	K	Glutamine--fructose-6-phosphate aminotransferase [isomerizing] OS=Vibrio alginolyticus 40B OX=674977 GN=glmS PE=3 SV=1	glmS	1	1.52443e-34	188.6	2	TSETLLEAVQK(1)TAK	0.51146	1	279090
D0WT13	176	K	Pyruvate kinase OS=Vibrio alginolyticus 40B OX=674977 GN=pykF PE=3 SV=1	pykF	1	0.00281849	84.309	2	CK(1)VLNNGALGENK	-2.8848	1	18423
D0WT13	391	K	Pyruvate kinase OS=Vibrio alginolyticus 40B OX=674977 GN=pykF PE=3 SV=1	pykF	1	2.70569e-45	221.63	2	ITEAVCK(1)GAVDTAEK	-2.0585	1	757120
D0WT13	44	K	Pyruvate kinase OS=Vibrio alginolyticus 40B OX=674977 GN=pykF PE=3 SV=1	pykF	1	2.49389e-15	162.23	2	IVCTIGPK(1)TESVEK	0.72426	1	2139700
D0WT13	227	K	Pyruvate kinase OS=Vibrio alginolyticus 40B OX=674977 GN=pykF PE=3 SV=1	pykF	1	1.61431e-18	174.8	2	K(1)ASDVQEIR	2.2969	1	260100
D0WT13	413	K	Pyruvate kinase OS=Vibrio alginolyticus 40B OX=674977 GN=pykF PE=3 SV=1	pykF	1	8.30476e-16	140.01	2	LAAPLIVVATEGGK(1)SAR	-1.6158	1	460180
D0WT13	297	K	Pyruvate kinase OS=Vibrio alginolyticus 40B OX=674977 GN=pykF PE=3 SV=1	pykF	1	1.1838e-08	157.9	2	MMIEK(1)CNR	-0.15301	2	425140
D0WT13	371	K	Pyruvate kinase OS=Vibrio alginolyticus 40B OX=674977 GN=pykF PE=3 SV=1	pykF	1	5.34515e-16	171.09	2	TDSALK(1)AELGSR	-0.6047	1	962950
D0WT16	82	K	Acetolactate synthase OS=Vibrio alginolyticus 40B OX=674977 GN=ilvH PE=3 SV=1	ilvH	1	0.0409565	44.767	2	ELMMVK(1)VK	0.92665	1	16866
D0WT16	58	K	Acetolactate synthase OS=Vibrio alginolyticus 40B OX=674977 GN=ilvH PE=3 SV=1	ilvH	1	0.000802725	92.732	2	QLHK(1)LIDVLK	-3.9416	1	105910
D0WT17	565	K	Acetolactate synthase OS=Vibrio alginolyticus 40B OX=674977 GN=ilvI PE=3 SV=1	ilvI	1	0.000401812	97.175	2	GEGMDK(1)MWLSK	3.4168	1	71496
D0WT17	135	K	Acetolactate synthase OS=Vibrio alginolyticus 40B OX=674977 GN=ilvI PE=3 SV=1	ilvI	1	0.0192852	70.67	2	HSFLVK(1)K	0.15811	1	47179
D0WT17	136	K	Acetolactate synthase OS=Vibrio alginolyticus 40B OX=674977 GN=ilvI PE=3 SV=1	ilvI	1	0.000922965	85.821	2	K(1)AEDIPETIK	0.51338	1	25857
D0WT17	375	K	Acetolactate synthase OS=Vibrio alginolyticus 40B OX=674977 GN=ilvI PE=3 SV=1	ilvI	1	0.000278785	85.622	3	IK(1)PQQVIETLHK	-1.4988	1	3770.7
D0WT17	145	K	Acetolactate synthase OS=Vibrio alginolyticus 40B OX=674977 GN=ilvI PE=3 SV=1	ilvI	1	0.000783604	122.51	2	KAEDIPETIK(1)K	0.20168	1	168680
D0WT17	195	K	Acetolactate synthase OS=Vibrio alginolyticus 40B OX=674977 GN=ilvI PE=3 SV=1	ilvI	1	3.94401e-16	174.05	3	SYKPTTSGHK(1)GQIK	0.25638	2	104380
D0WT17	46	K	Acetolactate synthase OS=Vibrio alginolyticus 40B OX=674977 GN=ilvI PE=3 SV=1	ilvI	1	1.23934e-05	162.8	2	TDQIK(1)HVLVR	0.061377	2	176400
D0WT17	295	K	Acetolactate synthase OS=Vibrio alginolyticus 40B OX=674977 GN=ilvI PE=3 SV=1	ilvI	1	7.68737e-32	199.59	2	TTNNLEK(1)YCPNAK	1.2983	1	73203
D0WT18	551	K	Putative long-chain-fatty-acid--CoA ligase OS=Vibrio alginolyticus 40B OX=674977 GN=VMC_03180 PE=4 SV=1	VMC_03180	1	0.00432279	79.059	2	ELAK(1)FEQVK	-1.0851	1	35362
D0WT18	521	K	Putative long-chain-fatty-acid--CoA ligase OS=Vibrio alginolyticus 40B OX=674977 GN=VMC_03180 PE=4 SV=1	VMC_03180	1	0.00422179	74.424	2	ELNIK(1)YHDR	0.55188	1	39522
D0WT18	277	K	Putative long-chain-fatty-acid--CoA ligase OS=Vibrio alginolyticus 40B OX=674977 GN=VMC_03180 PE=4 SV=1	VMC_03180	1	1.13463e-07	115.04	2	FYEK(1)IFSAIHEK	0.18249	1	92150
D0WT18	285	K	Putative long-chain-fatty-acid--CoA ligase OS=Vibrio alginolyticus 40B OX=674977 GN=VMC_03180 PE=4 SV=1	VMC_03180	1	5.67204e-07	117.3	2	IFSAIHEK(1)VSR	0.6178	2	103420
D0WT18	425	K	Putative long-chain-fatty-acid--CoA ligase OS=Vibrio alginolyticus 40B OX=674977 GN=VMC_03180 PE=4 SV=1	VMC_03180	1	0.00115985	87.895	2	GYYK(1)MPEETEK	2.3093	1	22271
D0WT18	10	K	Putative long-chain-fatty-acid--CoA ligase OS=Vibrio alginolyticus 40B OX=674977 GN=VMC_03180 PE=4 SV=1	VMC_03180	1	0.0043112	65.313	2	LDFHIVK(1)R	1.205	1	50264
D0WT18	335	K	Putative long-chain-fatty-acid--CoA ligase OS=Vibrio alginolyticus 40B OX=674977 GN=VMC_03180 PE=4 SV=1	VMC_03180	1	0.0165636	49.058	2	LVLSK(1)LR	-1.1258	1	62376
D0WT18	547	K	Putative long-chain-fatty-acid--CoA ligase OS=Vibrio alginolyticus 40B OX=674977 GN=VMC_03180 PE=4 SV=1	VMC_03180	1	0.0175069	59.645	2	VNDLQK(1)ELAK	-0.77409	2	67833
D0WT18	330	K	Putative long-chain-fatty-acid--CoA ligase OS=Vibrio alginolyticus 40B OX=674977 GN=VMC_03180 PE=4 SV=1	VMC_03180	1	0.000474032	68.548	2	SYALADK(1)LVLSK	0.24156	1	35888
D0WT19	193	K	HTH lysR-type domain-containing protein OS=Vibrio alginolyticus 40B OX=674977 GN=VMC_03190 PE=3 SV=1	VMC_03190	1	1.43773e-06	103.69	2	DELVVIASK(1)THPR	1.3368	1	15748
D0WT19	299	K	HTH lysR-type domain-containing protein OS=Vibrio alginolyticus 40B OX=674977 GN=VMC_03190 PE=3 SV=1	VMC_03190	1	4.06608e-13	182.09	2	DK(1)GHIWLR	2.0811	1	702600
D0WT19	116	K	HTH lysR-type domain-containing protein OS=Vibrio alginolyticus 40B OX=674977 GN=VMC_03190 PE=3 SV=1	VMC_03190	1	0.00103146	61.194	2	LFK(1)LAICSPCDMR	5.9465	2	94544
D0WT23	503	K	2-isopropylmalate synthase OS=Vibrio alginolyticus 40B OX=674977 GN=leuA PE=3 SV=1	leuA	1	0.0140127	48.157	2	ADK(1)IEEMK	2.2441	1	63069
D0WT23	508	K	2-isopropylmalate synthase OS=Vibrio alginolyticus 40B OX=674977 GN=leuA PE=3 SV=1	leuA	0.999996	0.00267182	67.548	2	ADKIEEMK(1)QK	-0.64434	1	68429
D0WT23	79	K	2-isopropylmalate synthase OS=Vibrio alginolyticus 40B OX=674977 GN=leuA PE=3 SV=1	leuA	1	0.000226652	98.865	2	AVAK(1)DIDAAAEALK	-1.8548	1	119140
D0WT23	470	K	2-isopropylmalate synthase OS=Vibrio alginolyticus 40B OX=674977 GN=leuA PE=3 SV=1	leuA	1	8.43496e-05	77.431	2	GEGEDGLGQADIIANYK(1)GR	-3.1874	1	22223
D0WT23	308	K	2-isopropylmalate synthase OS=Vibrio alginolyticus 40B OX=674977 GN=leuA PE=3 SV=1	leuA	1	4.50284e-10	111.38	2	NK(1)NTYEIMTPESIGLK	-2.1661	1	43594
D0WT23	271	K	2-isopropylmalate synthase OS=Vibrio alginolyticus 40B OX=674977 GN=leuA PE=3 SV=1	leuA	1	1.64169e-07	87.251	2	TSK(1)LVSQLCNMPIQSNK	0.45572	1	20872
D0WT24	161	K	3-isopropylmalate dehydrogenase OS=Vibrio alginolyticus 40B OX=674977 GN=leuB PE=3 SV=1	leuB	1	2.08716e-05	79.235	3	EGEGATEK(1)AFDTEVYHR	1.1862	1	17834
D0WT24	101	K	3-isopropylmalate dehydrogenase OS=Vibrio alginolyticus 40B OX=674977 GN=leuB PE=3 SV=1	leuB	1	0.0229644	51.864	2	K(1)HFQLFCNLR	7.483	2	67060
D0WT25	363	K	3-isopropylmalate dehydratase large subunit OS=Vibrio alginolyticus 40B OX=674977 GN=leuC PE=3 SV=1	leuC	1	0.0103162	54.436	2	AAAEVAK(1)GR	-0.17285	1	29603
D0WT25	167	K	3-isopropylmalate dehydratase large subunit OS=Vibrio alginolyticus 40B OX=674977 GN=leuC PE=3 SV=1	leuC	1	0.0508423	47.349	2	TMK(1)IEVK	0.7924	1	22611
D0WT28	249	K	Co-chaperone protein DjlA OS=Vibrio alginolyticus 40B OX=674977 GN=djlA PE=3 SV=1	djlA	1	6.78775e-07	101.64	3	LMNEHHPDK(1)LMAK	1.7648	1	48719
D0WT28	278	K	Co-chaperone protein DjlA OS=Vibrio alginolyticus 40B OX=674977 GN=djlA PE=3 SV=1	djlA	1	3.01438e-11	124.06	2	SQEIQNAYDLIK(1)K	2.0552	1	53332
D0WT29	560	K	LPS-assembly protein LptD OS=Vibrio alginolyticus 40B OX=674977 GN=lptD PE=3 SV=1	lptD	1	0.00120197	72.042	2	FFDDDYK(1)ER	0.022992	1	72459
D0WT30	220	K	Chaperone SurA OS=Vibrio alginolyticus 40B OX=674977 GN=surA PE=3 SV=1	surA	1	4.8335e-06	89.382	2	GPK(1)ALQGGDWGWMR	-0.24872	1	17422
D0WT30	244	K	Chaperone SurA OS=Vibrio alginolyticus 40B OX=674977 GN=surA PE=3 SV=1	surA	1	4.61752e-32	149.02	3	KEEMPTIFADQIK(1)MQNK	1.121	1	59036
D0WT30	248	K	Chaperone SurA OS=Vibrio alginolyticus 40B OX=674977 GN=surA PE=3 SV=1	surA	1	5.61606e-11	150.21	2	MQNK(1)GSIIGPFR	-3.6623	2	111420
D0WT30	133	K	Chaperone SurA OS=Vibrio alginolyticus 40B OX=674977 GN=surA PE=3 SV=1	surA	1	0.00130423	107.08	2	K(1)EIAASEAR	-0.10135	1	67020
D0WT30	400	K	Chaperone SurA OS=Vibrio alginolyticus 40B OX=674977 GN=surA PE=3 SV=1	surA	1	8.95371e-09	137.39	2	K(1)FNEEAGAWMQELR	0.60321	1	20023
D0WT30	265	K	Chaperone SurA OS=Vibrio alginolyticus 40B OX=674977 GN=surA PE=3 SV=1	surA	1	0.00147399	45.183	3	SGVGFHILK(1)IEDVK	0.031473	1	5248.9
D0WT31	234	K	4-hydroxythreonine-4-phosphate dehydrogenase OS=Vibrio alginolyticus 40B OX=674977 GN=pdxA PE=3 SV=1	pdxA	1	1.14013e-11	117.99	2	EEIETITPTLEK(1)IR	-0.26422	1	48760
D0WT31	185	K	4-hydroxythreonine-4-phosphate dehydrogenase OS=Vibrio alginolyticus 40B OX=674977 GN=pdxA PE=3 SV=1	pdxA	1	1.56268e-05	138.23	2	LEK(1)IIDILHK	-0.95381	1	91903
D0WT32	61	K	Ribosomal RNA small subunit methyltransferase A OS=Vibrio alginolyticus 40B OX=674977 GN=rsmA PE=3 SV=1	rsmA	1	0.000144054	86.838	2	EVDK(1)FTVIELDR	-0.36459	1	31527
D0WT32	102	K	Ribosomal RNA small subunit methyltransferase A OS=Vibrio alginolyticus 40B OX=674977 GN=rsmA PE=3 SV=1	rsmA	1	4.79893e-06	104.39	2	FDFTQLVK(1)PNNK	-1.4057	1	26625
D0WT32	106	K	Ribosomal RNA small subunit methyltransferase A OS=Vibrio alginolyticus 40B OX=674977 GN=rsmA PE=3 SV=1	rsmA	0.998514	1.00316e-27	211.84	2	FDFTQLVK(0.001)PNNK(0.999)LR	-0.98599	1	19758
D0WT32	154	K	Ribosomal RNA small subunit methyltransferase A OS=Vibrio alginolyticus 40B OX=674977 GN=rsmA PE=3 SV=1	rsmA	1	7.3671e-08	120.65	2	LAAGPGSK(1)AYGR	-1.0358	1	113000
D0WT33	15	K	Protein ApaG OS=Vibrio alginolyticus 40B OX=674977 GN=apaG PE=3 SV=1	apaG	1	6.04788e-24	124.62	3	IQVHTK(1)YIEEQSNPELQR	0.93103	1	35580
D0WT35	39	K	Dihydrofolate reductase OS=Vibrio alginolyticus 40B OX=674977 GN=folA PE=3 SV=1	folA	1	0.00141448	67.881	2	CTMGK(1)PVVMGR	-2.4925	1	14750
D0WT35	46	K	Dihydrofolate reductase OS=Vibrio alginolyticus 40B OX=674977 GN=folA PE=3 SV=1	folA	1	0.00360817	62.969	2	K(1)TYESIGR	0.9949	1	54048
D0WT38	113	K	GTPase Obg OS=Vibrio alginolyticus 40B OX=674977 GN=obgE PE=3 SV=1	obgE	1	7.63883e-13	155.96	3	AVDIHTNEIVAEVAEHGK(1)K	-0.00089907	1	89909
D0WT38	131	K	GTPase Obg OS=Vibrio alginolyticus 40B OX=674977 GN=obgE PE=3 SV=1	obgE	1	0.0600731	51.43	2	FK(1)SSVNR	-0.1719	1	21134
D0WT38	2	K	GTPase Obg OS=Vibrio alginolyticus 40B OX=674977 GN=obgE PE=3 SV=1	obgE	1	0.000334261	85.821	2	MK(1)FVDEAVVK	1.4578	1	61377
D0WT39	66	K	50S ribosomal protein L27 OS=Vibrio alginolyticus 40B OX=674977 GN=rpmA PE=3 SV=1	rpmA	1	1.40025e-31	188.6	2	DHTLFALTEGK(1)VK	-0.62232	2	1082400
D0WT39	72	K	50S ribosomal protein L27 OS=Vibrio alginolyticus 40B OX=674977 GN=rpmA PE=3 SV=1	rpmA	1	0.00334504	111.39	2	FEVK(1)GPK	-0.15505	2	953100
D0WT39	55	K	50S ribosomal protein L27 OS=Vibrio alginolyticus 40B OX=674977 GN=rpmA PE=3 SV=1	rpmA	1	2.80673e-10	69.369	3	FHAGNNVGIGK(1)DHTLFALTEGK	2.5838	2	219700
D0WT39	44	K	50S ribosomal protein L27 OS=Vibrio alginolyticus 40B OX=674977 GN=rpmA PE=3 SV=1	rpmA	1	5.36631e-09	115.41	3	GTK(1)FHAGNNVGIGK	1.055	2	346940
D0WT40	10	K	50S ribosomal protein L21 OS=Vibrio alginolyticus 40B OX=674977 GN=rplU PE=3 SV=1	rplU	1	1.59052e-31	195.8	2	MYAVFQSGGK(1)QHR	0.76003	2	384690
D0WT41	261	K	Octaprenyl-diphosphate synthase OS=Vibrio alginolyticus 40B OX=674977 GN=ispB PE=3 SV=1	ispB	1	0.00727128	67.548	2	EAIEK(1)ANGMDR	0.10395	1	21146
D0WT42	140	K	Malate dehydrogenase OS=Vibrio alginolyticus 40B OX=674977 GN=mdh PE=3 SV=1	mdh	1	0.00886942	78.178	2	AGVYDK(1)R	-0.55677	2	2749500
D0WT42	134	K	Malate dehydrogenase OS=Vibrio alginolyticus 40B OX=674977 GN=mdh PE=3 SV=1	mdh	1	0.003555	87.251	2	K(1)AGVYDK	0.98429	1	207150
D0WT42	162	K	Malate dehydrogenase OS=Vibrio alginolyticus 40B OX=674977 GN=mdh PE=3 SV=1	mdh	1	4.05747e-06	114.39	2	SETFVAELK(1)DK	-0.54384	1	101030
D0WT43	15	K	Arginine repressor OS=Vibrio alginolyticus 40B OX=674977 GN=argR PE=3 SV=1	argR	1	0.0389825	56.091	2	AFK(1)ALLK	-0.46384	1	98842
D0WT43	52	K	Arginine repressor OS=Vibrio alginolyticus 40B OX=674977 GN=argR PE=3 SV=1	argR	1	0.000762331	94.806	2	MLTK(1)FGAVR	-3.2659	2	170360
D0WT43	6	K	Arginine repressor OS=Vibrio alginolyticus 40B OX=674977 GN=argR PE=3 SV=1	argR	1	3.52074e-19	203.55	2	NSEK(1)QDNLVR	1.8937	1	429700
D0WT43	45	K	Arginine repressor OS=Vibrio alginolyticus 40B OX=674977 GN=argR PE=3 SV=1	argR	1	6.35612e-57	236.7	2	QQGFESINQSK(1)VSR	-0.9426	2	339880
D0WT44	284	K	Immunogenic protein OS=Vibrio alginolyticus 40B OX=674977 GN=VMC_03440 PE=4 SV=1	VMC_03440	1	4.90613e-14	195.4	2	AVFENFDTFK(1)R	1.7661	1	1676900
D0WT44	176	K	Immunogenic protein OS=Vibrio alginolyticus 40B OX=674977 GN=VMC_03440 PE=4 SV=1	VMC_03440	1	0.00028866	121.8	2	LASELK(1)GSER	-0.97493	1	2223400
D0WT44	294	K	Immunogenic protein OS=Vibrio alginolyticus 40B OX=674977 GN=VMC_03440 PE=4 SV=1	VMC_03440	1	2.00884e-06	142.36	2	LHPAFANLK(1)K	0.49575	3	1735000
D0WT46	114	K	Universal stress protein OS=Vibrio alginolyticus 40B OX=674977 GN=VMC_03460 PE=3 SV=1	VMC_03460	1	2.23449e-06	103.87	2	LGADLIIMPSHK(1)R	0.50164	1	73753
D0WT53	238	K	UDP-N-acetylmuramate--L-alanyl-gamma-D-glutamyl-meso-2,6-diaminoheptandioate ligase OS=Vibrio alginolyticus 40B OX=674977 GN=mpl PE=3 SV=1	mpl	1	6.20689e-06	87.727	3	GCWTEK(1)QFSGVDGDWQAHK	1.528	1	10357
D0WT53	172	K	UDP-N-acetylmuramate--L-alanyl-gamma-D-glutamyl-meso-2,6-diaminoheptandioate ligase OS=Vibrio alginolyticus 40B OX=674977 GN=mpl PE=3 SV=1	mpl	1	0.000738366	57.032	2	SK(1)FVHYHPR	-0.36254	1	13168
D0WT54	77	K	Fructose-1,6-bisphosphatase class 1 OS=Vibrio alginolyticus 40B OX=674977 GN=fbp PE=3 SV=1	fbp	1	0.00144287	87.251	2	FK(1)AALEAR	-0.26183	2	170960
D0WT54	223	K	Fructose-1,6-bisphosphatase class 1 OS=Vibrio alginolyticus 40B OX=674977 GN=fbp PE=3 SV=1	fbp	1	0.02494	54.056	2	FPQGVK(1)K	-0.42983	1	352610
D0WT54	274	K	Fructose-1,6-bisphosphatase class 1 OS=Vibrio alginolyticus 40B OX=674977 GN=fbp PE=3 SV=1	fbp	1	8.09678e-06	71.219	2	GGIYLYPSTQSHPQGK(1)LR	-3.3597	2	366410
D0WT54	306	K	Fructose-1,6-bisphosphatase class 1 OS=Vibrio alginolyticus 40B OX=674977 GN=fbp PE=3 SV=1	fbp	1	7.59412e-05	115.41	2	IMDIK(1)PTELHQR	-3.3645	2	1060100
D0WT54	37	K	Fructose-1,6-bisphosphatase class 1 OS=Vibrio alginolyticus 40B OX=674977 GN=fbp PE=3 SV=1	fbp	1	0.00650068	70.67	2	LAAK(1)IVNR	0.17083	1	736250
D0WT54	75	K	Fructose-1,6-bisphosphatase class 1 OS=Vibrio alginolyticus 40B OX=674977 GN=fbp PE=3 SV=1	fbp	1	0.000181104	126.82	2	LDVYANDK(1)FK	0.98416	2	1034300
D0WT54	258	K	Fructose-1,6-bisphosphatase class 1 OS=Vibrio alginolyticus 40B OX=674977 GN=fbp PE=3 SV=1	fbp	1	4.62146e-20	183	3	NLLK(1)GGIYLYPSTQSHPQGK	1.2649	1	429110
D0WT54	227	K	Fructose-1,6-bisphosphatase class 1 OS=Vibrio alginolyticus 40B OX=674977 GN=fbp PE=3 SV=1	fbp	1	1.08089e-31	138	3	YIK(1)YCQENVPEDGRPYTSR	0.61165	2	398380
D0WT55	95	K	Inorganic pyrophosphatase OS=Vibrio alginolyticus 40B OX=674977 GN=ppa PE=3 SV=1	ppa	1	6.04154e-12	108.91	3	CRPVGVLK(1)MTDESGEDAK	0.80496	1	46521
D0WT55	105	K	Inorganic pyrophosphatase OS=Vibrio alginolyticus 40B OX=674977 GN=ppa PE=3 SV=1	ppa	1	2.07496e-17	126.63	3	MTDESGEDAK(1)VFAVPHSK	-0.55696	1	44737
D0WT55	149	K	Inorganic pyrophosphatase OS=Vibrio alginolyticus 40B OX=674977 GN=ppa PE=3 SV=1	ppa	1	0.000572177	103.8	2	ELEAGK(1)WVK	-1.5009	3	431180
D0WT55	113	K	Inorganic pyrophosphatase OS=Vibrio alginolyticus 40B OX=674977 GN=ppa PE=3 SV=1	ppa	1	0.000958618	77.358	2	VFAVPHSK(1)ISK	-0.23181	1	113840
D0WT55	143	K	Inorganic pyrophosphatase OS=Vibrio alginolyticus 40B OX=674977 GN=ppa PE=3 SV=1	ppa	1	0.000683207	88.181	2	YK(1)ELEAGK	-0.028718	1	614250
D0WT66	138	K	Uncharacterized protein OS=Vibrio alginolyticus 40B OX=674977 GN=VMC_03660 PE=4 SV=1	VMC_03660	1	1.46719e-11	136.06	2	EVTNPGSTSMK(1)ALK	-0.29636	1	58804
D0WT66	171	K	Uncharacterized protein OS=Vibrio alginolyticus 40B OX=674977 GN=VMC_03660 PE=4 SV=1	VMC_03660	1	0.0334234	46.835	2	K(1)LLIGYK	0.014948	1	34467
D0WT66	83	K	Uncharacterized protein OS=Vibrio alginolyticus 40B OX=674977 GN=VMC_03660 PE=4 SV=1	VMC_03660	1	2.87736e-11	103.23	2	NLEQILK(1)LAHSSCR	-0.24829	1	23213
D0WT66	76	K	Uncharacterized protein OS=Vibrio alginolyticus 40B OX=674977 GN=VMC_03660 PE=4 SV=1	VMC_03660	1	3.34402e-05	130.31	2	QK(1)NLEQILK	2.2592	1	27480
D0WT69	39	K	Sulfate adenylyltransferase subunit 1 OS=Vibrio alginolyticus 40B OX=674977 GN=cysN PE=3 SV=1	cysN	1	4.30189e-16	95.345	2	FLTCGSVDDGK(1)STLIGR	1.4061	1	24221
D0WT70	296	K	Sulfate adenylyltransferase subunit 2 OS=Vibrio alginolyticus 40B OX=674977 GN=cysD PE=3 SV=1	cysD	1	0.00838632	44.045	2	AIDHDQSGSMELK(1)K	2.247	1	9833.7
D0WT70	154	K	Sulfate adenylyltransferase subunit 2 OS=Vibrio alginolyticus 40B OX=674977 GN=cysD PE=3 SV=1	cysD	1	0.000680024	65.933	2	DK(1)NHTWDPK	1.4354	1	31893
D0WT70	115	K	Sulfate adenylyltransferase subunit 2 OS=Vibrio alginolyticus 40B OX=674977 GN=cysD PE=3 SV=1	cysD	1	0.000475198	108.4	2	HTDIMK(1)TQGLK	-0.15274	1	31092
D0WT70	120	K	Sulfate adenylyltransferase subunit 2 OS=Vibrio alginolyticus 40B OX=674977 GN=cysD PE=3 SV=1	cysD	1	0.00215666	59.645	2	TQGLK(1)QALNK	0.27664	1	12525
D0WT72	661	K	2',3'-cyclic-nucleotide 2'-phosphodiesterase/3'-nucleotidase OS=Vibrio alginolyticus 40B OX=674977 GN=cpdB PE=3 SV=1	cpdB	1	0.00306695	77.072	2	EK(1)GQYPMK	1.2764	1	91412
D0WT72	667	K	2',3'-cyclic-nucleotide 2'-phosphodiesterase/3'-nucleotidase OS=Vibrio alginolyticus 40B OX=674977 GN=cpdB PE=3 SV=1	cpdB	1	0.02494	44.42	2	GQYPMK(1)R	-2.0308	1	133620
D0WT72	653	K	2',3'-cyclic-nucleotide 2'-phosphodiesterase/3'-nucleotidase OS=Vibrio alginolyticus 40B OX=674977 GN=cpdB PE=3 SV=1	cpdB	1	1.39298e-14	138.71	2	FETSPSDK(1)AAQFIK	0.94815	1	129710
D0WT74	90	K	ATP-dependent RNA helicase OS=Vibrio alginolyticus 40B OX=674977 GN=dbpA PE=3 SV=1	dbpA	1	3.92031e-14	168.69	2	ELADQVAK(1)EIR	0.094349	1	15736
D0WT74	140	K	ATP-dependent RNA helicase OS=Vibrio alginolyticus 40B OX=674977 GN=dbpA PE=3 SV=1	dbpA	1	0.0292028	49.325	2	ILDHLEK(1)GR	-1.6272	2	203760
D0WT76	43	K	LysM domain-containing protein OS=Vibrio alginolyticus 40B OX=674977 GN=VMC_03760 PE=4 SV=1	VMC_03760	1	0.0573408	41.796	2	QK(1)FAAIDWK	0.85068	1	17629
D0WT77	5	K	Peptidyl-prolyl cis-trans isomerase OS=Vibrio alginolyticus 40B OX=674977 GN=fklB PE=3 SV=1	fklB	1	9.80146e-07	135.28	2	SEIK(1)FETAEQK	1.6745	1	1265500
D0WT79	78	K	50S ribosomal protein L17 OS=Vibrio alginolyticus 40B OX=674977 GN=rplQ PE=3 SV=1	rplQ	1	2.67719e-27	180.17	2	DNEVVAK(1)LFNELGPR	-1.7809	1	14994
D0WT79	35	K	50S ribosomal protein L17 OS=Vibrio alginolyticus 40B OX=674977 GN=rplQ PE=3 SV=1	rplQ	1	6.68428e-13	147.78	2	HEVIK(1)TTLPK	0.78542	1	2098600
D0WT79	99	K	50S ribosomal protein L17 OS=Vibrio alginolyticus 40B OX=674977 GN=rplQ PE=3 SV=1	rplQ	1	0.000779326	96.666	2	ILK(1)AGFR	0.31836	1	941200
D0WT79	18	K	50S ribosomal protein L17 OS=Vibrio alginolyticus 40B OX=674977 GN=rplQ PE=3 SV=1	rplQ	1	4.28231e-23	178.65	2	K(1)AMFSNMASSLVR	-0.52401	1	214600
D0WT79	56	K	50S ribosomal protein L17 OS=Vibrio alginolyticus 40B OX=674977 GN=rplQ PE=3 SV=1	rplQ	1	1.41864e-32	160.52	2	VVEPLITLAK(1)TDSVANR	-1.7176	3	838950
D0WT80	299	K	DNA-directed RNA polymerase subunit alpha OS=Vibrio alginolyticus 40B OX=674977 GN=rpoA PE=3 SV=1	rpoA	1	5.85239e-06	146.27	2	K(1)SLTEIK	0.22577	2	231220
D0WT80	305	K	DNA-directed RNA polymerase subunit alpha OS=Vibrio alginolyticus 40B OX=674977 GN=rpoA PE=3 SV=1	rpoA	1	5.30299e-11	166.65	2	SLTEIK(1)DVLASR	1.8178	2	1604400
D0WT80	10	K	DNA-directed RNA polymerase subunit alpha OS=Vibrio alginolyticus 40B OX=674977 GN=rpoA PE=3 SV=1	rpoA	1	1.18561e-07	94.66	2	MQGSVTEFLK(1)PR	0.087219	2	227190
D0WT80	292	K	DNA-directed RNA polymerase subunit alpha OS=Vibrio alginolyticus 40B OX=674977 GN=rpoA PE=3 SV=1	rpoA	1	1.08355e-31	207.67	2	TEVELLK(1)TPNLGK	0.45995	1	1481300
D0WT80	298	K	DNA-directed RNA polymerase subunit alpha OS=Vibrio alginolyticus 40B OX=674977 GN=rpoA PE=3 SV=1	rpoA	1	0.0538194	49.325	2	TPNLGK(1)K	1.0041	1	1097800
D0WT80	96	K	DNA-directed RNA polymerase subunit alpha OS=Vibrio alginolyticus 40B OX=674977 GN=rpoA PE=3 SV=1	rpoA	1	2.55139e-26	202.72	2	VAEGK(1)DEVFITLNK	0.59398	1	380300
D0WT81	31	K	30S ribosomal protein S4 OS=Vibrio alginolyticus 40B OX=674977 GN=rpsD PE=3 SV=1	rpsD	1	0.0110497	53.679	2	AIDTK(1)CK	0.47142	1	432070
D0WT81	33	K	30S ribosomal protein S4 OS=Vibrio alginolyticus 40B OX=674977 GN=rpsD PE=3 SV=1	rpsD	1	7.42045e-32	204.34	3	CK(1)IDNAPGVHGAR	1.352	2	971340
D0WT81	128	K	30S ribosomal protein S4 OS=Vibrio alginolyticus 40B OX=674977 GN=rpsD PE=3 SV=1	rpsD	1	1.07271e-15	150.44	2	AILVNGK(1)VVNVPSFK	0.044045	1	40162
D0WT81	22	K	30S ribosomal protein S4 OS=Vibrio alginolyticus 40B OX=674977 GN=rpsD PE=3 SV=1	rpsD	1	0.000178227	113.46	3	REGTDLFLK(1)SGVR	0.8862	2	837390
D0WT81	167	K	30S ribosomal protein S4 OS=Vibrio alginolyticus 40B OX=674977 GN=rpsD PE=3 SV=1	rpsD	1	7.16372e-08	143.22	2	EK(1)PTWIEVDGGK	2.2918	1	2609400
D0WT81	177	K	30S ribosomal protein S4 OS=Vibrio alginolyticus 40B OX=674977 GN=rpsD PE=3 SV=1	rpsD	1	1.13674e-37	215.11	3	EKPTWIEVDGGK(1)MEGTFK	-0.91114	4	853780
D0WT81	183	K	30S ribosomal protein S4 OS=Vibrio alginolyticus 40B OX=674977 GN=rpsD PE=3 SV=1	rpsD	1	0.00733391	92.677	2	MEGTFK(1)R	0.6318	2	2700800
D0WT81	156	K	30S ribosomal protein S4 OS=Vibrio alginolyticus 40B OX=674977 GN=rpsD PE=3 SV=1	rpsD	1	1.7407e-09	154.66	2	IK(1)AALEVAEQR	-0.33237	2	475360
D0WT81	83	K	30S ribosomal protein S4 OS=Vibrio alginolyticus 40B OX=674977 GN=rpsD PE=3 SV=1	rpsD	1	3.10948e-10	93.649	2	LK(1)GNTGENLLQLLEGR	0.26702	1	67200
D0WT81	70	K	30S ribosomal protein S4 OS=Vibrio alginolyticus 40B OX=674977 GN=rpsD PE=3 SV=1	rpsD	1	1.12503e-08	150.17	2	MYGVLEK(1)QFR	4.3638	3	2047200
D0WT81	77	K	30S ribosomal protein S4 OS=Vibrio alginolyticus 40B OX=674977 GN=rpsD PE=3 SV=1	rpsD	1	0.000575077	125.5	2	NYYK(1)EAAR	0.56407	1	1890100
D0WT81	121	K	30S ribosomal protein S4 OS=Vibrio alginolyticus 40B OX=674977 GN=rpsD PE=3 SV=1	rpsD	1	6.55342e-09	147.19	2	QLVSHK(1)AILVNGK	-0.40287	2	36134
D0WT81	8	K	30S ribosomal protein S4 OS=Vibrio alginolyticus 40B OX=674977 GN=rpsD PE=3 SV=1	rpsD	1	0.046491	44.42	2	YLGPK(1)LK	0.60215	1	449060
D0WT82	75	K	30S ribosomal protein S11 OS=Vibrio alginolyticus 40B OX=674977 GN=rpsK PE=3 SV=1	rpsK	1	4.11582e-06	129.28	2	CAEMAK(1)EYGLK	-0.082564	3	535650
D0WT82	80	K	30S ribosomal protein S11 OS=Vibrio alginolyticus 40B OX=674977 GN=rpsK PE=3 SV=1	rpsK	1	2.51733e-16	160.98	2	EYGLK(1)NLEVMVK	0.27289	2	569960
D0WT82	87	K	30S ribosomal protein S11 OS=Vibrio alginolyticus 40B OX=674977 GN=rpsK PE=3 SV=1	rpsK	1	6.55342e-09	147.19	2	NLEVMVK(1)GPGPGR	-1.0821	2	912500
D0WT82	57	K	30S ribosomal protein S11 OS=Vibrio alginolyticus 40B OX=674977 GN=rpsK PE=3 SV=1	rpsK	1	0.000483204	108.5	2	K(1)STPFAAQVAAER	-1.0777	1	188980
D0WT83	62	K	30S ribosomal protein S13 OS=Vibrio alginolyticus 40B OX=674977 GN=rpsM PE=3 SV=1	rpsM	1	8.86828e-09	110.58	2	DGVAK(1)YTVEGDLR	0.069421	1	206860
D0WT83	78	K	30S ribosomal protein S13 OS=Vibrio alginolyticus 40B OX=674977 GN=rpsM PE=3 SV=1	rpsM	1	2.91224e-05	150.88	2	EVSMNIK(1)R	0.46056	2	2575400
D0WT83	27	K	30S ribosomal protein S13 OS=Vibrio alginolyticus 40B OX=674977 GN=rpsM PE=3 SV=1	rpsM	1	1.09783e-06	90.689	3	HAVIALTAIYGIGK(1)TR	0.8743	1	19348
D0WT84	440	K	Protein translocase subunit SecY OS=Vibrio alginolyticus 40B OX=674977 GN=secY PE=3 SV=1	secY	1	0.00144181	105.81	2	ANLK(1)GYGR	1.6942	2	343890
D0WT84	348	K	Protein translocase subunit SecY OS=Vibrio alginolyticus 40B OX=674977 GN=secY PE=3 SV=1	secY	1	0.00379885	78.178	2	ETADNLK(1)K	0.53728	1	551590
D0WT84	349	K	Protein translocase subunit SecY OS=Vibrio alginolyticus 40B OX=674977 GN=secY PE=3 SV=1	secY	1	0.0074649	53.363	3	K(1)SGAFVPGIRPGEQTAK	0.30917	1	26093
D0WT84	248	K	Protein translocase subunit SecY OS=Vibrio alginolyticus 40B OX=674977 GN=secY PE=3 SV=1	secY	1	0.00138026	96.51	2	IVVNYAK(1)R	1.4022	1	529430
D0WT84	365	K	Protein translocase subunit SecY OS=Vibrio alginolyticus 40B OX=674977 GN=secY PE=3 SV=1	secY	1	0.00102339	59.171	3	SGAFVPGIRPGEQTAK(1)YIDK	-0.57481	1	131630
D0WT84	254	K	Protein translocase subunit SecY OS=Vibrio alginolyticus 40B OX=674977 GN=secY PE=3 SV=1	secY	1	1.61684e-11	138.71	2	K(1)VFAAQSSHLPLK	0.23255	2	170180
D0WT84	20	K	Protein translocase subunit SecY OS=Vibrio alginolyticus 40B OX=674977 GN=secY PE=3 SV=1	secY	1	5.01402e-23	208.63	2	SAQSGLSELK(1)SR	0.22196	1	419360
D0WT84	369	K	Protein translocase subunit SecY OS=Vibrio alginolyticus 40B OX=674977 GN=secY PE=3 SV=1	secY	1	0.000735336	110.22	2	YIDK(1)VMTR	-1.1402	1	502420
D0WT85	141	K	50S ribosomal protein L15 OS=Vibrio alginolyticus 40B OX=674977 GN=rplO PE=3 SV=1	rplO	1	0.000183892	110.88	2	AAIEAAGGK(1)IEE	0.96432	1	2181900
D0WT85	103	K	50S ribosomal protein L15 OS=Vibrio alginolyticus 40B OX=674977 GN=rplO PE=3 SV=1	rplO	1	2.71904e-23	172.51	2	AANIITK(1)NIEFVK	-0.20473	1	1491700
D0WT85	123	K	50S ribosomal protein L15 OS=Vibrio alginolyticus 40B OX=674977 GN=rplO PE=3 SV=1	rplO	1	0.00440792	82.716	2	AVTVK(1)GLR	0.017644	1	921440
D0WT85	132	K	50S ribosomal protein L15 OS=Vibrio alginolyticus 40B OX=674977 GN=rplO PE=3 SV=1	rplO	1	0.000729411	88.24	2	GAK(1)AAIEAAGGK	0.20966	1	485340
D0WT85	29	K	50S ribosomal protein L15 OS=Vibrio alginolyticus 40B OX=674977 GN=rplO PE=3 SV=1	rplO	1	4.71819e-06	130.79	2	GIGSGLGK(1)TGGR	0.18021	1	338650
D0WT85	70	K	50S ribosomal protein L15 OS=Vibrio alginolyticus 40B OX=674977 GN=rplO PE=3 SV=1	rplO	1	1.45582e-08	191.67	2	K(1)SLVSAEVR	2.318	1	813780
D0WT85	84	K	50S ribosomal protein L15 OS=Vibrio alginolyticus 40B OX=674977 GN=rplO PE=3 SV=1	rplO	1	1.00511e-16	80.379	2	LAELAK(1)VSGDVVDLNSLK	-0.57674	1	20987
D0WT85	96	K	50S ribosomal protein L15 OS=Vibrio alginolyticus 40B OX=674977 GN=rplO PE=3 SV=1	rplO	1	6.51659e-68	210.62	2	VSGDVVDLNSLK(1)AANIITK	-1.0896	1	190560
D0WT85	63	K	50S ribosomal protein L15 OS=Vibrio alginolyticus 40B OX=674977 GN=rplO PE=3 SV=1	rplO	1	0.000688935	95.311	2	LPK(1)FGFTSR	-0.29263	1	644690
D0WT85	58	K	50S ribosomal protein L15 OS=Vibrio alginolyticus 40B OX=674977 GN=rplO PE=3 SV=1	rplO	1	3.33481e-07	103.69	2	PGFEGGQMPLK(1)QR	-2.5612	1	27388
D0WT85	118	K	50S ribosomal protein L15 OS=Vibrio alginolyticus 40B OX=674977 GN=rplO PE=3 SV=1	rplO	1	3.02933e-11	117.21	2	VVLSGEINK(1)AVTVK	1.4363	2	194510
D0WT86	3	K	30S ribosomal protein S5 OS=Vibrio alginolyticus 40B OX=674977 GN=rpsE PE=3 SV=1	rpsE	1	3.07904e-85	314.39	2	AK(1)EQQVQANDLQEK	-1.339	1	1162900
D0WT86	15	K	30S ribosomal protein S5 OS=Vibrio alginolyticus 40B OX=674977 GN=rpsE PE=3 SV=1	rpsE	1	8.88049e-81	256.4	2	EQQVQANDLQEK(1)LIAVNR	-0.28877	2	447370
D0WT86	149	K	30S ribosomal protein S5 OS=Vibrio alginolyticus 40B OX=674977 GN=rpsE PE=3 SV=1	rpsE	1	1.09463e-56	254.47	2	ATIDALGSMK(1)SPEMVAAK	0.40368	4	2363800
D0WT86	157	K	30S ribosomal protein S5 OS=Vibrio alginolyticus 40B OX=674977 GN=rpsE PE=3 SV=1	rpsE	1	1.17869e-18	168.08	2	SPEMVAAK(1)R	0.15217	2	3212400
D0WT86	63	K	30S ribosomal protein S5 OS=Vibrio alginolyticus 40B OX=674977 GN=rpsE PE=3 SV=1	rpsE	1	3.04384e-11	154.66	2	EVPAAIQK(1)AMEK	-1.3475	3	2820000
D0WT86	94	K	30S ribosomal protein S5 OS=Vibrio alginolyticus 40B OX=674977 GN=rpsE PE=3 SV=1	rpsE	1	1.03116e-73	250.26	3	HSGSK(1)VYMQPAAEGTGVIAGGAMR	1.0391	4	606220
D0WT86	87	K	30S ribosomal protein S5 OS=Vibrio alginolyticus 40B OX=674977 GN=rpsE PE=3 SV=1	rpsE	1	4.29633e-39	212.69	3	NMTTIALNEGTLHHPVK(1)GR	-0.14095	3	3204400
D0WT87	85	K	50S ribosomal protein L18 OS=Vibrio alginolyticus 40B OX=674977 GN=rplR PE=3 SV=1	rplR	1	2.28428e-12	171.2	2	ALEK(1)GVTAVAFDR	1.7408	1	2272900
D0WT87	63	K	50S ribosomal protein L18 OS=Vibrio alginolyticus 40B OX=674977 GN=rplR PE=3 SV=1	rplR	1	2.79943e-23	174.05	2	EQVK(1)YTGNVDAAK	1.899	1	2218300
D0WT87	72	K	50S ribosomal protein L18 OS=Vibrio alginolyticus 40B OX=674977 GN=rplR PE=3 SV=1	rplR	1	5.51721e-42	261.49	2	YTGNVDAAK(1)AVGK	1.3644	1	2261000
D0WT87	17	K	50S ribosomal protein L18 OS=Vibrio alginolyticus 40B OX=674977 GN=rplR PE=3 SV=1	rplR	1	0.00126799	105.36	2	K(1)IAELGATR	-0.52477	1	537850
D0WT88	99	K	50S ribosomal protein L6 OS=Vibrio alginolyticus 40B OX=674977 GN=rplF PE=3 SV=1	rplF	1	4.40419e-06	62.804	3	AAIK(1)GNAVGLTLGFSHPVEHELPAGIK	1.3495	1	40737
D0WT88	85	K	50S ribosomal protein L6 OS=Vibrio alginolyticus 40B OX=674977 GN=rplF PE=3 SV=1	rplF	1	1.61529e-07	117.41	2	ALVNNMVVGVTEGFTK(1)K	-4.9141	2	76886
D0WT88	90	K	50S ribosomal protein L6 OS=Vibrio alginolyticus 40B OX=674977 GN=rplF PE=3 SV=1	rplF	1	1.25804e-18	222.07	2	LTLK(1)GVGYR	-1.2191	3	4755500
D0WT88	6	K	50S ribosomal protein L6 OS=Vibrio alginolyticus 40B OX=674977 GN=rplF PE=3 SV=1	rplF	1	0.000270633	76.563	2	VAK(1)APVAIPAGVEVK	1.3946	1	391270
D0WT89	33	K	30S ribosomal protein S8 OS=Vibrio alginolyticus 40B OX=674977 GN=rpsH PE=3 SV=1	rpsH	1	0.025295	46.447	2	LK(1)VAIAALLK	-2.244	1	7306.7
D0WT89	31	K	30S ribosomal protein S8 OS=Vibrio alginolyticus 40B OX=674977 GN=rpsH PE=3 SV=1	rpsH	1	0.0457111	56.091	2	MPSSK(1)LK	0.43154	2	802370
D0WT89	22	K	30S ribosomal protein S8 OS=Vibrio alginolyticus 40B OX=674977 GN=rpsH PE=3 SV=1	rpsH	1	6.32281e-10	154.28	2	NGQAANK(1)VAVK	-1.4481	1	314090
D0WT89	26	K	30S ribosomal protein S8 OS=Vibrio alginolyticus 40B OX=674977 GN=rpsH PE=3 SV=1	rpsH	1	0.00995177	46.447	2	VAVK(1)MPSSK	-0.85013	1	632420
D0WT89	76	K	30S ribosomal protein S8 OS=Vibrio alginolyticus 40B OX=674977 GN=rpsH PE=3 SV=1	rpsH	1	0.00144848	98.009	2	PVIEQLK(1)R	-0.92612	1	6063800
D0WT89	69	K	30S ribosomal protein S8 OS=Vibrio alginolyticus 40B OX=674977 GN=rpsH PE=3 SV=1	rpsH	1	5.0528e-16	187.33	2	YFQAK(1)PVIEQLK	1.0454	1	5192000
D0WT90	23	K	30S ribosomal protein S14 OS=Vibrio alginolyticus 40B OX=674977 GN=rpsN PE=3 SV=1	rpsN	1	1.0594e-21	144.38	2	AALK(1)AIISDVNASEEDR	-0.15305	1	935040
D0WT90	85	K	30S ribosomal protein S14 OS=Vibrio alginolyticus 40B OX=674977 GN=rpsN PE=3 SV=1	rpsN	1	6.44442e-16	147.19	2	EACMK(1)GEIPGLR	-1.1686	2	2882700
D0WT90	14	K	30S ribosomal protein S14 OS=Vibrio alginolyticus 40B OX=674977 GN=rpsN PE=3 SV=1	rpsN	1	0.00544012	67.464	2	LVAK(1)FAEK	-0.42748	1	548320
D0WT91	3	K	50S ribosomal protein L5 OS=Vibrio alginolyticus 40B OX=674977 GN=rplE PE=3 SV=1	rplE	1	4.75501e-05	103.8	2	AK(1)LHDYYK	0.961	1	652110
D0WT91	9	K	50S ribosomal protein L5 OS=Vibrio alginolyticus 40B OX=674977 GN=rplE PE=3 SV=1	rplE	1	8.06812e-27	146.34	2	LHDYYK(1)SSVVAELTK	0.59985	2	1086100
D0WT91	88	K	50S ribosomal protein L5 OS=Vibrio alginolyticus 40B OX=674977 GN=rplE PE=3 SV=1	rplE	1	0.00392501	72.922	2	EGYPIGCK(1)VTLR	0.2267	1	644250
D0WT91	120	K	50S ribosomal protein L5 OS=Vibrio alginolyticus 40B OX=674977 GN=rplE PE=3 SV=1	rplE	1	0.00015697	147.78	2	GVSAK(1)SFDGR	-0.99531	1	1627400
D0WT91	47	K	50S ribosomal protein L5 OS=Vibrio alginolyticus 40B OX=674977 GN=rplE PE=3 SV=1	rplE	1	4.31916e-15	179.21	2	ITLNMGVGEAINDK(1)K	0.16516	2	318270
D0WT91	72	K	50S ribosomal protein L5 OS=Vibrio alginolyticus 40B OX=674977 GN=rplE PE=3 SV=1	rplE	1	0.00239538	82.716	2	K(1)SVAGFK	0.28653	1	540110
D0WT91	78	K	50S ribosomal protein L5 OS=Vibrio alginolyticus 40B OX=674977 GN=rplE PE=3 SV=1	rplE	1	0.00266591	70.67	2	SVAGFK(1)IR	-1.7281	1	1583500
D0WT91	64	K	50S ribosomal protein L5 OS=Vibrio alginolyticus 40B OX=674977 GN=rplE PE=3 SV=1	rplE	1	0.000165508	66.66	3	LLENAASDMATISGQK(1)PLITK	2.7296	2	111660
D0WT91	69	K	50S ribosomal protein L5 OS=Vibrio alginolyticus 40B OX=674977 GN=rplE PE=3 SV=1	rplE	1	0.00950214	66.087	2	PLITK(1)AR	0.56131	1	688690
D0WT92	17	K	50S ribosomal protein L24 OS=Vibrio alginolyticus 40B OX=674977 GN=rplX PE=3 SV=1	rplX	1	6.78178e-08	142.51	2	RNDEVIVLAGK(1)DK	0.19019	2	1067500
D0WT92	43	K	50S ribosomal protein L24 OS=Vibrio alginolyticus 40B OX=674977 GN=rplX PE=3 SV=1	rplX	1	4.14323e-06	140.05	2	VIVEGINLVK(1)K	2.7784	1	1572200
D0WT92	33	K	50S ribosomal protein L24 OS=Vibrio alginolyticus 40B OX=674977 GN=rplX PE=3 SV=1	rplX	1	7.38993e-07	77.696	2	VLATGK(1)VIVEGINLVK	-0.52094	1	6311.9
D0WT92	27	K	50S ribosomal protein L24 OS=Vibrio alginolyticus 40B OX=674977 GN=rplX PE=3 SV=1	rplX	1	0.000749847	99.855	2	VTK(1)VLATGK	0.058861	1	199800
D0WT93	111	K	50S ribosomal protein L14 OS=Vibrio alginolyticus 40B OX=674977 GN=rplN PE=3 SV=1	rplN	1	0.023067	74.269	2	ELRGDK(1)FMK	0.80639	1	20782
D0WT93	114	K	50S ribosomal protein L14 OS=Vibrio alginolyticus 40B OX=674977 GN=rplN PE=3 SV=1	rplN	1	0.00176645	51.872	2	FMK(1)IVSLAPEVL	-2.8869	1	50559
D0WT93	59	K	50S ribosomal protein L14 OS=Vibrio alginolyticus 40B OX=674977 GN=rplN PE=3 SV=1	rplN	1	6.23829e-06	174.92	2	GDVLK(1)AVVVR	0.083548	2	718870
D0WT93	23	K	50S ribosomal protein L14 OS=Vibrio alginolyticus 40B OX=674977 GN=rplN PE=3 SV=1	rplN	1	3.00206e-12	176.97	2	SVMCIK(1)VLGGSHR	-0.24532	3	864480
D0WT93	44	K	50S ribosomal protein L14 OS=Vibrio alginolyticus 40B OX=674977 GN=rplN PE=3 SV=1	rplN	1	2.16944e-05	115.86	2	VTVK(1)EAIPR	-0.3238	1	1584700
D0WT93	40	K	50S ribosomal protein L14 OS=Vibrio alginolyticus 40B OX=674977 GN=rplN PE=3 SV=1	rplN	1	1.58906e-11	83.214	2	YAHIGDVIK(1)VTVK	1.1664	2	86769
D0WT94	71	K	30S ribosomal protein S17 OS=Vibrio alginolyticus 40B OX=674977 GN=rpsQ PE=3 SV=1	rpsQ	1	0.000428631	105.36	2	TK(1)SWTLVK	-0.21492	1	1617300
D0WT94	16	K	30S ribosomal protein S17 OS=Vibrio alginolyticus 40B OX=674977 GN=rpsQ PE=3 SV=1	rpsQ	1	0.00300572	94.806	2	VVSDK(1)MDK	1.0617	2	2472200
D0WT95	86	K	50S ribosomal protein L16 OS=Vibrio alginolyticus 40B OX=674977 GN=rplP PE=3 SV=1	rplP	1	1.06744e-61	245.18	2	GK(1)GNVEYWVAQIQPGK	-1.7236	1	447640
D0WT95	22	K	50S ribosomal protein L16 OS=Vibrio alginolyticus 40B OX=674977 GN=rplP PE=3 SV=1	rplP	1	3.50195e-05	108.91	2	GLAK(1)GTDVSFGEFGLK	1.1521	1	264140
D0WT95	34	K	50S ribosomal protein L16 OS=Vibrio alginolyticus 40B OX=674977 GN=rplP PE=3 SV=1	rplP	1	1.99041e-49	207.12	2	GTDVSFGEFGLK(1)AVGR	-0.73104	1	214300
D0WT95	127	K	50S ribosomal protein L16 OS=Vibrio alginolyticus 40B OX=674977 GN=rplP PE=3 SV=1	rplP	1	4.122e-05	113.46	2	LPFK(1)TTFVTK	-0.064436	2	1177700
D0WT95	133	K	50S ribosomal protein L16 OS=Vibrio alginolyticus 40B OX=674977 GN=rplP PE=3 SV=1	rplP	1	0.0296114	53.878	2	TTFVTK(1)QVM	-0.59114	1	367040
D0WT95	62	K	50S ribosomal protein L16 OS=Vibrio alginolyticus 40B OX=674977 GN=rplP PE=3 SV=1	rplP	1	0.00193797	92.319	2	QGK(1)IWIR	-2.048	1	365300
D0WT95	71	K	50S ribosomal protein L16 OS=Vibrio alginolyticus 40B OX=674977 GN=rplP PE=3 SV=1	rplP	0.94785	3.47674e-06	97.594	3	VFPDK(0.948)PITEK(0.052)PLEVR	1.9759	1	8388600
D0WT95	76	K	50S ribosomal protein L16 OS=Vibrio alginolyticus 40B OX=674977 GN=rplP PE=3 SV=1	rplP	0.98989	8.64128e-09	85.081	2	VFPDK(0.01)PITEK(0.99)PLEVR	0.18134	1	2538100
D0WT96	93	K	30S ribosomal protein S3 OS=Vibrio alginolyticus 40B OX=674977 GN=rpsC PE=3 SV=1	rpsC	1	2.02635e-12	100.56	2	AAVAK(1)IAGVPAQINIAEVR	-1.359	2	359570
D0WT96	38	K	30S ribosomal protein S3 OS=Vibrio alginolyticus 40B OX=674977 GN=rpsC PE=3 SV=1	rpsC	1	7.59526e-32	208.63	2	DFADNLDGDFK(1)VR	0.23097	2	177740
D0WT96	86	K	30S ribosomal protein S3 OS=Vibrio alginolyticus 40B OX=674977 GN=rpsC PE=3 SV=1	rpsC	1	5.9362e-12	170.69	2	GEDVEK(1)LR	1.4113	2	1437000
D0WT96	220	K	30S ribosomal protein S3 OS=Vibrio alginolyticus 40B OX=674977 GN=rpsC PE=3 SV=1	rpsC	0.875404	1.41687e-20	186.7	2	GEILGGMPAANAVEPK(0.875)GDK(0.125)PK	-1.1789	4	1605300
D0WT96	150	K	30S ribosomal protein S3 OS=Vibrio alginolyticus 40B OX=674977 GN=rpsC PE=3 SV=1	rpsC	1	0.000710482	93.467	2	GIK(1)VEVSGR	-0.24339	1	369800
D0WT96	4	K	30S ribosomal protein S3 OS=Vibrio alginolyticus 40B OX=674977 GN=rpsC PE=3 SV=1	rpsC	1	2.22038e-05	125.5	3	GQK(1)VHPNGIR	0.50343	2	52070
D0WT96	62	K	30S ribosomal protein S3 OS=Vibrio alginolyticus 40B OX=674977 GN=rpsC PE=3 SV=1	rpsC	1	0.00148176	65.933	3	IVIERPAK(1)SIR	-1.878	1	90268
D0WT96	79	K	30S ribosomal protein S3 OS=Vibrio alginolyticus 40B OX=674977 GN=rpsC PE=3 SV=1	rpsC	1	0.0260202	56.091	2	PGVVIGK(1)K	0.24597	1	718390
D0WT97	27	K	50S ribosomal protein L22 OS=Vibrio alginolyticus 40B OX=674977 GN=rplV PE=3 SV=1	rplV	1	1.38335e-25	162.16	2	GK(1)SVDQALEILTFSNK	3.5325	1	25272
D0WT97	41	K	50S ribosomal protein L22 OS=Vibrio alginolyticus 40B OX=674977 GN=rplV PE=3 SV=1	rplV	1	3.35734e-57	281.24	2	SVDQALEILTFSNK(1)K	0.90823	1	499700
D0WT97	83	K	50S ribosomal protein L22 OS=Vibrio alginolyticus 40B OX=674977 GN=rplV PE=3 SV=1	rplV	1	3.74326e-20	200.11	2	IFVDEGPTMK(1)R	-0.28471	2	3765100
D0WT97	16	K	50S ribosomal protein L22 OS=Vibrio alginolyticus 40B OX=674977 GN=rplV PE=3 SV=1	rplV	1	0.0037208	66.087	2	ISPQK(1)AR	0.95243	1	1092000
D0WT97	42	K	50S ribosomal protein L22 OS=Vibrio alginolyticus 40B OX=674977 GN=rplV PE=3 SV=1	rplV	1	0.00774232	53.679	2	K(1)AAALVK	0.28532	1	117420
D0WT97	49	K	50S ribosomal protein L22 OS=Vibrio alginolyticus 40B OX=674977 GN=rplV PE=3 SV=1	rplV	1	9.76728e-34	105.6	3	K(1)VLESAIANAEHNEGADIDDLNVAK	2.5911	1	37122
D0WT97	6	K	50S ribosomal protein L22 OS=Vibrio alginolyticus 40B OX=674977 GN=rplV PE=3 SV=1	rplV	1	1.40029e-11	178.95	3	MEAIAK(1)HNFAR	0.79101	3	841160
D0WT98	28	K	30S ribosomal protein S19 OS=Vibrio alginolyticus 40B OX=674977 GN=rpsS PE=3 SV=1	rpsS	0.994543	1.20813e-05	148.9	2	AVESGDK(0.995)K(0.005)PIK	3.245	1	4263500
D0WT98	32	K	30S ribosomal protein S19 OS=Vibrio alginolyticus 40B OX=674977 GN=rpsS PE=3 SV=1	rpsS	0.999908	0.0302439	83.623	2	KPIK(1)TWSR	0.23537	1	583370
D0WT98	87	K	30S ribosomal protein S19 OS=Vibrio alginolyticus 40B OX=674977 GN=rpsS PE=3 SV=1	rpsS	1	0.00462532	89.123	2	GHAADK(1)K	0.36592	1	144490
D0WT98	7	K	30S ribosomal protein S19 OS=Vibrio alginolyticus 40B OX=674977 GN=rpsS PE=3 SV=1	rpsS	1	0.000243331	138.23	2	K(1)GPFIDLHLLK	0.56596	2	878240
D0WT98	17	K	30S ribosomal protein S19 OS=Vibrio alginolyticus 40B OX=674977 GN=rpsS PE=3 SV=1	rpsS	1	1.23413e-06	127.03	2	KGPFIDLHLLK(1)K	2.5429	2	368550
D0WT98	21	K	30S ribosomal protein S19 OS=Vibrio alginolyticus 40B OX=674977 GN=rpsS PE=3 SV=1	rpsS	1	4.05653e-20	192.14	2	VEK(1)AVESGDK	-2.523	2	714040
D0WT99	5	K	50S ribosomal protein L2 OS=Vibrio alginolyticus 40B OX=674977 GN=rplB PE=3 SV=1	rplB	0.99412	0.000373164	71.066	2	AIVK(0.994)CK(0.006)PTSPGR	-0.62347	1	33200
D0WT99	207	K	50S ribosomal protein L2 OS=Vibrio alginolyticus 40B OX=674977 GN=rplB PE=3 SV=1	rplB	1	0.00073109	114.64	2	ELGK(1)AGASR	1.378	1	290720
D0WT99	36	K	50S ribosomal protein L2 OS=Vibrio alginolyticus 40B OX=674977 GN=rplB PE=3 SV=1	rplB	1	2.8685e-07	133.49	3	GKPYAPLLEK(1)NSK	0.49423	2	883790
D0WT99	254	K	50S ribosomal protein L2 OS=Vibrio alginolyticus 40B OX=674977 GN=rplB PE=3 SV=1	rplB	1	1.21032e-14	138.71	2	HPVSPWGMPTK(1)GFK	0.20746	1	475080
D0WT99	18	K	50S ribosomal protein L2 OS=Vibrio alginolyticus 40B OX=674977 GN=rplB PE=3 SV=1	rplB	1	3.07852e-11	176.45	4	RHVVK(1)VVNADLHK	3.4841	3	2360100
D0WT99	26	K	50S ribosomal protein L2 OS=Vibrio alginolyticus 40B OX=674977 GN=rplB PE=3 SV=1	rplB	1	5.58865e-17	166.83	2	VVNADLHK(1)GK	0.35883	2	2115500
D0WT99	183	K	50S ribosomal protein L2 OS=Vibrio alginolyticus 40B OX=674977 GN=rplB PE=3 SV=1	rplB	1	0.00627329	92.677	2	K(1)VLSEGR	0.21452	1	202100
D0WT99	147	K	50S ribosomal protein L2 OS=Vibrio alginolyticus 40B OX=674977 GN=rplB PE=3 SV=1	rplB	1	1.05961e-15	98.865	2	NIPVGSTVHNVELK(1)PGK	-0.34396	4	2120400
D0WT99	150	K	50S ribosomal protein L2 OS=Vibrio alginolyticus 40B OX=674977 GN=rplB PE=3 SV=1	rplB	0.979729	5.90148e-31	158.86	3	NIPVGSTVHNVELK(0.02)PGK(0.98)GGQLAR	0.1837	1	700900
D0WT99	266	K	50S ribosomal protein L2 OS=Vibrio alginolyticus 40B OX=674977 GN=rplB PE=3 SV=1	rplB	1	0.00120191	101.41	2	TDK(1)YIVR	-0.52075	2	3007000
D0WT99	97	K	50S ribosomal protein L2 OS=Vibrio alginolyticus 40B OX=674977 GN=rplB PE=3 SV=1	rplB	1	1.57814e-12	135.21	2	SANIALVLYK(1)DGER	0.20125	1	104370
D0WT99	71	K	50S ribosomal protein L2 OS=Vibrio alginolyticus 40B OX=674977 GN=rplB PE=3 SV=1	rplB	1	0.00291369	81.799	2	TK(1)DGIPATVER	2.7234	1	2051800
D0WTA0	49	K	50S ribosomal protein L23 OS=Vibrio alginolyticus 40B OX=674977 GN=rplW PE=3 SV=1	rplW	1	1.62525e-12	166.65	2	AAVEK(1)LFEVEVK	-0.29291	1	129530
D0WTA0	33	K	50S ribosomal protein L23 OS=Vibrio alginolyticus 40B OX=674977 GN=rplW PE=3 SV=1	rplW	1	0.000138868	126.82	2	ANTIVFK(1)VAK	0.74848	1	1073400
D0WTA0	19	K	50S ribosomal protein L23 OS=Vibrio alginolyticus 40B OX=674977 GN=rplW PE=3 SV=1	rplW	1	4.71623e-20	165.09	2	APHISEK(1)ATMAAEK	0.043881	4	2362200
D0WTA0	26	K	50S ribosomal protein L23 OS=Vibrio alginolyticus 40B OX=674977 GN=rplW PE=3 SV=1	rplW	1	3.82284e-27	176.97	2	ATMAAEK(1)ANTIVFK	-2.4168	2	2366800
D0WTA0	44	K	50S ribosomal protein L23 OS=Vibrio alginolyticus 40B OX=674977 GN=rplW PE=3 SV=1	rplW	1	0.00254679	93.467	2	EIK(1)AAVEK	-1.7433	1	291830
D0WTA0	82	K	50S ribosomal protein L23 OS=Vibrio alginolyticus 40B OX=674977 GN=rplW PE=3 SV=1	rplW	1	0.0106098	72.492	2	K(1)AYVTLK	-0.20389	1	401130
D0WTA0	64	K	50S ribosomal protein L23 OS=Vibrio alginolyticus 40B OX=674977 GN=rplW PE=3 SV=1	rplW	1	0.00027734	96.957	2	SVNTLITK(1)GK	-0.53432	1	331670
D0WTA1	136	K	50S ribosomal protein L4 OS=Vibrio alginolyticus 40B OX=674977 GN=rplD PE=3 SV=1	rplD	1	0.00756718	69.093	2	ELVAK(1)LK	-0.87647	1	445270
D0WTA1	105	K	50S ribosomal protein L4 OS=Vibrio alginolyticus 40B OX=674977 GN=rplD PE=3 SV=1	rplD	1	2.57907e-11	159.12	2	GAMK(1)SILSELVR	0.96024	2	637510
D0WTA1	129	K	50S ribosomal protein L4 OS=Vibrio alginolyticus 40B OX=674977 GN=rplD PE=3 SV=1	rplD	1	1.947e-45	202.72	2	LIVVDNFSVEAPK(1)TK	-0.9315	1	121120
D0WTA1	131	K	50S ribosomal protein L4 OS=Vibrio alginolyticus 40B OX=674977 GN=rplD PE=3 SV=1	rplD	1	0.000763573	79.809	2	TK(1)ELVAK	1.5673	2	216790
D0WTA1	165	K	50S ribosomal protein L4 OS=Vibrio alginolyticus 40B OX=674977 GN=rplD PE=3 SV=1	rplD	1	0.000913622	99.305	2	NLYK(1)VDAR	-0.067151	1	1992700
D0WTA1	94	K	50S ribosomal protein L4 OS=Vibrio alginolyticus 40B OX=674977 GN=rplD PE=3 SV=1	rplD	1	1.41576e-19	187.1	2	PQDHSQK(1)VNK	-0.072002	3	97212
D0WTA1	57	K	50S ribosomal protein L4 OS=Vibrio alginolyticus 40B OX=674977 GN=rplD PE=3 SV=1	rplD	1	4.83766e-16	152.17	2	SEVSGGGAK(1)PWR	1.3303	1	2546400
D0WTA1	87	K	50S ribosomal protein L4 OS=Vibrio alginolyticus 40B OX=674977 GN=rplD PE=3 SV=1	rplD	1	1.24133e-24	142.51	2	TGGVTFAAK(1)PQDHSQK	-0.87285	3	199200
D0WTA2	70	K	50S ribosomal protein L3 OS=Vibrio alginolyticus 40B OX=674977 GN=rplC PE=3 SV=1	rplC	1	1.70099e-15	156.02	3	AEAGHFAK(1)AGVEAGR	0.85271	2	2350500
D0WTA2	123	K	50S ribosomal protein L3 OS=Vibrio alginolyticus 40B OX=674977 GN=rplC PE=3 SV=1	rplC	1	0.00160138	89.123	2	GFQGAVK(1)R	-1.4904	1	1657100
D0WTA2	116	K	50S ribosomal protein L3 OS=Vibrio alginolyticus 40B OX=674977 GN=rplC PE=3 SV=1	rplC	1	0.00071126	125.5	2	GK(1)GFQGAVK	0.41442	1	1797800
D0WTA2	106	K	50S ribosomal protein L3 OS=Vibrio alginolyticus 40B OX=674977 GN=rplC PE=3 SV=1	rplC	1	0.000743591	132.39	2	K(1)VDVTGTSK	0.47388	1	381900
D0WTA2	114	K	50S ribosomal protein L3 OS=Vibrio alginolyticus 40B OX=674977 GN=rplC PE=3 SV=1	rplC	1	1.75765e-13	154.66	2	VDVTGTSK(1)GK	0.14629	2	531400
D0WTA2	62	K	50S ribosomal protein L3 OS=Vibrio alginolyticus 40B OX=674977 GN=rplC PE=3 SV=1	rplC	1	3.55104e-10	159.93	2	VNK(1)AEAGHFAK	0.54248	2	698550
D0WTA3	59	K	30S ribosomal protein S10 OS=Vibrio alginolyticus 40B OX=674977 GN=rpsJ PE=3 SV=1	rpsJ	1	8.76123e-06	138.23	2	FTVLISPHVNK(1)K	0.1988	4	2253900
D0WTA3	30	K	30S ribosomal protein S10 OS=Vibrio alginolyticus 40B OX=674977 GN=rpsJ PE=3 SV=1	rpsJ	1	1.3309e-26	157.74	2	LIDASTAEIVETAK(1)R	2.6782	2	3328100
D0WTA3	82	K	30S ribosomal protein S10 OS=Vibrio alginolyticus 40B OX=674977 GN=rpsJ PE=3 SV=1	rpsJ	1	3.8266e-11	98.865	2	LIDIVEPTDK(1)TVDALMR	0.61763	2	256930
D0WTA3	11	K	30S ribosomal protein S10 OS=Vibrio alginolyticus 40B OX=674977 GN=rpsJ PE=3 SV=1	rpsJ	1	0.0151121	53.878	2	LK(1)AFDYK	-0.74687	1	723080
D0WTA4	48	K	50S ribosomal protein L31 OS=Vibrio alginolyticus 40B OX=674977 GN=rpmE PE=3 SV=1	rpmE	1	0.000352859	129.56	3	CHPFYTGK(1)QR	2.3228	2	271720
D0WTA4	40	K	50S ribosomal protein L31 OS=Vibrio alginolyticus 40B OX=674977 GN=rpmE PE=3 SV=1	rpmE	1	3.76297e-31	170.95	3	ESIHLDVCDK(1)CHPFYTGK	0.35284	2	167880
D0WTA4	72	K	50S ribosomal protein L31 OS=Vibrio alginolyticus 40B OX=674977 GN=rpmE PE=3 SV=1	rpmE	1	0.00291611	72.492	2	FGALSSGK(1)K	1.0198	1	1389700
D0WTA4	2	K	50S ribosomal protein L31 OS=Vibrio alginolyticus 40B OX=674977 GN=rpmE PE=3 SV=1	rpmE	1	8.54985e-06	140.05	2	MK(1)AGIHPEYK	0.89326	4	903930
D0WTA5	704	K	Primosomal protein N' OS=Vibrio alginolyticus 40B OX=674977 GN=priA PE=3 SV=1	priA	1	0.0011258	69.276	2	SLMQK(1)LLTSAK	-1.0081	1	21093
D0WTA6	27	K	HTH-type transcriptional repressor CytR OS=Vibrio alginolyticus 40B OX=674977 GN=cytR PE=4 SV=1	cytR	1	5.89647e-09	139.78	2	ALMNPEK(1)VSSSTR	-1.0465	1	345950
D0WTA6	5	K	HTH-type transcriptional repressor CytR OS=Vibrio alginolyticus 40B OX=674977 GN=cytR PE=4 SV=1	cytR	1	3.89601e-24	133.34	3	ATMK(1)DVAQLAGVSTATVSR	0.94473	2	144840
D0WTA7	119	K	Cell division protein FtsN OS=Vibrio alginolyticus 40B OX=674977 GN=VMC_04070 PE=4 SV=1	VMC_04070	1	0.0103512	42.835	2	VVLGPYK(1)FK	0.72769	1	31341
D0WTA8	81	K	ATP-dependent protease subunit HslV OS=Vibrio alginolyticus 40B OX=674977 GN=hslV PE=3 SV=1	hslV	1	0.000202956	99.34	2	AAVELAK(1)DWR	0.11031	1	131060
D0WTA8	64	K	ATP-dependent protease subunit HslV OS=Vibrio alginolyticus 40B OX=674977 GN=hslV PE=3 SV=1	hslV	1	1.79348e-11	140.01	3	FESK(1)LQMHQGHLTK	0.27936	1	76452
D0WTA8	74	K	ATP-dependent protease subunit HslV OS=Vibrio alginolyticus 40B OX=674977 GN=hslV PE=3 SV=1	hslV	1	9.63762e-21	132.01	3	LQMHQGHLTK(1)AAVELAK	0.18807	1	120100
D0WTA9	232	K	ATP-dependent protease ATPase subunit HslU OS=Vibrio alginolyticus 40B OX=674977 GN=hslU PE=3 SV=1	hslU	1	6.62467e-16	128.46	2	ALAEEEAAK(1)LVNQEELK	-0.27162	1	38935
D0WTA9	223	K	ATP-dependent protease ATPase subunit HslU OS=Vibrio alginolyticus 40B OX=674977 GN=hslU PE=3 SV=1	hslU	1	0.000168443	74.524	2	DAMK(1)ALAEEEAAK	1.5544	3	64126
D0WTA9	80	K	ATP-dependent protease ATPase subunit HslU OS=Vibrio alginolyticus 40B OX=674977 GN=hslU PE=3 SV=1	hslU	1	8.68278e-06	95.138	2	LANAPFIK(1)VEATK	1.4726	1	35696
D0WTA9	85	K	ATP-dependent protease ATPase subunit HslU OS=Vibrio alginolyticus 40B OX=674977 GN=hslU PE=3 SV=1	hslU	1	2.19359e-27	203.93	2	VEATK(1)FTEVGYVGK	1.7371	1	173550
D0WTA9	63	K	ATP-dependent protease ATPase subunit HslU OS=Vibrio alginolyticus 40B OX=674977 GN=hslU PE=3 SV=1	hslU	1	1.70632e-05	52.201	2	NILMIGPTGVGK(1)TEIAR	1.1556	1	31633
D0WTB3	121	K	Fructose-1,6-bisphosphatase OS=Vibrio alginolyticus 40B OX=674977 GN=glpX PE=3 SV=1	glpX	1	2.25831e-10	90.156	2	APDMYMEK(1)LVVGPGAK	0.32434	1	26761
D0WTB3	147	K	Fructose-1,6-bisphosphatase OS=Vibrio alginolyticus 40B OX=674977 GN=glpX PE=3 SV=1	glpX	1	3.78806e-16	179.31	2	ENLENVAK(1)ALNK	1.5537	1	62593
D0WTB3	29	K	Fructose-1,6-bisphosphatase OS=Vibrio alginolyticus 40B OX=674977 GN=glpX PE=3 SV=1	glpX	1	3.27703e-72	289.44	2	GDK(1)NAADGAAVEVMR	1.0217	2	253840
D0WTB3	113	K	Fructose-1,6-bisphosphatase OS=Vibrio alginolyticus 40B OX=674977 GN=glpX PE=3 SV=1	glpX	1	3.71841e-05	82.437	2	GSFLK(1)APDMYMEK	0.97986	1	67891
D0WTB3	238	K	Fructose-1,6-bisphosphatase OS=Vibrio alginolyticus 40B OX=674977 GN=glpX PE=3 SV=1	glpX	1	0.000388161	86.838	2	HEVK(1)GDTEENR	-0.45944	1	66646
D0WTB3	139	K	Fructose-1,6-bisphosphatase OS=Vibrio alginolyticus 40B OX=674977 GN=glpX PE=3 SV=1	glpX	1	2.22467e-06	147.19	2	PLK(1)ENLENVAK	-1.4594	1	37319
D0WTB3	22	K	Fructose-1,6-bisphosphatase OS=Vibrio alginolyticus 40B OX=674977 GN=glpX PE=3 SV=1	glpX	1	2.0065e-06	112.93	2	VTEGAALAGYK(1)WLGR	-1.6251	1	62999
D0WTB4	12	K	Uncharacterized protein OS=Vibrio alginolyticus 40B OX=674977 GN=VMC_04140 PE=4 SV=1	VMC_04140	1	0.02494	54.056	2	ILQIVK(1)R	-2.229	1	7891.4
D0WTC2	59	K	Probable transcriptional regulatory protein VMC_04220 OS=Vibrio alginolyticus 40B OX=674977 GN=VMC_04220 PE=3 SV=1	VMC_04220	1	6.00542e-41	224.52	2	AIDK(1)ANGGGGEDYTPAR	-1.926	1	148680
D0WTC2	55	K	Probable transcriptional regulatory protein VMC_04220 OS=Vibrio alginolyticus 40B OX=674977 GN=VMC_04220 PE=3 SV=1	VMC_04220	1	2.36239e-13	131.06	2	DQVPAHVIDK(1)AIDK	-0.81351	3	1295300
D0WTC2	42	K	Probable transcriptional regulatory protein VMC_04220 OS=Vibrio alginolyticus 40B OX=674977 GN=VMC_04220 PE=3 SV=1	VMC_04220	1	0.00463727	54.056	2	HLIAK(1)AK	1.0022	1	32527
D0WTC2	45	K	Probable transcriptional regulatory protein VMC_04220 OS=Vibrio alginolyticus 40B OX=674977 GN=VMC_04220 PE=3 SV=1	VMC_04220	1	3.68309e-09	103.76	3	K(1)DQVPAHVIDK	0.88547	2	216330
D0WTC2	37	K	Probable transcriptional regulatory protein VMC_04220 OS=Vibrio alginolyticus 40B OX=674977 GN=VMC_04220 PE=3 SV=1	VMC_04220	1	1.95125e-05	66.509	2	NGGGDPDMNLSLK(1)HLIAK	0.72207	2	50221
D0WTC2	105	K	Probable transcriptional regulatory protein VMC_04220 OS=Vibrio alginolyticus 40B OX=674977 GN=VMC_04220 PE=3 SV=1	VMC_04220	1	0.0270234	41.025	2	QCFVK(1)VGAK	1.0483	1	124050
D0WTC2	17	K	Probable transcriptional regulatory protein VMC_04220 OS=Vibrio alginolyticus 40B OX=674977 GN=VMC_04220 PE=3 SV=1	VMC_04220	1	0.000577223	68.49	2	YGK(1)EIYMCAK	-0.20885	1	220860
D0WTD4	111	K	Methyl-accepting chemotaxis protein OS=Vibrio alginolyticus 40B OX=674977 GN=VMC_04340 PE=4 SV=1	VMC_04340	1	3.4937e-20	148.57	2	NTK(1)GIGENFYNLQDK	2.1581	1	35321
D0WTE2	26	K	Uncharacterized protein OS=Vibrio alginolyticus 40B OX=674977 GN=VMC_04420 PE=4 SV=1	VMC_04420	1	0.00123684	121.52	2	LLFADLK(1)R	-0.27761	1	96821
D0WTE3	160	K	Glucosamine-6-phosphate deaminase OS=Vibrio alginolyticus 40B OX=674977 GN=nagB PE=3 SV=1	nagB	1	0.000102035	119.07	2	IK(1)TLTEDTR	-1.4475	1	20824
D0WTE5	18	K	Uncharacterized protein OS=Vibrio alginolyticus 40B OX=674977 GN=VMC_04450 PE=3 SV=1	VMC_04450	1	4.29039e-06	171.75	2	FYDNVK(1)FPR	-0.10735	1	690570
D0WTE5	71	K	Uncharacterized protein OS=Vibrio alginolyticus 40B OX=674977 GN=VMC_04450 PE=3 SV=1	VMC_04450	1	0.0108639	52.591	2	VLENPGK(1)AK	-0.83709	1	242730
D0WTE6	157	K	Transcriptional regulator, LysR family OS=Vibrio alginolyticus 40B OX=674977 GN=VMC_04460 PE=3 SV=1	VMC_04460	1	0.00162797	109.36	2	ADELNCK(1)K	0.20682	1	102590
D0WTE6	201	K	Transcriptional regulator, LysR family OS=Vibrio alginolyticus 40B OX=674977 GN=VMC_04460 PE=3 SV=1	VMC_04460	1	0.000582858	94.806	2	HPK(1)IPAPYLR	-0.3319	2	143940
D0WTE6	4	K	Transcriptional regulator, LysR family OS=Vibrio alginolyticus 40B OX=674977 GN=VMC_04460 PE=3 SV=1	VMC_04460	1	0.0299678	40.203	2	MDVK(1)VFR	-0.39889	1	69932
D0WTF7	41	K	Hydrolase_4 domain-containing protein OS=Vibrio alginolyticus 40B OX=674977 GN=VMC_04570 PE=4 SV=1	VMC_04570	1	0.0224221	53.878	2	K(1)LLLTPAR	-2.0114	1	16892
D0WTF7	36	K	Hydrolase_4 domain-containing protein OS=Vibrio alginolyticus 40B OX=674977 GN=VMC_04570 PE=4 SV=1	VMC_04570	1	4.94266e-11	99.34	3	LHHTLAPSHAK(1)K	1.9854	2	10372
D0WTH3	126	K	S-(hydroxymethyl)glutathione dehydrogenase OS=Vibrio alginolyticus 40B OX=674977 GN=VMC_04730 PE=3 SV=1	VMC_04730	1	4.37043e-15	130.71	2	ETQGK(1)GLMPDGTSR	-0.21428	1	107880
D0WTH3	329	K	S-(hydroxymethyl)glutathione dehydrogenase OS=Vibrio alginolyticus 40B OX=674977 GN=VMC_04730 PE=3 SV=1	VMC_04730	1	0.000545503	102.46	2	GSAFGGVK(1)GR	1.4819	1	259410
D0WTH3	15	K	S-(hydroxymethyl)glutathione dehydrogenase OS=Vibrio alginolyticus 40B OX=674977 GN=VMC_04730 PE=3 SV=1	VMC_04730	1	0.000451203	86.729	2	SK(1)AMVAWAAGEPLK	1.1336	1	74185
D0WTH3	6	K	S-(hydroxymethyl)glutathione dehydrogenase OS=Vibrio alginolyticus 40B OX=674977 GN=VMC_04730 PE=3 SV=1	VMC_04730	1	0.0128925	55.235	2	SLEIK(1)PGQTHIK	-1.4571	1	161110
D0WTH3	13	K	S-(hydroxymethyl)glutathione dehydrogenase OS=Vibrio alginolyticus 40B OX=674977 GN=VMC_04730 PE=3 SV=1	VMC_04730	0.999981	5.49308e-06	111.38	3	SLEIKPGQTHIK(1)SK	2.1057	2	104410
D0WTH5	237	K	Putative transcriptional regulator OS=Vibrio alginolyticus 40B OX=674977 GN=VMC_04750 PE=4 SV=1	VMC_04750	1	0.00833684	84.699	2	NLSPK(1)VR	0.032941	1	26264
D0WTI4	250	K	Putative secretion protein OS=Vibrio alginolyticus 40B OX=674977 GN=VMC_04840 PE=4 SV=1	VMC_04840	1	3.21356e-07	138.71	2	ANFK(1)ETDLTHIK	0.1988	1	57112
D0WTI4	145	K	Putative secretion protein OS=Vibrio alginolyticus 40B OX=674977 GN=VMC_04840 PE=4 SV=1	VMC_04840	1	0.000159373	90.689	2	K(1)LASDQDLDTAK	-0.56478	1	17433
D0WTJ1	262	K	Peptidase, putative OS=Vibrio alginolyticus 40B OX=674977 GN=VMC_04910 PE=3 SV=1	VMC_04910	1	0.00589139	55.754	2	DLDPYVPFSK(1)SLR	-0.60029	1	16736
D0WTJ1	415	K	Peptidase, putative OS=Vibrio alginolyticus 40B OX=674977 GN=VMC_04910 PE=3 SV=1	VMC_04910	1	0.000701093	90.761	2	QPFK(1)AYEER	1.6047	1	64348
D0WTK5	89	K	Cytochrome c-type protein OS=Vibrio alginolyticus 40B OX=674977 GN=VMC_05050 PE=3 SV=2	VMC_05050	1	0.000103866	79.795	2	ASK(1)DIYHEFVTGK	1.396	1	37985
D0WTK5	62	K	Cytochrome c-type protein OS=Vibrio alginolyticus 40B OX=674977 GN=VMC_05050 PE=3 SV=2	VMC_05050	1	0.000281344	57.003	3	EYQGSVHFSNAK(1)GIR	-2.678	1	11035
D0WTK5	359	K	Cytochrome c-type protein OS=Vibrio alginolyticus 40B OX=674977 GN=VMC_05050 PE=3 SV=2	VMC_05050	1	2.84669e-16	159.93	2	FFQHHAK(1)DVVGH	-1.1679	1	18945
D0WTK5	105	K	Cytochrome c-type protein OS=Vibrio alginolyticus 40B OX=674977 GN=VMC_05050 PE=3 SV=2	VMC_05050	1	0.000988671	63.212	3	IDTPEK(1)YEAHR	-0.011996	2	80569
D0WTK6	155	K	Trimethylamine-N-oxide reductase OS=Vibrio alginolyticus 40B OX=674977 GN=VMC_05060 PE=3 SV=1	VMC_05060	1	0.000135008	56.938	2	SSGVLHK(1)AQTLLQR	0.02745	1	6073.4
D0WTK6	88	K	Trimethylamine-N-oxide reductase OS=Vibrio alginolyticus 40B OX=674977 GN=VMC_05060 PE=3 SV=1	VMC_05060	1	0.0011482	92.319	2	VK(1)YPMVR	0.235	1	20780
D0WTK6	613	K	Trimethylamine-N-oxide reductase OS=Vibrio alginolyticus 40B OX=674977 GN=VMC_05060 PE=3 SV=1	VMC_05060	1	0.000550735	95.311	2	WNEK(1)NAQFVR	1.5987	1	16741
D0WTK8	140	K	Thiamine-phosphate synthase OS=Vibrio alginolyticus 40B OX=674977 GN=thiE PE=3 SV=1	thiE	1	0.00317317	67.881	2	K(1)HWGIDGLK	2.1793	1	8450.9
D0WTL0	60	K	Aminopyrimidine aminohydrolase OS=Vibrio alginolyticus 40B OX=674977 GN=VMC_05100 PE=3 SV=1	VMC_05100	1	0.00125226	65.313	2	AYALAIYK(1)AR	-0.62087	1	7257.8
D0WTL1	308	K	Putative ABC transporter substrate-binding protein OS=Vibrio alginolyticus 40B OX=674977 GN=VMC_05110 PE=4 SV=1	VMC_05110	1	0.000761278	68.548	3	FALRPSAVDLK(1)R	-1.1008	1	29416
D0WTL1	74	K	Putative ABC transporter substrate-binding protein OS=Vibrio alginolyticus 40B OX=674977 GN=VMC_05110 PE=4 SV=1	VMC_05110	1	0.00112957	77.072	2	GYFK(1)EQGLK	0.29489	1	62740
D0WTL1	149	K	Putative ABC transporter substrate-binding protein OS=Vibrio alginolyticus 40B OX=674977 GN=VMC_05110 PE=4 SV=1	VMC_05110	1	0.00272731	56.202	2	NENLGDLK(1)GK	0.39225	1	39377
D0WTL5	329	K	Putative TldD protein OS=Vibrio alginolyticus 40B OX=674977 GN=VMC_05150 PE=3 SV=1	VMC_05150	1	0.0709894	43.306	2	LTSFMVDK(1)MGGMK	1.1251	1	10292
D0WTL5	334	K	Putative TldD protein OS=Vibrio alginolyticus 40B OX=674977 GN=VMC_05150 PE=3 SV=1	VMC_05150	1	0.0284424	43.613	2	MGGMK(1)TGYEPTGSGR	-1.9093	1	4563.3
D0WTL5	349	K	Putative TldD protein OS=Vibrio alginolyticus 40B OX=674977 GN=VMC_05150 PE=3 SV=1	VMC_05150	1	0.0055746	49.16	2	QNYK(1)FAPTSR	-2.3111	1	27871
D0WTL5	426	K	Putative TldD protein OS=Vibrio alginolyticus 40B OX=674977 GN=VMC_05150 PE=3 SV=1	VMC_05150	1	4.03353e-05	74.849	2	TATLISTGPK(1)VLK	0.41518	1	66032
D0WTL5	429	K	Putative TldD protein OS=Vibrio alginolyticus 40B OX=674977 GN=VMC_05150 PE=3 SV=1	VMC_05150	1	0.00140763	56.202	2	VLK(1)EISMVGK	-1.7774	1	79090
D0WTL5	96	K	Putative TldD protein OS=Vibrio alginolyticus 40B OX=674977 GN=VMC_05150 PE=3 SV=1	VMC_05150	1	0.014087	63.397	2	VTSLLAAK(1)DK	-2.5777	1	44297
D0WTL6	43	K	Putative PmbA-related protein OS=Vibrio alginolyticus 40B OX=674977 GN=VMC_05160 PE=3 SV=1	VMC_05160	1	0.000828892	90.761	2	ANQGK(1)LDEYK	-0.10626	1	86158
D0WTL6	48	K	Putative PmbA-related protein OS=Vibrio alginolyticus 40B OX=674977 GN=VMC_05160 PE=3 SV=1	VMC_05160	1	7.61713e-07	90.156	2	LDEYK(1)VSSSQVLGVR	-1.2748	1	42288
D0WTL6	265	K	Putative PmbA-related protein OS=Vibrio alginolyticus 40B OX=674977 GN=VMC_05160 PE=3 SV=1	VMC_05160	1	0.00177296	77.358	2	GITPLGDK(1)LGQR	0.27479	1	81029
D0WTL6	38	K	Putative PmbA-related protein OS=Vibrio alginolyticus 40B OX=674977 GN=VMC_05160 PE=3 SV=1	VMC_05160	1	0.0706882	53.028	2	NSSFSLK(1)ANQGK	-1.7636	1	18710
D0WTL7	99	K	Putative pseudouridine methyltransferase OS=Vibrio alginolyticus 40B OX=674977 GN=VMC_05170 PE=3 SV=1	VMC_05170	1	1.18021e-08	106.11	2	ALDASVGMGK(1)EQLR	-2.2014	1	22271
D0WTL7	173	K	Putative pseudouridine methyltransferase OS=Vibrio alginolyticus 40B OX=674977 GN=VMC_05170 PE=3 SV=1	VMC_05170	1	0.000413684	85.622	2	LGTEK(1)ISLGPK	-2.2207	1	26668
D0WTL7	167	K	Putative pseudouridine methyltransferase OS=Vibrio alginolyticus 40B OX=674977 GN=VMC_05170 PE=3 SV=1	VMC_05170	1	0.0342237	40.203	2	SFNSLK(1)R	-1.2549	1	39291
D0WTM2	377	K	HemY protein OS=Vibrio alginolyticus 40B OX=674977 GN=hemY PE=4 SV=1	hemY	1	1.1498e-22	211.84	2	QNLTK(1)AAHEVSR	-1.4601	1	58870
D0WTM3	220	K	Putative uroporphyrin-III C-methyltransferase OS=Vibrio alginolyticus 40B OX=674977 GN=VMC_05230 PE=4 SV=1	VMC_05230	1	0.000579646	83.623	2	AMANDITK(1)LR	0.73791	2	467420
D0WTM3	133	K	Putative uroporphyrin-III C-methyltransferase OS=Vibrio alginolyticus 40B OX=674977 GN=VMC_05230 PE=4 SV=1	VMC_05230	1	8.23814e-17	142.08	2	ATTVTHK(1)AEVVLGQQQK	0.96962	2	243330
D0WTM3	212	K	Putative uroporphyrin-III C-methyltransferase OS=Vibrio alginolyticus 40B OX=674977 GN=VMC_05230 PE=4 SV=1	VMC_05230	1	0.0158495	69.915	2	K(1)AMANDITK	-3.1826	1	62419
D0WTM3	156	K	Putative uroporphyrin-III C-methyltransferase OS=Vibrio alginolyticus 40B OX=674977 GN=VMC_05230 PE=4 SV=1	VMC_05230	1	1.9392e-09	115.05	2	SIESLQLAVADVK(1)GR	1.302	1	75954
D0WTM3	60	K	Putative uroporphyrin-III C-methyltransferase OS=Vibrio alginolyticus 40B OX=674977 GN=VMC_05230 PE=4 SV=1	VMC_05230	1	0.00776433	78.816	2	VEFEEK(1)QGK	7.672	1	125230
D0WTM4	147	K	Uroporphyrinogen-III synthase OS=Vibrio alginolyticus 40B OX=674977 GN=VMC_05240 PE=3 SV=1	VMC_05240	1	0.000321545	71.066	2	GAK(1)VHYSETYK	-0.76959	1	10572
D0WTM4	155	K	Uroporphyrinogen-III synthase OS=Vibrio alginolyticus 40B OX=674977 GN=VMC_05240 PE=3 SV=1	VMC_05240	1	0.0028746	62.969	2	VHYSETYK(1)R	0.48157	1	21436
D0WTM8	171	K	Diaminopimelate decarboxylase OS=Vibrio alginolyticus 40B OX=674977 GN=lysA PE=4 SV=1	lysA	1	0.000300387	108.4	2	DNK(1)FGIAFDR	-0.85332	1	138770
D0WTM8	158	K	Diaminopimelate decarboxylase OS=Vibrio alginolyticus 40B OX=674977 GN=lysA PE=4 SV=1	lysA	1	1.70641e-05	57.279	3	INPDVDAK(1)THPYISTGLR	-1.0227	1	48026
D0WTM8	99	K	Diaminopimelate decarboxylase OS=Vibrio alginolyticus 40B OX=674977 GN=lysA PE=4 SV=1	lysA	1	0.00140156	88.181	2	K(1)VVFSGVGK	-1.043	1	64112
D0WTM8	107	K	Diaminopimelate decarboxylase OS=Vibrio alginolyticus 40B OX=674977 GN=lysA PE=4 SV=1	lysA	1	1.81756e-11	143.22	2	VVFSGVGK(1)TPAEMK	-0.56545	1	72757
D0WTM8	113	K	Diaminopimelate decarboxylase OS=Vibrio alginolyticus 40B OX=674977 GN=lysA PE=4 SV=1	lysA	1	0.00148602	81.32	2	TPAEMK(1)R	0.48856	1	208610
D0WTM9	77	K	Diaminopimelate decarboxylase OS=Vibrio alginolyticus 40B OX=674977 GN=VMC_05290 PE=3 SV=1	VMC_05290	1	0.000157807	127.93	2	VEFLK(1)HTEHK	-0.39343	1	170210
D0WTN0	89	K	Diaminopimelate epimerase OS=Vibrio alginolyticus 40B OX=674977 GN=dapF PE=3 SV=1	dapF	1	0.00252854	85.813	2	LK(1)GLTNK	0.3079	1	13453
D0WTN2	77	K	Glycogen operon protein glgX OS=Vibrio alginolyticus 40B OX=674977 GN=glgX PE=4 SV=1	glgX	1	9.21202e-31	192.95	2	GDQGYLK(1)EFATR	1.1093	1	272630
D0WTN8	136	K	Hydrolase_4 domain-containing protein OS=Vibrio alginolyticus 40B OX=674977 GN=VMC_05380 PE=4 SV=1	VMC_05380	1	0.00307753	62.969	2	LQDK(1)ALTER	0.53709	1	257060
D0WTQ0	326	K	HTH lacI-type domain-containing protein OS=Vibrio alginolyticus 40B OX=674977 GN=VMC_05500 PE=4 SV=1	VMC_05500	1	0.00656197	40.386	2	MMVPVK(1)LIER	-1.8462	1	10948
D0WTQ0	37	K	HTH lacI-type domain-containing protein OS=Vibrio alginolyticus 40B OX=674977 GN=VMC_05500 PE=4 SV=1	VMC_05500	1	0.000839242	62.705	2	VFVPGSSVSEK(1)TK	-0.41399	1	49996
D0WTQ8	122	K	Putative methyl-accepting chemotaxis protein OS=Vibrio alginolyticus 40B OX=674977 GN=VMC_05580 PE=4 SV=1	VMC_05580	1	0.00133635	76.196	2	K(1)WGWYTNAIANPSK	-0.68058	1	19048
D0WTQ8	3	K	Putative methyl-accepting chemotaxis protein OS=Vibrio alginolyticus 40B OX=674977 GN=VMC_05580 PE=4 SV=1	VMC_05580	1	0.00272773	90.308	2	MFK(1)NLSLK	0.76634	2	80604
D0WTT0	71	K	Uncharacterized protein OS=Vibrio alginolyticus 40B OX=674977 GN=VMC_05800 PE=4 SV=1	VMC_05800	1	0.000545187	88.921	2	FGNPMLIK(1)LK	1.5055	2	31898
D0WTT0	6	K	Uncharacterized protein OS=Vibrio alginolyticus 40B OX=674977 GN=VMC_05800 PE=4 SV=1	VMC_05800	1	1.13236e-05	135.28	2	TDTAK(1)PALPDR	-1.0484	1	458510
D0WTT1	19	K	ABC transporter domain-containing protein OS=Vibrio alginolyticus 40B OX=674977 GN=VMC_05810 PE=4 SV=1	VMC_05810	1	0.000558021	70.389	2	SFVDGK(1)ETHR	1.1999	1	14830
D0WTT9	71	K	Tetratricopeptide region OS=Vibrio alginolyticus 40B OX=674977 GN=VMC_05890 PE=4 SV=1	VMC_05890	1	1.88193e-27	135.89	3	ISHAGFTAK(1)MPSNMEIVTDR	2.4264	1	34352
D0WTT9	88	K	Tetratricopeptide region OS=Vibrio alginolyticus 40B OX=674977 GN=VMC_05890 PE=4 SV=1	VMC_05890	1	1.77706e-09	163.43	2	LLEAYK(1)LEPYR	0.90115	1	303690
D0WTT9	161	K	Tetratricopeptide region OS=Vibrio alginolyticus 40B OX=674977 GN=VMC_05890 PE=4 SV=1	VMC_05890	1	2.31409e-05	126.29	2	LNAGK(1)AADIQR	-1.599	1	129400
D0WTT9	242	K	Tetratricopeptide region OS=Vibrio alginolyticus 40B OX=674977 GN=VMC_05890 PE=4 SV=1	VMC_05890	1	0.000724695	109.36	2	NHK(1)TEGK	-0.069425	1	20109
D0WTT9	181	K	Tetratricopeptide region OS=Vibrio alginolyticus 40B OX=674977 GN=VMC_05890 PE=4 SV=1	VMC_05890	1	0.000733587	88.921	2	VLATPLK(1)EK	0.44007	1	192520
D0WTU0	88	K	DUF218 domain-containing protein OS=Vibrio alginolyticus 40B OX=674977 GN=VMC_05900 PE=4 SV=1	VMC_05900	1	2.38031e-20	148.69	2	DLAK(1)ASDGELLGIYR	-2.6714	1	66454
D0WTU0	41	K	DUF218 domain-containing protein OS=Vibrio alginolyticus 40B OX=674977 GN=VMC_05900 PE=4 SV=1	VMC_05900	1	2.08475e-31	242.35	4	HNIK(1)HATIISSASHVR	-0.94713	2	575320
D0WTU2	6	K	Organic hydroperoxide resistance protein, putative OS=Vibrio alginolyticus 40B OX=674977 GN=VMC_05920 PE=3 SV=1	VMC_05920	1	2.92056e-06	103.76	2	TTLYK(1)TQATALAGR	-1.8492	1	34127
D0WTU4	167	K	Alkyl hydroperoxide reductase C OS=Vibrio alginolyticus 40B OX=674977 GN=VMC_05940 PE=3 SV=1	VMC_05940	1	3.52331e-06	87.727	3	AAQYVAAHPGEVCPAK(1)WK	0.36741	2	40123
D0WTU4	169	K	Alkyl hydroperoxide reductase C OS=Vibrio alginolyticus 40B OX=674977 GN=VMC_05940 PE=3 SV=1	VMC_05940	1	1.1937e-10	61.23	2	WK(1)EGEETLAPSLDLVGK	0.56164	1	21712
D0WTU4	151	K	Alkyl hydroperoxide reductase C OS=Vibrio alginolyticus 40B OX=674977 GN=VMC_05940 PE=3 SV=1	VMC_05940	1	0.00153814	66.509	3	VK(1)AAQYVAAHPGEVCPAK	-0.078202	1	10421
D0WTV7	346	K	ABC transporter, ATP-binding protein OS=Vibrio alginolyticus 40B OX=674977 GN=VMC_06070 PE=4 SV=1	VMC_06070	0.999967	0.00372951	90.689	2	TLSKPIDIK(1)DK	1.2967	1	16960
D0WTW3	121	K	Sodium/proline symporter OS=Vibrio alginolyticus 40B OX=674977 GN=putP PE=3 SV=1	putP	1	0.0687579	74.486	2	RFNDK(1)SK	0.45162	1	14715
D0WTW3	268	K	Sodium/proline symporter OS=Vibrio alginolyticus 40B OX=674977 GN=putP PE=3 SV=1	putP	1	0.006738	69.915	2	SNK(1)DLTTAR	1.445	1	87668
D0WTW4	179	K	Uncharacterized protein OS=Vibrio alginolyticus 40B OX=674977 GN=VMC_06140 PE=4 SV=1	VMC_06140	1	1.32587e-08	121.96	3	SQVEHALNLQLAK(1)R	-0.027647	1	73121
D0WTW5	114	K	Bifunctional protein PutA OS=Vibrio alginolyticus 40B OX=674977 GN=putA PE=3 SV=1	putA	1	4.80614e-05	121.8	2	DK(1)LSVADWK	0.6426	1	787280
D0WTW5	121	K	Bifunctional protein PutA OS=Vibrio alginolyticus 40B OX=674977 GN=putA PE=3 SV=1	putA	1	2.42728e-09	152.17	3	LSVADWK(1)SHLK	2.9213	3	657320
D0WTW5	112	K	Bifunctional protein PutA OS=Vibrio alginolyticus 40B OX=674977 GN=putA PE=3 SV=1	putA	1	1.21879e-05	103.69	2	IPDAATADSLIK(1)DK	1.2354	1	853590
D0WTW5	174	K	Bifunctional protein PutA OS=Vibrio alginolyticus 40B OX=674977 GN=putA PE=3 SV=1	putA	1	0.00346232	75.243	2	K(1)AMYQAMK	0.65511	2	368070
D0WTW5	387	K	Bifunctional protein PutA OS=Vibrio alginolyticus 40B OX=674977 GN=putA PE=3 SV=1	putA	1	1.80215e-31	200.76	2	K(1)EATDVAYLACAR	-0.65976	1	323770
D0WTW5	166	K	Bifunctional protein PutA OS=Vibrio alginolyticus 40B OX=674977 GN=putA PE=3 SV=1	putA	1	0.000146058	116.13	2	LVNK(1)FSEPVIR	-0.84503	1	527790
D0WTW5	322	K	Bifunctional protein PutA OS=Vibrio alginolyticus 40B OX=674977 GN=putA PE=3 SV=1	putA	1	0.00523257	74.269	2	SDLVK(1)GWGK	0.64048	1	840410
D0WTW5	988	K	Bifunctional protein PutA OS=Vibrio alginolyticus 40B OX=674977 GN=putA PE=3 SV=1	putA	1	0.000201073	100.75	2	WIEK(1)HAR	0.10068	1	442670
D0WTW7	162	K	Transcriptional regulator, LuxR family OS=Vibrio alginolyticus 40B OX=674977 GN=VMC_06170 PE=4 SV=1	VMC_06170	0.991216	0.0126686	40.861	3	FSDLQPK(0.009)PEK(0.991)LTCR	0.7782	1	34676
D0WTW8	10	K	Pyridoxine/pyridoxamine 5'-phosphate oxidase OS=Vibrio alginolyticus 40B OX=674977 GN=pdxH PE=3 SV=1	pdxH	1	0.00868382	81.32	2	EYTK(1)GGLR	1.0664	1	171050
D0WTW8	155	K	Pyridoxine/pyridoxamine 5'-phosphate oxidase OS=Vibrio alginolyticus 40B OX=674977 GN=pdxH PE=3 SV=1	pdxH	1	0.00309434	72.355	2	FLELK(1)QK	-0.98519	1	146550
D0WTW8	150	K	Pyridoxine/pyridoxamine 5'-phosphate oxidase OS=Vibrio alginolyticus 40B OX=674977 GN=pdxH PE=3 SV=1	pdxH	1	0.0150293	57.293	2	GVLEGK(1)FLELK	-5.3308	1	195570
D0WTW8	63	K	Pyridoxine/pyridoxamine 5'-phosphate oxidase OS=Vibrio alginolyticus 40B OX=674977 GN=pdxH PE=3 SV=1	pdxH	1	0.000760317	114.64	2	IVLLK(1)NVDK	-0.919	1	589120
D0WTW8	175	K	Pyridoxine/pyridoxamine 5'-phosphate oxidase OS=Vibrio alginolyticus 40B OX=674977 GN=pdxH PE=3 SV=1	pdxH	0.955608	0.00206313	74.524	3	VK(0.956)PK(0.044)SIEFWQGGEHR	-18.614	1	28564
D0WTX0	287	K	Putative two-component response regulator OS=Vibrio alginolyticus 40B OX=674977 GN=VMC_06200 PE=4 SV=1	VMC_06200	0.999993	0.00289209	58.476	3	KEDIGPLYK(1)HFVR	-1.2493	1	30646
D0WTX1	243	K	Membrane fusion protein (MFP) family protein OS=Vibrio alginolyticus 40B OX=674977 GN=VMC_06210 PE=3 SV=1	VMC_06210	1	8.07029e-05	113.14	2	IELLK(1)LQR	-0.52393	1	63689
D0WTX3	292	K	Uncharacterized protein OS=Vibrio alginolyticus 40B OX=674977 GN=VMC_06230 PE=4 SV=1	VMC_06230	1	0.00167963	90.306	2	ADAHVK(1)ELSQR	-1.1676	2	213430
D0WTX3	244	K	Uncharacterized protein OS=Vibrio alginolyticus 40B OX=674977 GN=VMC_06230 PE=4 SV=1	VMC_06230	1	6.11548e-35	188.88	2	AQAYLDPISK(1)LGNR	-0.11472	1	140720
D0WTX3	363	K	Uncharacterized protein OS=Vibrio alginolyticus 40B OX=674977 GN=VMC_06230 PE=4 SV=1	VMC_06230	1	1.42178e-22	215.84	2	ASLGVAHSK(1)DQK	-0.79476	1	117440
D0WTX3	588	K	Uncharacterized protein OS=Vibrio alginolyticus 40B OX=674977 GN=VMC_06230 PE=4 SV=1	VMC_06230	1	8.56229e-13	187.47	3	LDYLFTHNLHDEK(1)QK	1.254	1	274170
D0WTX3	590	K	Uncharacterized protein OS=Vibrio alginolyticus 40B OX=674977 GN=VMC_06230 PE=4 SV=1	VMC_06230	1	0.0293495	41.796	2	QK(1)FTLTSISR	0.15495	1	79129
D0WTX3	354	K	Uncharacterized protein OS=Vibrio alginolyticus 40B OX=674977 GN=VMC_06230 PE=4 SV=1	VMC_06230	1	0.00109474	78.043	2	PK(1)ASLGVAHSK	-0.65442	1	5924.3
D0WTX3	445	K	Uncharacterized protein OS=Vibrio alginolyticus 40B OX=674977 GN=VMC_06230 PE=4 SV=1	VMC_06230	1	1.7508e-12	104.86	3	VFHNEVFSSIEK(1)DGETYR	-0.0026937	1	27276
D0WTX4	696	K	Toxin secretion ATP-binding protein OS=Vibrio alginolyticus 40B OX=674977 GN=VMC_06240 PE=4 SV=1	VMC_06240	1	0.00529101	78.932	2	AQVLNDLK(1)QGK	0.11458	1	86415
D0WTX4	509	K	Toxin secretion ATP-binding protein OS=Vibrio alginolyticus 40B OX=674977 GN=VMC_06240 PE=4 SV=1	VMC_06240	1	0.00751361	53.517	2	IGSGK(1)TTLER	-0.97249	1	18291
D0WTX4	234	K	Toxin secretion ATP-binding protein OS=Vibrio alginolyticus 40B OX=674977 GN=VMC_06240 PE=4 SV=1	VMC_06240	1	0.0140855	51.864	2	LFSK(1)VMGIR	0.63104	1	30623
D0WTX6	145	K	Oligopeptide ABC transporter, periplasmic oligopeptide-binding protein OS=Vibrio alginolyticus 40B OX=674977 GN=VMC_06260 PE=3 SV=1	VMC_06260	1	0.00205205	45.939	2	IK(1)NIADVAEGK	-1.1498	1	40556
D0WTX6	535	K	Oligopeptide ABC transporter, periplasmic oligopeptide-binding protein OS=Vibrio alginolyticus 40B OX=674977 GN=VMC_06260 PE=3 SV=1	VMC_06260	1	0.00155378	95.311	2	IYSK(1)DLYIK	0.11667	1	73317
D0WTX6	525	K	Oligopeptide ABC transporter, periplasmic oligopeptide-binding protein OS=Vibrio alginolyticus 40B OX=674977 GN=VMC_06260 PE=3 SV=1	VMC_06260	1	0.0256016	49.967	3	LVRPTVGGFAK(1)NNVEGR	-0.944	1	13926
D0WTY5	125	K	Uncharacterized protein OS=Vibrio alginolyticus 40B OX=674977 GN=VMC_06350 PE=4 SV=1	VMC_06350	1	0.0440188	44.767	2	GINK(1)LALK	-0.82871	1	19128
D0WTY5	530	K	Uncharacterized protein OS=Vibrio alginolyticus 40B OX=674977 GN=VMC_06350 PE=4 SV=1	VMC_06350	1	0.00880536	48.822	2	VTVQFGDEQVTTK(1)R	-2.37	1	63513
D0WTY7	151	K	ParB family protein OS=Vibrio alginolyticus 40B OX=674977 GN=VMC_06370 PE=3 SV=1	VMC_06370	1	2.88455e-21	170.22	3	FLSDVANAHK(1)PLSLYEK	-0.23194	1	331610
D0WTY7	158	K	ParB family protein OS=Vibrio alginolyticus 40B OX=674977 GN=VMC_06370 PE=3 SV=1	VMC_06370	0.999969	2.29259e-24	104.86	3	FLSDVANAHKPLSLYEK(1)GK	-0.74053	1	132040
D0WTY7	218	K	ParB family protein OS=Vibrio alginolyticus 40B OX=674977 GN=VMC_06370 PE=3 SV=1	VMC_06370	1	0.00329338	65.156	2	PTIVK(1)LHK	-0.38847	1	61029
D0WTY7	11	K	ParB family protein OS=Vibrio alginolyticus 40B OX=674977 GN=VMC_06370 PE=3 SV=1	VMC_06370	1	0.000462091	109.88	2	TSELNAK(1)LFGK	3.9227	1	142840
D0WTY8	55	K	ParA family protein OS=Vibrio alginolyticus 40B OX=674977 GN=VMC_06380 PE=4 SV=1	VMC_06380	1	0.00406477	72.038	2	K(1)LDDAIGK	1.3856	1	33430
D0WTY8	62	K	ParA family protein OS=Vibrio alginolyticus 40B OX=674977 GN=VMC_06380 PE=4 SV=1	VMC_06380	1	0.0192822	40.861	2	LDDAIGK(1)MEAAGHQFTK	-8.5191	1	806860
D0WTY8	375	K	ParA family protein OS=Vibrio alginolyticus 40B OX=674977 GN=VMC_06380 PE=4 SV=1	VMC_06380	1	3.25067e-22	180.81	2	K(1)TLATAQDAVHK	0.38661	1	41647
D0WTY8	386	K	ParA family protein OS=Vibrio alginolyticus 40B OX=674977 GN=VMC_06380 PE=4 SV=1	VMC_06380	1	5.13267e-13	82.822	3	TLATAQDAVHK(1)SALELER	1.4041	2	141130
D0WTY8	238	K	ParA family protein OS=Vibrio alginolyticus 40B OX=674977 GN=VMC_06380 PE=4 SV=1	VMC_06380	1	0.00728099	53.517	2	LLK(1)EQLIDK	-2.2392	1	163780
D0WTY8	324	K	ParA family protein OS=Vibrio alginolyticus 40B OX=674977 GN=VMC_06380 PE=4 SV=1	VMC_06380	1	0.000194173	81.335	2	LMPTMFEDDNK(1)K	0.44959	1	226670
D0WTY9	153	K	HTH_55 domain-containing protein OS=Vibrio alginolyticus 40B OX=674977 GN=VMC_06390 PE=4 SV=1	VMC_06390	1	3.98328e-05	122.44	2	ALAQTQVNK(1)R	1.0073	1	66293
D0WTY9	200	K	HTH_55 domain-containing protein OS=Vibrio alginolyticus 40B OX=674977 GN=VMC_06390 PE=4 SV=1	VMC_06390	1	1.46436e-11	119.55	2	SYQK(1)SMVSISGTK	2.0815	1	20299
D0WTZ3	36	K	Trehalose-6-phosphate hydrolase OS=Vibrio alginolyticus 40B OX=674977 GN=treC PE=4 SV=1	treC	1	0.0138111	53.028	2	GTGDIK(1)GIISK	-0.099803	1	37218
D0WTZ3	30	K	Trehalose-6-phosphate hydrolase OS=Vibrio alginolyticus 40B OX=674977 GN=treC PE=4 SV=1	treC	1	1.40198e-27	159.44	2	SFCDSGSK(1)GTGDIK	1.0317	1	39459
D0WTZ3	490	K	Trehalose-6-phosphate hydrolase OS=Vibrio alginolyticus 40B OX=674977 GN=treC PE=4 SV=1	treC	1	0.0149048	47.561	2	YEDLLPEHK(1)R	-0.3627	1	111740
D0WTZ4	41	K	PTS system, trehalose-specific IIBC component OS=Vibrio alginolyticus 40B OX=674977 GN=treB PE=4 SV=1	treB	1	7.36456e-08	106	2	FVLNDTDK(1)ADTK	0.096478	1	103250
D0WTZ6	60	K	D,D-heptose 1,7-bisphosphate phosphatase OS=Vibrio alginolyticus 40B OX=674977 GN=VMC_06460 PE=3 SV=1	VMC_06460	1	0.0304994	58.286	2	GK(1)FSEDR	0.43066	1	69418
D0WTZ6	128	K	D,D-heptose 1,7-bisphosphate phosphatase OS=Vibrio alginolyticus 40B OX=674977 GN=VMC_06460 PE=3 SV=1	VMC_06460	1	0.000398295	68.548	2	IDMEK(1)SVMIGDK	2.0971	1	17557
D0WTZ7	5	K	Methionine import ATP-binding protein MetN OS=Vibrio alginolyticus 40B OX=674977 GN=metN PE=3 SV=1	metN	1	0.013486	72.492	2	MIEIK(1)NVNK	-2.7996	1	12283
D0WTZ7	9	K	Methionine import ATP-binding protein MetN OS=Vibrio alginolyticus 40B OX=674977 GN=metN PE=3 SV=1	metN	1	0.00779577	60.547	2	NVNK(1)VFYQGSK	-0.25851	1	29744
D0WTZ7	16	K	Methionine import ATP-binding protein MetN OS=Vibrio alginolyticus 40B OX=674977 GN=metN PE=3 SV=1	metN	1	5.76647e-07	103.69	2	VFYQGSK(1)EILALK	0.19535	1	7572
D0WTZ9	97	K	Lipoprotein OS=Vibrio alginolyticus 40B OX=674977 GN=yaeC PE=3 SV=1	yaeC	1	0.000575997	112.8	2	PYLDQQVK(1)DR	-0.94301	1	95099
D0WU02	207	K	NADPH-dependent 7-cyano-7-deazaguanine reductase OS=Vibrio alginolyticus 40B OX=674977 GN=queF PE=3 SV=1	queF	1	0.00946639	65.156	2	YQGAK(1)IDR	-1.5315	1	53477
D0WU02	8	K	NADPH-dependent 7-cyano-7-deazaguanine reductase OS=Vibrio alginolyticus 40B OX=674977 GN=queF PE=3 SV=1	queF	1	1.12739e-14	128.46	2	YSDAK(1)ELAGLTLGK	-0.17093	1	65788
D0WU04	5	K	TPR-repeat-containing protein OS=Vibrio alginolyticus 40B OX=674977 GN=VMC_06540 PE=4 SV=1	VMC_06540	1	0.00482424	81.642	2	MLNVK(1)LSR	-1.8076	1	8993.3
D0WU06	340	K	AMP nucleosidase OS=Vibrio alginolyticus 40B OX=674977 GN=VMC_06560 PE=4 SV=1	VMC_06560	1	0.00471485	42.446	2	EK(1)GDAYSFNWSLK	0.80885	1	7505
D0WU06	192	K	AMP nucleosidase OS=Vibrio alginolyticus 40B OX=674977 GN=VMC_06560 PE=4 SV=1	VMC_06560	1	6.59543e-33	152.17	3	ELNICTGCGPGAMEGPMK(1)GAAIGHAK	1.7983	1	37915
D0WU06	200	K	AMP nucleosidase OS=Vibrio alginolyticus 40B OX=674977 GN=VMC_06560 PE=4 SV=1	VMC_06560	1	0.000448974	109.36	2	GAAIGHAK(1)QR	2.172	1	156910
D0WU06	428	K	AMP nucleosidase OS=Vibrio alginolyticus 40B OX=674977 GN=VMC_06560 PE=4 SV=1	VMC_06560	1	0.000237399	134.66	2	LLK(1)DFVEQHR	0.54055	2	668340
D0WU06	52	K	AMP nucleosidase OS=Vibrio alginolyticus 40B OX=674977 GN=VMC_06560 PE=4 SV=1	VMC_06560	1	1.02185e-22	103.63	3	NCTLAVLNSGSHTDNSK(1)ELLDK	1.0742	2	138840
D0WU06	398	K	AMP nucleosidase OS=Vibrio alginolyticus 40B OX=674977 GN=VMC_06560 PE=4 SV=1	VMC_06560	1	5.08082e-16	118.26	2	QAFSGIVAGNVK(1)AEGIR	1.214	1	16676
D0WU07	125	K	Flap endonuclease Xni OS=Vibrio alginolyticus 40B OX=674977 GN=xni PE=3 SV=1	xni	1	6.18416e-09	89.359	2	VASHGEK(1)VTIVSTDK	-0.83412	1	5687.2
D0WU08	340	K	Ribosomal RNA large subunit methyltransferase M OS=Vibrio alginolyticus 40B OX=674977 GN=rlmM PE=3 SV=1	rlmM	1	0.00174574	65.404	2	EAIFNLK(1)LPMK	-0.88274	1	16496
D0WU08	152	K	Ribosomal RNA large subunit methyltransferase M OS=Vibrio alginolyticus 40B OX=674977 GN=rlmM PE=3 SV=1	rlmM	1	0.00783387	61.494	2	ELLK(1)FCR	0.58442	1	31900
D0WU08	148	K	Ribosomal RNA large subunit methyltransferase M OS=Vibrio alginolyticus 40B OX=674977 GN=rlmM PE=3 SV=1	rlmM	1	1.20958e-05	77.157	2	IETPDTNEAK(1)ELLK	0.10857	1	46560
D0WU08	156	K	Ribosomal RNA large subunit methyltransferase M OS=Vibrio alginolyticus 40B OX=674977 GN=rlmM PE=3 SV=1	rlmM	1	0.0232428	60.709	2	K(1)FTVPMR	0.55627	1	12049
D0WU08	46	K	Ribosomal RNA large subunit methyltransferase M OS=Vibrio alginolyticus 40B OX=674977 GN=rlmM PE=3 SV=1	rlmM	1	7.08858e-16	148.69	2	SGFEK(1)ECAGEIQDK	-0.46222	1	46588
D0WU10	201	K	Transcriptional regulator, LysR family OS=Vibrio alginolyticus 40B OX=674977 GN=VMC_06600 PE=3 SV=1	VMC_06600	0.998329	0.021267	81.642	2	K(0.002)DWK(0.998)QFAR	1.2473	1	43111
D0WU11	6	K	tRNA sulfurtransferase OS=Vibrio alginolyticus 40B OX=674977 GN=thiI PE=3 SV=1	thiI	1	0.000176687	90.306	2	FIVK(1)PHPEIFVK	0.28488	1	36745
D0WU11	14	K	tRNA sulfurtransferase OS=Vibrio alginolyticus 40B OX=674977 GN=thiI PE=3 SV=1	thiI	1	0.000521984	67.548	3	PHPEIFVK(1)SESVR	-0.61886	1	16496
D0WU11	24	K	tRNA sulfurtransferase OS=Vibrio alginolyticus 40B OX=674977 GN=thiI PE=3 SV=1	thiI	1	0.0442682	46.033	2	FTK(1)ILECNIR	-2.5419	1	50482
D0WU11	116	K	tRNA sulfurtransferase OS=Vibrio alginolyticus 40B OX=674977 GN=thiI PE=3 SV=1	thiI	1	0.00045724	78.864	2	GK(1)HDFTSIELER	-0.51694	2	88167
D0WU11	359	K	tRNA sulfurtransferase OS=Vibrio alginolyticus 40B OX=674977 GN=thiI PE=3 SV=1	thiI	1	0.00199812	72.042	2	GK(1)LEAEEEK	-0.32512	1	25786
D0WU11	354	K	tRNA sulfurtransferase OS=Vibrio alginolyticus 40B OX=674977 GN=thiI PE=3 SV=1	thiI	0.998993	0.060928	72.038	2	K(0.001)PTVK(0.999)AVK	-1.3276	1	13903
D0WU11	265	K	tRNA sulfurtransferase OS=Vibrio alginolyticus 40B OX=674977 GN=thiI PE=3 SV=1	thiI	1	0.000134122	125.17	2	VDDGQMGVILK(1)R	-6.2785	1	154810
D0WU11	236	K	tRNA sulfurtransferase OS=Vibrio alginolyticus 40B OX=674977 GN=thiI PE=3 SV=1	thiI	1	0.011043	49.325	2	YGSSAK(1)VR	1.2399	1	32617
D0WU12	193	K	Flagellar motor protein OS=Vibrio alginolyticus 40B OX=674977 GN=pomB PE=3 SV=1	pomB	1	3.85852e-07	73.502	2	EK(1)GAFPEGSAFLQPK	0.85319	1	15526
D0WU13	246	K	Flagellar motor protein OS=Vibrio alginolyticus 40B OX=674977 GN=pomA PE=3 SV=1	pomA	1	0.00115139	117.39	2	NYLNEGK(1)R	0.1903	2	103570
D0WU13	239	K	Flagellar motor protein OS=Vibrio alginolyticus 40B OX=674977 GN=pomA PE=3 SV=1	pomA	1	1.39848e-05	89.382	2	VIDSYLK(1)NYLNEGK	-1.0656	1	10248
D0WU14	52	K	Exodeoxyribonuclease 7 small subunit OS=Vibrio alginolyticus 40B OX=674977 GN=xseB PE=3 SV=1	xseB	1	6.28473e-06	101.45	2	AGQTK(1)LSDAEQR	0.36266	1	16167
D0WU15	43	K	Geranyltranstransferase OS=Vibrio alginolyticus 40B OX=674977 GN=ispA PE=3 SV=1	ispA	1	0.0353213	63.301	2	YGLLLGGK(1)R	1.3291	1	76306
D0WU16	273	K	1-deoxy-D-xylulose-5-phosphate synthase OS=Vibrio alginolyticus 40B OX=674977 GN=dxs PE=3 SV=1	dxs	1	5.72331e-07	144.51	2	ELK(1)GPQFLHIMTK	-0.65351	2	50577
D0WU16	293	K	1-deoxy-D-xylulose-5-phosphate synthase OS=Vibrio alginolyticus 40B OX=674977 GN=dxs PE=3 SV=1	dxs	1	1.26439e-15	119.79	2	GYEPAEK(1)DPIGYHGVPK	0.051138	2	315680
D0WU16	101	K	1-deoxy-D-xylulose-5-phosphate synthase OS=Vibrio alginolyticus 40B OX=674977 GN=dxs PE=3 SV=1	dxs	1	0.0162911	40.502	3	QK(1)DGLHPFPWR	1.7523	1	15981
D0WU16	223	K	1-deoxy-D-xylulose-5-phosphate synthase OS=Vibrio alginolyticus 40B OX=674977 GN=dxs PE=3 SV=1	dxs	1	0.0310437	52.837	2	VLSGVPPIK(1)ELVR	-0.2663	1	80344
D0WU19	139	K	Transcription antitermination protein NusB OS=Vibrio alginolyticus 40B OX=674977 GN=nusB PE=3 SV=1	nusB	1	3.23399e-05	58.338	3	VFAAEDSHK(1)FVNGVLDK	2.5313	1	3942.3
D0WU20	2	K	6,7-dimethyl-8-ribityllumazine synthase OS=Vibrio alginolyticus 40B OX=674977 GN=ribH PE=3 SV=1	ribH	1	0.000499485	85.813	2	MK(1)VIEGGFPAPNAK	-0.12994	1	285440
D0WU21	351	K	3,4-dihydroxy-2-butanone 4-phosphate synthase OS=Vibrio alginolyticus 40B OX=674977 GN=ribB PE=3 SV=1	ribB	1	0.00162598	85.813	2	LLSSTNK(1)K	1.4669	1	228620
D0WU21	312	K	3,4-dihydroxy-2-butanone 4-phosphate synthase OS=Vibrio alginolyticus 40B OX=674977 GN=ribB PE=3 SV=1	ribB	1	5.8324e-27	191.95	2	MFEAQDK(1)GEAPTLAK	0.706	2	703930
D0WU21	305	K	3,4-dihydroxy-2-butanone 4-phosphate synthase OS=Vibrio alginolyticus 40B OX=674977 GN=ribB PE=3 SV=1	ribB	1	0.000689095	98.009	2	VK(1)MFEAQDK	-0.79318	1	146110
D0WU22	86	K	Riboflavin synthase alpha chain OS=Vibrio alginolyticus 40B OX=674977 GN=ribE PE=4 SV=1	ribE	1	0.00206469	59.731	2	VNLEK(1)AMLPTTR	-2.0789	1	79563
D0WU24	121	K	Transcriptional repressor NrdR OS=Vibrio alginolyticus 40B OX=674977 GN=nrdR PE=3 SV=1	nrdR	1	0.000758796	111.39	2	ELDK(1)VAYIR	0.33578	1	190850
D0WU24	65	K	Transcriptional repressor NrdR OS=Vibrio alginolyticus 40B OX=674977 GN=nrdR PE=3 SV=1	nrdR	1	4.70885e-06	92.707	2	EPFDEDK(1)MVGGIQR	0.99973	1	64440
D0WU24	12	K	Transcriptional repressor NrdR OS=Vibrio alginolyticus 40B OX=674977 GN=nrdR PE=3 SV=1	nrdR	1	1.40801e-25	141.88	3	MHCPFCSENDTK(1)VIDSR	-0.62273	2	69808
D0WU27	4	K	Glyceraldehyde-3-phosphate dehydrogenase OS=Vibrio alginolyticus 40B OX=674977 GN=gapA PE=3 SV=1	gapA	1	0.0123098	68.49	2	TIK(1)VGINGFGR	-0.039228	1	37956
D0WU27	114	K	Glyceraldehyde-3-phosphate dehydrogenase OS=Vibrio alginolyticus 40B OX=674977 GN=gapA PE=3 SV=1	gapA	1	0.00315536	74.486	2	YLEQGVK(1)R	0.81433	1	25542
D0WU32	246	K	Uncharacterized protein OS=Vibrio alginolyticus 40B OX=674977 GN=VMC_06820 PE=4 SV=1	VMC_06820	1	5.76647e-07	112.93	2	GLVMGTSHEK(1)VMK	-2.2797	2	95137
D0WU32	8	K	Uncharacterized protein OS=Vibrio alginolyticus 40B OX=674977 GN=VMC_06820 PE=4 SV=1	VMC_06820	1	0.00178575	90.142	2	STSLPCK(1)EITK	0.80087	1	174260
D0WU33	22	K	EVE domain-containing protein OS=Vibrio alginolyticus 40B OX=674977 GN=VMC_06830 PE=4 SV=1	VMC_06830	1	0.000321545	96.957	2	TQK(1)VSCWEGVR	0.56037	1	47101
D0WU37	58	K	Uncharacterized protein OS=Vibrio alginolyticus 40B OX=674977 GN=VMC_06870 PE=4 SV=1	VMC_06870	1	0.000717463	118.06	2	ADWFALK(1)QR	-0.54388	1	29128
D0WU39	53	K	Arginine/lysine/ornithine decarboxylase OS=Vibrio alginolyticus 40B OX=674977 GN=cadA PE=3 SV=1	cadA	1	5.00408e-10	104.04	2	AGYEVVYPVDDK(1)DLIK	1.5769	2	188990
D0WU39	151	K	Arginine/lysine/ornithine decarboxylase OS=Vibrio alginolyticus 40B OX=674977 GN=cadA PE=3 SV=1	cadA	1	0.00166274	92.732	2	ALFK(1)YVEEGK	-0.3607	1	861510
D0WU39	157	K	Arginine/lysine/ornithine decarboxylase OS=Vibrio alginolyticus 40B OX=674977 GN=cadA PE=3 SV=1	cadA	1	2.13251e-22	135.89	3	YVEEGK(1)YTFCTPGHMGGTAFQK	1.8549	1	98989
D0WU39	370	K	Arginine/lysine/ornithine decarboxylase OS=Vibrio alginolyticus 40B OX=674977 GN=cadA PE=3 SV=1	cadA	1	7.66563e-10	100.98	3	CGMSGEAMPGK(1)VFYETQSTHK	1.5823	1	65773
D0WU39	147	K	Arginine/lysine/ornithine decarboxylase OS=Vibrio alginolyticus 40B OX=674977 GN=cadA PE=3 SV=1	cadA	1	0.00103689	50.09	2	DAIMPPFTK(1)ALFK	-2.0394	1	51627
D0WU39	720	K	Arginine/lysine/ornithine decarboxylase OS=Vibrio alginolyticus 40B OX=674977 GN=cadA PE=3 SV=1	cadA	1	0.0129597	49.16	2	DGSYTVK(1)VLK	-0.79335	1	78792
D0WU39	301	K	Arginine/lysine/ornithine decarboxylase OS=Vibrio alginolyticus 40B OX=674977 GN=cadA PE=3 SV=1	cadA	1	0.000743521	103.8	2	DVIAEK(1)VAK	0.88012	1	514700
D0WU39	570	K	Arginine/lysine/ornithine decarboxylase OS=Vibrio alginolyticus 40B OX=674977 GN=cadA PE=3 SV=1	cadA	1	0.00691538	66.087	2	GLTEFK(1)R	-0.43042	1	452970
D0WU39	649	K	Arginine/lysine/ornithine decarboxylase OS=Vibrio alginolyticus 40B OX=674977 GN=cadA PE=3 SV=1	cadA	1	6.33155e-12	144.51	2	GNVEEIK(1)LEEMVGR	-0.98799	1	24180
D0WU39	138	K	Arginine/lysine/ornithine decarboxylase OS=Vibrio alginolyticus 40B OX=674977 GN=cadA PE=3 SV=1	cadA	1	7.30781e-24	125.75	2	INQATEAYK(1)DAIMPPFTK	-1.1153	1	42845
D0WU39	436	K	Arginine/lysine/ornithine decarboxylase OS=Vibrio alginolyticus 40B OX=674977 GN=cadA PE=3 SV=1	cadA	1	0.00241059	87.895	2	K(1)LMQDSIDR	0.31428	1	176320
D0WU39	612	K	Arginine/lysine/ornithine decarboxylase OS=Vibrio alginolyticus 40B OX=674977 GN=cadA PE=3 SV=1	cadA	1	0.000376421	135.63	2	K(1)YNLPELMYK	1.0305	2	400530
D0WU39	558	K	Arginine/lysine/ornithine decarboxylase OS=Vibrio alginolyticus 40B OX=674977 GN=cadA PE=3 SV=1	cadA	1	0.00207489	102.46	2	SK(1)AMQLLR	-3.4358	1	102380
D0WU39	611	K	Arginine/lysine/ornithine decarboxylase OS=Vibrio alginolyticus 40B OX=674977 GN=cadA PE=3 SV=1	cadA	1	5.88215e-27	212.78	2	VQELAQAIHDLTK(1)K	-0.79663	2	533030
D0WU40	316	K	Cadaverine/lysine antiporter CadB, putative OS=Vibrio alginolyticus 40B OX=674977 GN=cadB PE=4 SV=1	cadB	1	0.00424825	60.547	2	IYGETDK(1)NGVPK	-3.52	1	22871
D0WU41	285	K	Putative transcriptional activator CadC OS=Vibrio alginolyticus 40B OX=674977 GN=cadD PE=4 SV=1	cadD	1	0.00464932	67.548	2	NNSSEK(1)VLFSR	-1.1855	1	13082
D0WU42	9	K	Zinc-responsive transcriptional regulator OS=Vibrio alginolyticus 40B OX=674977 GN=zntR PE=4 SV=1	zntR	1	0.000427635	87.895	2	MFQIGELAK(1)R	0.41994	1	38815
D0WU43	423	K	Bifunctional purine biosynthesis protein PurH OS=Vibrio alginolyticus 40B OX=674977 GN=purH PE=3 SV=1	purH	1	0.00656197	55.235	2	DALFCWK(1)VAK	-0.33349	1	83790
D0WU43	403	K	Bifunctional purine biosynthesis protein PurH OS=Vibrio alginolyticus 40B OX=674977 GN=purH PE=3 SV=1	purH	1	3.95837e-20	157.67	2	DQGMVSLDDLK(1)VVSK	-1.5168	2	192680
D0WU43	288	K	Bifunctional purine biosynthesis protein PurH OS=Vibrio alginolyticus 40B OX=674977 GN=purH PE=3 SV=1	purH	1	9.69323e-23	122.66	3	EFNEPACVIVK(1)HANPCGVALGK	2.5936	2	48472
D0WU43	299	K	Bifunctional purine biosynthesis protein PurH OS=Vibrio alginolyticus 40B OX=674977 GN=purH PE=3 SV=1	purH	1	2.87952e-09	124.24	3	HANPCGVALGK(1)DILEAYNR	1.5399	1	18371
D0WU43	223	K	Bifunctional purine biosynthesis protein PurH OS=Vibrio alginolyticus 40B OX=674977 GN=purH PE=3 SV=1	purH	1	0.0013156	131.22	2	TFNQQFEK(1)K	-0.93412	1	417980
D0WU43	74	K	Bifunctional purine biosynthesis protein PurH OS=Vibrio alginolyticus 40B OX=674977 GN=purH PE=3 SV=1	purH	1	0.00042209	67.548	2	TLHPK(1)VHGGVLGR	-0.0724	2	443200
D0WU43	69	K	Bifunctional purine biosynthesis protein PurH OS=Vibrio alginolyticus 40B OX=674977 GN=purH PE=3 SV=1	purH	1	0.000842678	109.36	2	VK(1)TLHPK	0.39565	1	22614
D0WU43	456	K	Bifunctional purine biosynthesis protein PurH OS=Vibrio alginolyticus 40B OX=674977 GN=purH PE=3 SV=1	purH	1	0.00193033	81.642	2	VYSAK(1)IAGIK	-0.07192	2	243960
D0WU44	109	K	Phosphoribosylamine--glycine ligase OS=Vibrio alginolyticus 40B OX=674977 GN=purD PE=4 SV=1	purD	1	0.000714512	94.806	2	AFTK(1)DFLAR	-0.18188	1	255510
D0WU44	145	K	Phosphoribosylamine--glycine ligase OS=Vibrio alginolyticus 40B OX=674977 GN=purD PE=4 SV=1	purD	1	0.0014305	65.12	2	EQGAPIVVK(1)ADGLAAGK	-0.88677	1	37866
D0WU47	421	K	Protease, putative OS=Vibrio alginolyticus 40B OX=674977 GN=VMC_06970 PE=4 SV=1	VMC_06970	1	2.70458e-06	121.8	2	K(1)SESIEDAK	0.47865	1	41347
D0WU47	79	K	Protease, putative OS=Vibrio alginolyticus 40B OX=674977 GN=VMC_06970 PE=4 SV=1	VMC_06970	1	5.467e-21	114.93	2	LYVVCNIQPHNSK(1)LK	-2.9449	1	17389
D0WU47	299	K	Protease, putative OS=Vibrio alginolyticus 40B OX=674977 GN=VMC_06970 PE=4 SV=1	VMC_06970	1	0.00140382	70.389	3	MGVHSLK(1)IEGR	1.7447	1	8786.4
D0WU47	305	K	Protease, putative OS=Vibrio alginolyticus 40B OX=674977 GN=VMC_06970 PE=4 SV=1	VMC_06970	1	0.00217389	49.96	2	TK(1)SFYYCAR	0.45716	1	87077
D0WU47	5	K	Protease, putative OS=Vibrio alginolyticus 40B OX=674977 GN=VMC_06970 PE=4 SV=1	VMC_06970	1	0.00329578	45.17	2	TTEK(1)AFVPELLSPAGSLK	-1.6608	1	27411
D0WU48	259	K	Recombination-associated protein RdgC OS=Vibrio alginolyticus 40B OX=674977 GN=rdgC PE=3 SV=1	rdgC	1	6.00358e-20	154.09	2	FSDELK(1)DQNDDIPR	-0.89785	1	196830
D0WU48	39	K	Recombination-associated protein RdgC OS=Vibrio alginolyticus 40B OX=674977 GN=rdgC PE=3 SV=1	rdgC	1	1.59376e-09	167.76	2	FTPCGSQDK(1)QK	-0.17758	1	435640
D0WU48	41	K	Recombination-associated protein RdgC OS=Vibrio alginolyticus 40B OX=674977 GN=rdgC PE=3 SV=1	rdgC	1	0.0285675	41.824	2	QK(1)FGWVSAMGR	1.5636	1	29052
D0WU48	68	K	Recombination-associated protein RdgC OS=Vibrio alginolyticus 40B OX=674977 GN=rdgC PE=3 SV=1	rdgC	0.818566	0.00266918	74.424	2	ILICAK(0.819)K(0.181)EEK	-0.40539	1	9436.9
D0WU48	69	K	Recombination-associated protein RdgC OS=Vibrio alginolyticus 40B OX=674977 GN=rdgC PE=3 SV=1	rdgC	0.822071	0.0581001	45.939	3	K(0.822)EEK(0.178)MLPASVIK	-1.0773	1	19792
D0WU48	72	K	Recombination-associated protein RdgC OS=Vibrio alginolyticus 40B OX=674977 GN=rdgC PE=3 SV=1	rdgC	0.973927	0.0308079	51.569	2	K(0.026)EEK(0.974)MLPASVIK	-0.43194	1	77352
D0WU48	145	K	Recombination-associated protein RdgC OS=Vibrio alginolyticus 40B OX=674977 GN=rdgC PE=3 SV=1	rdgC	1	0.00181618	72.365	2	K(1)AEDVLALLR	-0.89688	1	21719
D0WU48	210	K	Recombination-associated protein RdgC OS=Vibrio alginolyticus 40B OX=674977 GN=rdgC PE=3 SV=1	rdgC	1	1.03213e-08	155.57	2	K(1)QELTTDEIR	-0.09953	1	88821
D0WU48	226	K	Recombination-associated protein RdgC OS=Vibrio alginolyticus 40B OX=674977 GN=rdgC PE=3 SV=1	rdgC	1	2.22467e-06	136.94	2	NHIAADK(1)VVTK	0.40886	1	218310
D0WU48	99	K	Recombination-associated protein RdgC OS=Vibrio alginolyticus 40B OX=674977 GN=rdgC PE=3 SV=1	rdgC	1	5.6284e-14	123.92	2	VEAMEAQEGRPLK(1)K	-2.3757	2	93670
D0WU49	213	K	Phosphate regulon transcriptional regulatory protein PhoB OS=Vibrio alginolyticus 40B OX=674977 GN=phoB PE=4 SV=1	phoB	1	6.02943e-09	98.865	2	ALEAAGHDK(1)LIQTVR	-1.0722	2	87923
D0WU49	91	K	Phosphate regulon transcriptional regulatory protein PhoB OS=Vibrio alginolyticus 40B OX=674977 GN=phoB PE=4 SV=1	phoB	1	0.0255751	58.286	2	GEEEDK(1)VR	1.7336	1	40746
D0WU49	105	K	Phosphate regulon transcriptional regulatory protein PhoB OS=Vibrio alginolyticus 40B OX=674977 GN=phoB PE=4 SV=1	phoB	1	2.48349e-20	119.79	2	GLEVGADDYITK(1)PFSPK	0.41143	1	15511
D0WU50	154	K	Phosphate regulon sensor protein PhoR OS=Vibrio alginolyticus 40B OX=674977 GN=phoR PE=4 SV=1	phoR	1	0.00499335	59.645	2	TPDFIK(1)YLNK	0.22683	1	14719
D0WU53	684	K	Polyphosphate kinase OS=Vibrio alginolyticus 40B OX=674977 GN=ppk PE=3 SV=1	ppk	1	0.0151121	45.489	2	NIEK(1)QTR	0.27025	1	12725
D0WU53	541	K	Polyphosphate kinase OS=Vibrio alginolyticus 40B OX=674977 GN=ppk PE=3 SV=1	ppk	1	0.00072394	96.957	2	VNNLVDK(1)GIVNK	-2.1769	1	9536.4
D0WU60	112	K	Alkyl hydroperoxide reductase C OS=Vibrio alginolyticus 40B OX=674977 GN=VMC_07100 PE=3 SV=1	VMC_07100	1	1.24937e-81	323.71	3	HEICK(1)AYDVEHPEAGVAFR	2.6308	2	3851700
D0WU60	179	K	Alkyl hydroperoxide reductase C OS=Vibrio alginolyticus 40B OX=674977 GN=VMC_07100 PE=3 SV=1	VMC_07100	1	1.36539e-75	264.63	3	HGEVCPAQWEEGK(1)AGMDASPK	0.32083	3	1483900
D0WU60	166	K	Alkyl hydroperoxide reductase C OS=Vibrio alginolyticus 40B OX=674977 GN=VMC_07100 PE=3 SV=1	VMC_07100	1	1.89964e-73	228.91	3	MVDALNFHQK(1)HGEVCPAQWEEGK	0.18093	3	4162300
D0WU60	99	K	Alkyl hydroperoxide reductase C OS=Vibrio alginolyticus 40B OX=674977 GN=VMC_07100 PE=3 SV=1	VMC_07100	1	8.81658e-104	321.09	2	NTAIEDGGIGQVK(1)YPLVADVK	0.47045	4	949360
D0WU60	107	K	Alkyl hydroperoxide reductase C OS=Vibrio alginolyticus 40B OX=674977 GN=VMC_07100 PE=3 SV=1	VMC_07100	1	6.6415e-17	171.09	2	YPLVADVK(1)HEICK	2.4418	3	11651000
D0WU64	31	K	Acetoin utilization protein AcuB, putative OS=Vibrio alginolyticus 40B OX=674977 GN=VMC_07140 PE=4 SV=1	VMC_07140	1	2.76236e-06	97.175	2	DAK(1)SMMDALDIR	1.2877	1	54955
D0WU64	109	K	Acetoin utilization protein AcuB, putative OS=Vibrio alginolyticus 40B OX=674977 GN=VMC_07140 PE=4 SV=1	VMC_07140	1	2.32639e-08	166.61	2	ESAIYMQK(1)HK	-0.55873	2	523350
D0WU66	333	K	S-adenosylmethionine:tRNA ribosyltransferase-isomerase OS=Vibrio alginolyticus 40B OX=674977 GN=queA PE=3 SV=1	queA	1	0.00688653	69.905	2	HAVENK(1)YR	1.6011	1	51411
D0WU66	89	K	S-adenosylmethionine:tRNA ribosyltransferase-isomerase OS=Vibrio alginolyticus 40B OX=674977 GN=queA PE=3 SV=1	queA	1	1.64489e-06	116.13	2	MLDEK(1)SILAHVR	1.5876	1	11217
D0WU67	241	K	Queuine tRNA-ribosyltransferase OS=Vibrio alginolyticus 40B OX=674977 GN=tgt PE=3 SV=1	tgt	1	0.000900663	95.138	3	ILEHTCPQLPEDK(1)PR	0.48413	1	128830
D0WU67	159	K	Queuine tRNA-ribosyltransferase OS=Vibrio alginolyticus 40B OX=674977 GN=tgt PE=3 SV=1	tgt	1	0.0116594	50.834	2	K(1)SMEMSLR	2.3822	1	12164
D0WU67	250	K	Queuine tRNA-ribosyltransferase OS=Vibrio alginolyticus 40B OX=674977 GN=tgt PE=3 SV=1	tgt	1	0.00130372	49.097	2	YLMGVGK(1)PEDLVEGVR	-1.1433	1	12474
D0WU68	48	K	Sec translocon accessory complex subunit YajC OS=Vibrio alginolyticus 40B OX=674977 GN=yajC PE=3 SV=1	yajC	1	0.00080337	76.85	2	EHK(1)NLMASMGK	-0.3569	2	81367
D0WU68	56	K	Sec translocon accessory complex subunit YajC OS=Vibrio alginolyticus 40B OX=674977 GN=yajC PE=3 SV=1	yajC	1	4.9278e-20	69.94	2	NLMASMGK(1)GDEVLTSGGLVGK	0.080952	1	23255
D0WU68	69	K	Sec translocon accessory complex subunit YajC OS=Vibrio alginolyticus 40B OX=674977 GN=yajC PE=3 SV=1	yajC	1	5.55081e-32	206.7	2	GDEVLTSGGLVGK(1)ITK	-1.8969	1	122930
D0WU69	297	K	Protein translocase subunit SecD OS=Vibrio alginolyticus 40B OX=674977 GN=secD PE=3 SV=1	secD	1	0.000278025	83.775	2	APAGSEIK(1)MDR	-0.72414	1	112170
D0WU69	350	K	Protein translocase subunit SecD OS=Vibrio alginolyticus 40B OX=674977 GN=secD PE=3 SV=1	secD	1	0.0345578	60.709	2	MSAFSK(1)K	0.18119	1	15412
D0WU69	375	K	Protein translocase subunit SecD OS=Vibrio alginolyticus 40B OX=674977 GN=secD PE=3 SV=1	secD	1	0.0645257	47.361	2	RTPEGK(1)VILDK	-0.39057	1	17116
D0WU70	72	K	Protein-export membrane protein SecF OS=Vibrio alginolyticus 40B OX=674977 GN=secF PE=3 SV=1	secF	1	5.69163e-06	74.643	2	AALDSK(1)GFGDATVQNFGSAR	-0.12091	1	9166.4
D0WU74	265	K	Cysteine desulfurase IscS OS=Vibrio alginolyticus 40B OX=674977 GN=nifS PE=3 SV=1	nifS	1	3.40022e-35	213.77	2	EDMQK(1)DYDHALALR	-1.3045	4	556490
D0WU74	92	K	Cysteine desulfurase IscS OS=Vibrio alginolyticus 40B OX=674977 GN=nifS PE=3 SV=1	nifS	1	0.00134077	96.311	2	GAAHFYSK(1)K	2.4244	1	390800
D0WU74	95	K	Cysteine desulfurase IscS OS=Vibrio alginolyticus 40B OX=674977 GN=nifS PE=3 SV=1	nifS	1	0.00306695	49.96	2	GK(1)HVITCK	0.26708	1	77173
D0WU74	101	K	Cysteine desulfurase IscS OS=Vibrio alginolyticus 40B OX=674977 GN=nifS PE=3 SV=1	nifS	1	2.04191e-05	112.8	2	HVITCK(1)TEHK	-0.62792	2	92440
D0WU74	105	K	Cysteine desulfurase IscS OS=Vibrio alginolyticus 40B OX=674977 GN=nifS PE=3 SV=1	nifS	1	4.1235e-06	117.99	3	TEHK(1)AVLDPCR	0.78014	2	787170
D0WU74	174	K	Cysteine desulfurase IscS OS=Vibrio alginolyticus 40B OX=674977 GN=nifS PE=3 SV=1	nifS	1	0.00178454	58.338	3	K(1)IVFHVDAAQSAGK	-0.01512	1	68897
D0WU74	206	K	Cysteine desulfurase IscS OS=Vibrio alginolyticus 40B OX=674977 GN=nifS PE=3 SV=1	nifS	1	1.633e-15	119.52	2	VDLISLSAHK(1)VYGPK	-0.08181	1	140100
D0WU74	211	K	Cysteine desulfurase IscS OS=Vibrio alginolyticus 40B OX=674977 GN=nifS PE=3 SV=1	nifS	1	5.23988e-07	101.82	2	VYGPK(1)GIGALYVR	-0.80496	2	247390
D0WU75	122	K	Iron-sulfur cluster assembly scaffold protein IscU OS=Vibrio alginolyticus 40B OX=674977 GN=nifU PE=3 SV=1	nifU	1	0.0196347	62.88	2	AAVADYK(1)K	-0.88927	1	625470
D0WU75	6	K	Iron-sulfur cluster assembly scaffold protein IscU OS=Vibrio alginolyticus 40B OX=674977 GN=nifU PE=3 SV=1	nifU	1	3.28333e-57	240.52	2	AYSEK(1)VIDHYENPR	-1.0675	2	476270
D0WU75	46	K	Iron-sulfur cluster assembly scaffold protein IscU OS=Vibrio alginolyticus 40B OX=674977 GN=nifU PE=3 SV=1	nifU	1	1.3151e-06	85.081	2	LQIK(1)VTPEGIIEDAK	-1.7977	1	6197.5
D0WU75	57	K	Iron-sulfur cluster assembly scaffold protein IscU OS=Vibrio alginolyticus 40B OX=674977 GN=nifU PE=3 SV=1	nifU	1	0.0139191	52.837	2	VTPEGIIEDAK(1)FK	-0.59482	1	304580
D0WU78	173	K	Chaperone protein HscA homolog OS=Vibrio alginolyticus 40B OX=674977 GN=hscA PE=3 SV=1	hscA	1	0.000162686	75.474	2	DAAK(1)LAGLHVLR	0.58422	1	112290
D0WU78	591	K	Chaperone protein HscA homolog OS=Vibrio alginolyticus 40B OX=674977 GN=hscA PE=3 SV=1	hscA	1	4.51446e-11	128.97	2	DTDK(1)ASQDFASR	0.021822	1	113730
D0WU78	310	K	Chaperone protein HscA homolog OS=Vibrio alginolyticus 40B OX=674977 GN=hscA PE=3 SV=1	hscA	1	0.00294434	69.905	2	K(1)TLMSCR	0.19502	1	23490
D0WU80	259	K	Peptidase B OS=Vibrio alginolyticus 40B OX=674977 GN=pepB PE=3 SV=1	pepB	1	0.00543293	51.531	2	ALK(1)LGDIITYK	1.4918	1	40994
D0WU80	116	K	Peptidase B OS=Vibrio alginolyticus 40B OX=674977 GN=pepB PE=3 SV=1	pepB	1	3.16662e-23	169.81	2	DIINK(1)TAEEVAPR	0.23612	1	220720
D0WU80	391	K	Peptidase B OS=Vibrio alginolyticus 40B OX=674977 GN=pepB PE=3 SV=1	pepB	1	0.000332898	61.194	3	K(1)GWLHFDCAGTYR	-0.29215	1	9401.3
D0WU80	270	K	Peptidase B OS=Vibrio alginolyticus 40B OX=674977 GN=pepB PE=3 SV=1	pepB	1	0.000243384	85.813	2	NGK(1)TVEIMNTDAEGR	3.1649	1	55208
D0WU82	289	K	Dual-specificity RNA methyltransferase RlmN OS=Vibrio alginolyticus 40B OX=674977 GN=rlmN PE=3 SV=1	rlmN	1	9.80357e-09	165.39	2	ELAELMK(1)DTPCK	1.0605	1	89599
D0WU83	246	K	HTH cro/C1-type domain-containing protein OS=Vibrio alginolyticus 40B OX=674977 GN=VMC_07330 PE=4 SV=1	VMC_07330	1	0.000601983	64.064	2	FK(1)ADCWIQVK	0.28408	1	43546
D0WU84	128	K	4-hydroxy-3-methylbut-2-en-1-yl diphosphate synthase (flavodoxin) OS=Vibrio alginolyticus 40B OX=674977 GN=gcpE PE=3 SV=1	gcpE	1	0.00419003	81.32	2	DK(1)NIPIR	0.25745	1	108210
D0WU84	177	K	4-hydroxy-3-methylbut-2-en-1-yl diphosphate synthase (flavodoxin) OS=Vibrio alginolyticus 40B OX=674977 GN=gcpE PE=3 SV=1	gcpE	1	0.00138625	61.577	2	LNFDQFK(1)VSVK	0.4356	1	18356
D0WU84	334	K	4-hydroxy-3-methylbut-2-en-1-yl diphosphate synthase (flavodoxin) OS=Vibrio alginolyticus 40B OX=674977 GN=gcpE PE=3 SV=1	gcpE	1	0.00803422	79.059	2	SAFYEDGK(1)R	0.85027	1	208020
D0WU84	256	K	4-hydroxy-3-methylbut-2-en-1-yl diphosphate synthase (flavodoxin) OS=Vibrio alginolyticus 40B OX=674977 GN=gcpE PE=3 SV=1	gcpE	1	0.00287199	76.572	2	VGFDILK(1)SLR	-0.83662	1	24647
D0WU85	211	K	Histidine--tRNA ligase OS=Vibrio alginolyticus 40B OX=674977 GN=hisS PE=3 SV=1	hisS	1	1.57804e-37	187.01	2	VLDTK(1)NPDVQAILGDAPR	-0.55289	1	56186
D0WU87	258	K	Outer membrane protein assembly factor BamB OS=Vibrio alginolyticus 40B OX=674977 GN=bamB PE=3 SV=1	bamB	1	0.00327451	105.04	2	SANPIWK(1)R	-0.30218	1	321470
D0WU88	284	K	GTPase Der OS=Vibrio alginolyticus 40B OX=674977 GN=der PE=3 SV=1	der	1	0.00869715	67.464	2	FSVVK(1)TLK	0.63051	1	34813
D0WU88	279	K	GTPase Der OS=Vibrio alginolyticus 40B OX=674977 GN=der PE=3 SV=1	der	1	0.00602183	82.437	2	INETVEK(1)FSVVK	-1.3473	1	104920
D0WU88	451	K	GTPase Der OS=Vibrio alginolyticus 40B OX=674977 GN=der PE=3 SV=1	der	1	0.00416849	83.775	2	K(1)SLEIMGTPIR	-1.289	1	35079
D0WU90	456	K	Exodeoxyribonuclease 7 large subunit OS=Vibrio alginolyticus 40B OX=674977 GN=xseA PE=3 SV=1	xseA	1	1.58069e-07	113.46	2	LDTVSPLATLK(1)R	-0.81343	1	20397
D0WU91	219	K	Inosine-5'-monophosphate dehydrogenase OS=Vibrio alginolyticus 40B OX=674977 GN=guaB PE=3 SV=1	guaB	1	0.000106273	105.81	2	DFHK(1)AER	0.65333	1	291270
D0WU91	190	K	Inosine-5'-monophosphate dehydrogenase OS=Vibrio alginolyticus 40B OX=674977 GN=guaB PE=3 SV=1	guaB	1	2.08263e-21	187.85	2	EEVQEK(1)MHEAR	-0.67484	3	249630
D0WU91	163	K	Inosine-5'-monophosphate dehydrogenase OS=Vibrio alginolyticus 40B OX=674977 GN=guaB PE=3 SV=1	guaB	1	0.00197173	79.809	2	FVTDLSK(1)K	-0.0022912	1	542820
D0WU91	444	K	Inosine-5'-monophosphate dehydrogenase OS=Vibrio alginolyticus 40B OX=674977 GN=guaB PE=3 SV=1	guaB	1	1.63086e-16	174.23	2	LK(1)EIVHQQMGGLR	0.56555	3	422890
D0WU91	427	K	Inosine-5'-monophosphate dehydrogenase OS=Vibrio alginolyticus 40B OX=674977 GN=guaB PE=3 SV=1	guaB	1	3.52758e-12	93.026	2	YFQSDNAADK(1)LVPEGIEGR	0.25994	1	43581
D0WU92	293	K	GMP synthase [glutamine-hydrolyzing] OS=Vibrio alginolyticus 40B OX=674977 GN=guaA PE=3 SV=1	guaA	1	0.000259933	117.45	2	ALEGK(1)SDPEEK	0.42422	1	222200
D0WU92	373	K	GMP synthase [glutamine-hydrolyzing] OS=Vibrio alginolyticus 40B OX=674977 GN=guaA PE=3 SV=1	guaA	1	0.000960215	93.561	2	ELFK(1)DEVR	-0.88098	1	395670
D0WU92	288	K	GMP synthase [glutamine-hydrolyzing] OS=Vibrio alginolyticus 40B OX=674977 GN=guaA PE=3 SV=1	guaA	1	0.000933947	81.642	2	FLK(1)ALEGK	-0.29238	1	71646
D0WU92	410	K	GMP synthase [glutamine-hydrolyzing] OS=Vibrio alginolyticus 40B OX=674977 GN=guaA PE=3 SV=1	guaA	1	1.26513e-05	133.98	2	K(1)EYCDLLR	0.21641	1	242110
D0WU92	457	K	GMP synthase [glutamine-hydrolyzing] OS=Vibrio alginolyticus 40B OX=674977 GN=guaA PE=3 SV=1	guaA	1	1.74628e-05	124.81	2	K(1)YDWVVSLR	-0.9813	1	122700
D0WU92	166	K	GMP synthase [glutamine-hydrolyzing] OS=Vibrio alginolyticus 40B OX=674977 GN=guaA PE=3 SV=1	guaA	1	5.26736e-10	106.47	3	K(1)YYGVQFHPEVTHTK	1.685	2	175140
D0WU92	343	K	GMP synthase [glutamine-hydrolyzing] OS=Vibrio alginolyticus 40B OX=674977 GN=guaA PE=3 SV=1	guaA	1	0.00306695	67.464	2	TGK(1)AHVIK	0.56834	1	24960
D0WU92	3	K	GMP synthase [glutamine-hydrolyzing] OS=Vibrio alginolyticus 40B OX=674977 GN=guaA PE=3 SV=1	guaA	1	0.00929353	69.716	2	TK(1)NIHDQR	0.25203	1	39629
D0WU92	165	K	GMP synthase [glutamine-hydrolyzing] OS=Vibrio alginolyticus 40B OX=674977 GN=guaA PE=3 SV=1	guaA	1	1.46607e-16	111.98	2	VGETDTCPYAAMANEEK(1)K	4.0832	1	59751
D0WU92	409	K	GMP synthase [glutamine-hydrolyzing] OS=Vibrio alginolyticus 40B OX=674977 GN=guaA PE=3 SV=1	guaA	1	0.0556973	40.203	2	VLGEIK(1)K	-2.4116	1	95994
D0WU96	74	K	Sodium/alanine symporter OS=Vibrio alginolyticus 40B OX=674977 GN=VMC_07460 PE=3 SV=1	VMC_07460	1	0.0332884	50.834	2	LLLSGK(1)SSTK	0.26335	1	13172
D0WU99	65	K	O-acetylhomoserine (Thiol)-lyase OS=Vibrio alginolyticus 40B OX=674977 GN=VMC_07490 PE=3 SV=1	VMC_07490	1	0.000225133	90.689	2	IMNPTNDVLEK(1)R	0.50926	1	57654
D0WUA0	42	K	O-acetylhomoserine (Thiol)-lyase OS=Vibrio alginolyticus 40B OX=674977 GN=VMC_07500 PE=3 SV=1	VMC_07500	1	0.0151075	46.447	2	FPWAQHK(1)DR	-0.57955	1	29650
D0WUA0	184	K	O-acetylhomoserine (Thiol)-lyase OS=Vibrio alginolyticus 40B OX=674977 GN=VMC_07500 PE=3 SV=1	VMC_07500	1	3.80384e-06	69.369	3	LVNIGDAK(1)SLACHPASTTHR	0.83287	1	24280
D0WUA9	19	K	SsrA-binding protein OS=Vibrio alginolyticus 40B OX=674977 GN=smpB PE=3 SV=1	smpB	1	0.000433726	120.33	2	AGSNTIALNK(1)K	-3.129	1	72040
D0WUB6	231	K	NAD kinase OS=Vibrio alginolyticus 40B OX=674977 GN=nadK PE=3 SV=1	nadK	1	0.014087	40.386	2	IK(1)LVVSPENR	-2.3787	1	7751.8
D0WUB6	275	K	NAD kinase OS=Vibrio alginolyticus 40B OX=674977 GN=nadK PE=3 SV=1	nadK	1	1.38596e-08	83.214	3	LIHPK(1)DYSYYHVLR	-0.3527	1	32223
D0WUB6	286	K	NAD kinase OS=Vibrio alginolyticus 40B OX=674977 GN=nadK PE=3 SV=1	nadK	1	0.00855796	42.075	2	NK(1)LGWSSK	1.2295	1	22413
D0WUB6	227	K	NAD kinase OS=Vibrio alginolyticus 40B OX=674977 GN=nadK PE=3 SV=1	nadK	1	2.49095e-05	113.1	2	PLVVDGK(1)R	-0.044685	1	94910
D0WUB7	107	K	Protein GrpE OS=Vibrio alginolyticus 40B OX=674977 GN=grpE PE=3 SV=1	grpE	1	9.56663e-05	138.26	2	RTEQEIDK(1)AR	-0.022406	2	415950
D0WUB7	91	K	Protein GrpE OS=Vibrio alginolyticus 40B OX=674977 GN=grpE PE=3 SV=1	grpE	1	0.000707856	109.88	2	SK(1)AEVENMR	-1.5442	2	275220
D0WUB9	105	K	Chaperone protein DnaK OS=Vibrio alginolyticus 40B OX=674977 GN=dnaK PE=2 SV=1	dnaK	1	1.16464e-44	244.71	2	ADNGDAWVEAK(1)GQK	-0.58944	1	308450
D0WUB9	108	K	Chaperone protein DnaK OS=Vibrio alginolyticus 40B OX=674977 GN=dnaK PE=2 SV=1	dnaK	1	2.81657e-17	177.41	2	GQK(1)MAAPQVSAEVLK	-1.569	3	1263900
D0WUB9	303	K	Chaperone protein DnaK OS=Vibrio alginolyticus 40B OX=674977 GN=dnaK PE=2 SV=1	dnaK	1	1.81483e-08	101.64	2	AK(1)LESLVEDLVQR	-2.5032	1	27436
D0WUB9	91	K	Chaperone protein DnaK OS=Vibrio alginolyticus 40B OX=674977 GN=dnaK PE=2 SV=1	dnaK	1	0.00244794	52.591	2	DIEIMPYK(1)IVK	-0.21489	2	49688
D0WUB9	94	K	Chaperone protein DnaK OS=Vibrio alginolyticus 40B OX=674977 GN=dnaK PE=2 SV=1	dnaK	1	5.31104e-15	156.02	2	IVK(1)ADNGDAWVEAK	-0.037682	1	160790
D0WUB9	494	K	Chaperone protein DnaK OS=Vibrio alginolyticus 40B OX=674977 GN=dnaK PE=2 SV=1	dnaK	1	0.00943456	78.816	2	DKQTGK(1)EQK	0.058455	1	28416
D0WUB9	526	K	Chaperone protein DnaK OS=Vibrio alginolyticus 40B OX=674977 GN=dnaK PE=2 SV=1	dnaK	0.995589	1.30744e-10	145.08	2	MVQEAEANK(0.004)EADK(0.996)K	-3.32	3	844430
D0WUB9	527	K	Chaperone protein DnaK OS=Vibrio alginolyticus 40B OX=674977 GN=dnaK PE=2 SV=1	dnaK	1	1.87253e-08	166.61	2	K(1)FEELATAR	0.60342	3	1087200
D0WUB9	563	K	Chaperone protein DnaK OS=Vibrio alginolyticus 40B OX=674977 GN=dnaK PE=2 SV=1	dnaK	1	7.21967e-15	108.91	2	EK(1)IEAAISELETAR	0.56482	1	57494
D0WUB9	252	K	Chaperone protein DnaK OS=Vibrio alginolyticus 40B OX=674977 GN=dnaK PE=2 SV=1	dnaK	1	2.59036e-35	190.37	2	EQGINLK(1)NDPLAMQR	0.11792	2	1412800
D0WUB9	120	K	Chaperone protein DnaK OS=Vibrio alginolyticus 40B OX=674977 GN=dnaK PE=2 SV=1	dnaK	1	6.84231e-09	130.99	2	MAAPQVSAEVLK(1)K	-0.91108	2	1647100
D0WUB9	298	K	Chaperone protein DnaK OS=Vibrio alginolyticus 40B OX=674977 GN=dnaK PE=2 SV=1	dnaK	1	7.49569e-05	141.93	2	HMNIK(1)VTR	1.8971	1	816920
D0WUB9	165	K	Chaperone protein DnaK OS=Vibrio alginolyticus 40B OX=674977 GN=dnaK PE=2 SV=1	dnaK	1	0.0021852	90.308	2	IAGLEVK(1)R	-0.12638	1	2521900
D0WUB9	547	K	Chaperone protein DnaK OS=Vibrio alginolyticus 40B OX=674977 GN=dnaK PE=2 SV=1	dnaK	1	1.96613e-85	281.76	2	K(1)QVEEAGEALPAEEK	-1.0584	1	911070
D0WUB9	561	K	Chaperone protein DnaK OS=Vibrio alginolyticus 40B OX=674977 GN=dnaK PE=2 SV=1	dnaK	1	4.3207e-61	262.3	2	QVEEAGEALPAEEK(1)EK	-0.19835	5	1595100
D0WUB9	413	K	Chaperone protein DnaK OS=Vibrio alginolyticus 40B OX=674977 GN=dnaK PE=2 SV=1	dnaK	1	3.99745e-05	145.75	2	LVEK(1)NTTIPTK	3.0068	1	2743200
D0WUB9	522	K	Chaperone protein DnaK OS=Vibrio alginolyticus 40B OX=674977 GN=dnaK PE=2 SV=1	dnaK	1	1.5703e-34	225.89	2	MVQEAEANK(1)EADK	-1.0956	4	1597700
D0WUB9	54	K	Chaperone protein DnaK OS=Vibrio alginolyticus 40B OX=674977 GN=dnaK PE=2 SV=1	dnaK	1	4.18699e-75	200.9	2	TTASVIAYTDGETLVGQPAK(1)R	0.70364	1	255080
D0WUB9	358	K	Chaperone protein DnaK OS=Vibrio alginolyticus 40B OX=674977 GN=dnaK PE=2 SV=1	dnaK	1	1.4062e-05	127.94	2	VAEFFGK(1)EAR	0.82395	1	1422100
D0WUC0	159	K	Chaperone protein DnaJ OS=Vibrio alginolyticus 40B OX=674977 GN=dnaJ PE=3 SV=1	dnaJ	1	0.000226061	45.654	3	EIEVPTLVHCDTCDGSGAK(1)K	-0.43492	1	96631
D0WUC0	200	K	Chaperone protein DnaJ OS=Vibrio alginolyticus 40B OX=674977 GN=dnaJ PE=3 SV=1	dnaJ	1	1.89043e-11	99.589	2	IIK(1)DPCNECHGQGR	-1.0669	2	135290
D0WUC0	374	K	Chaperone protein DnaJ OS=Vibrio alginolyticus 40B OX=674977 GN=dnaJ PE=3 SV=1	dnaJ	1	0.00440598	46.447	2	SEGFFNGVK(1)K	-1.6319	1	24138
D0WUC0	221	K	Chaperone protein DnaJ OS=Vibrio alginolyticus 40B OX=674977 GN=dnaJ PE=3 SV=1	dnaJ	1	4.77924e-09	104	2	TLNVK(1)IPAGVDTGDR	-0.90096	1	195920
D0WUC6	88	K	Membrane-bound lytic murein transglycosylase F OS=Vibrio alginolyticus 40B OX=674977 GN=mltF PE=3 SV=1	mltF	1	0.00401717	79.809	2	LEIK(1)PAFR	2.5218	1	42470
D0WUC7	396	K	Phosphoribosylformylglycinamidine synthase OS=Vibrio alginolyticus 40B OX=674977 GN=purL PE=3 SV=1	purL	1	1.08122e-07	121.8	2	DEGATGIGGK(1)PK	2.1486	1	57229
D0WUC7	1080	K	Phosphoribosylformylglycinamidine synthase OS=Vibrio alginolyticus 40B OX=674977 GN=purL PE=3 SV=1	purL	1	2.80472e-14	139.61	2	DNPACADQEHEAK(1)K	-1.6255	1	71775
D0WUC7	1081	K	Phosphoribosylformylglycinamidine synthase OS=Vibrio alginolyticus 40B OX=674977 GN=purL PE=3 SV=1	purL	1	0.00111332	92.445	2	K(1)DNSDPGLNVK	-2.424	1	35207
D0WUC7	478	K	Phosphoribosylformylglycinamidine synthase OS=Vibrio alginolyticus 40B OX=674977 GN=purL PE=3 SV=1	purL	1	0.000142471	81.799	2	GYHK(1)PIMIAGGMGNIR	1.3028	4	242390
D0WUC7	1112	K	Phosphoribosylformylglycinamidine synthase OS=Vibrio alginolyticus 40B OX=674977 GN=purL PE=3 SV=1	purL	1	0.00785144	58.687	2	PK(1)MAILR	0.32407	1	34236
D0WUC7	122	K	Phosphoribosylformylglycinamidine synthase OS=Vibrio alginolyticus 40B OX=674977 GN=purL PE=3 SV=1	purL	1	5.6108e-24	209.43	2	SDLDDQELEK(1)LEK	0.23548	1	187690
D0WUC7	86	K	Phosphoribosylformylglycinamidine synthase OS=Vibrio alginolyticus 40B OX=674977 GN=purL PE=3 SV=1	purL	1	0.0123463	65.404	2	VNK(1)LLELCR	2.6081	1	29983
D0WUC8	9	K	Uncharacterized protein OS=Vibrio alginolyticus 40B OX=674977 GN=VMC_07780 PE=4 SV=1	VMC_07780	1	0.0171013	51.456	2	NPK(1)FAIR	-2.9558	1	28733
D0WUD3	62	K	Aminoacyl-histidine dipeptidase OS=Vibrio alginolyticus 40B OX=674977 GN=pepD PE=4 SV=1	pepD	1	8.19797e-06	124.81	3	RDPTGNVFIK(1)K	1.1609	4	545800
D0WUD3	216	K	Aminoacyl-histidine dipeptidase OS=Vibrio alginolyticus 40B OX=674977 GN=pepD PE=4 SV=1	pepD	1	4.90796e-27	184.65	3	GLK(1)GGHSGCDIHTGR	1.6924	2	809290
D0WUD3	233	K	Aminoacyl-histidine dipeptidase OS=Vibrio alginolyticus 40B OX=674977 GN=pepD PE=4 SV=1	pepD	1	3.11104e-05	147.16	2	GNANK(1)LLGR	0.63976	1	721950
D0WUD3	72	K	Aminoacyl-histidine dipeptidase OS=Vibrio alginolyticus 40B OX=674977 GN=pepD PE=4 SV=1	pepD	1	9.80714e-06	157.77	2	KPATPGMENK(1)K	0.27881	2	731740
D0WUD3	213	K	Aminoacyl-histidine dipeptidase OS=Vibrio alginolyticus 40B OX=674977 GN=pepD PE=4 SV=1	pepD	1	0.0084273	60.709	2	QLTLK(1)GLK	0.80934	1	584740
D0WUD6	288	K	Esterase FrsA OS=Vibrio alginolyticus 40B OX=674977 GN=frsA PE=3 SV=1	frsA	1	0.000435397	97.277	2	LSFVEQEK(1)IK	0.74178	1	93148
D0WUD6	16	K	Esterase FrsA OS=Vibrio alginolyticus 40B OX=674977 GN=frsA PE=3 SV=1	frsA	1	1.19729e-14	191.24	2	NLSETLFVK(1)HK	1.1621	1	74632
D0WUD7	82	K	Sigma factor-binding protein Crl OS=Vibrio alginolyticus 40B OX=674977 GN=crl PE=3 SV=1	crl	1	0.000531033	104.76	2	YHIGK(1)YNK	1.6975	1	443780
D0WUD8	308	K	Glutamate 5-kinase OS=Vibrio alginolyticus 40B OX=674977 GN=proB PE=3 SV=1	proB	1	0.0327282	55.235	2	GSSLLAK(1)GVIK	-0.024391	1	116460
D0WUD8	198	K	Glutamate 5-kinase OS=Vibrio alginolyticus 40B OX=674977 GN=proB PE=3 SV=1	proB	1	1.71963e-05	119.43	2	KDPNAELIK(1)EVK	1.0676	1	53645
D0WUD8	48	K	Glutamate 5-kinase OS=Vibrio alginolyticus 40B OX=674977 GN=proB PE=3 SV=1	proB	1	0.00549596	85.813	2	QCAELK(1)K	-0.20626	1	80600
D0WUD9	6	K	Gamma-glutamyl phosphate reductase OS=Vibrio alginolyticus 40B OX=674977 GN=proA PE=3 SV=1	proA	1	4.86397e-11	107.46	2	AAK(1)DAAFELATASTAQK	-0.48321	1	97600
D0WUD9	174	K	Gamma-glutamyl phosphate reductase OS=Vibrio alginolyticus 40B OX=674977 GN=proA PE=3 SV=1	proA	1	2.20849e-31	186.39	2	ANLPAASVQYIEK(1)PDR	-1.0915	1	340100
D0WUD9	203	K	Gamma-glutamyl phosphate reductase OS=Vibrio alginolyticus 40B OX=674977 GN=proA PE=3 SV=1	proA	1	0.00221283	56.378	2	GGAGLHK(1)MCK	-0.86345	1	55263
D0WUD9	142	K	Gamma-glutamyl phosphate reductase OS=Vibrio alginolyticus 40B OX=674977 GN=proA PE=3 SV=1	proA	1	9.9813e-09	112.73	2	GGK(1)ETFFSNMELVK	-1.4384	1	33018
D0WUD9	242	K	Gamma-glutamyl phosphate reductase OS=Vibrio alginolyticus 40B OX=674977 GN=proA PE=3 SV=1	proA	1	0.000132729	97.175	2	SLNVVENSK(1)VQR	-1.48	1	51337
D0WUD9	404	K	Gamma-glutamyl phosphate reductase OS=Vibrio alginolyticus 40B OX=674977 GN=proA PE=3 SV=1	proA	1	0.0377919	51.864	2	WVGK(1)ANYLAR	0.691	1	40132
D0WUE0	838	K	Phosphorelay protein LuxU OS=Vibrio alginolyticus 40B OX=674977 GN=VMC_07900 PE=4 SV=1	VMC_07900	1	0.00747677	62.969	2	EDLAK(1)DMLR	-0.067956	1	9072.7
D0WUE1	146	K	23S rRNA (uracil(1939)-C(5))-methyltransferase RlmD OS=Vibrio alginolyticus 40B OX=674977 GN=rlmD PE=3 SV=1	rlmD	1	0.0105093	62.88	2	VSLFVDK(1)K	0.35651	1	36376
D0WUE2	175	K	GTP pyrophosphokinase OS=Vibrio alginolyticus 40B OX=674977 GN=relA PE=3 SV=1	relA	1	1.69983e-10	106.11	2	AAAK(1)ECANIYAPLANR	-0.38854	1	51460
D0WUE2	487	K	GTP pyrophosphokinase OS=Vibrio alginolyticus 40B OX=674977 GN=relA PE=3 SV=1	relA	1	0.000874703	78.178	2	AK(1)INAWFR	-1.4394	1	16951
D0WUE2	688	K	GTP pyrophosphokinase OS=Vibrio alginolyticus 40B OX=674977 GN=relA PE=3 SV=1	relA	1	5.0482e-07	106	2	DITTLFANEK(1)IK	-2.7678	1	59378
D0WUE2	284	K	GTP pyrophosphokinase OS=Vibrio alginolyticus 40B OX=674977 GN=relA PE=3 SV=1	relA	1	1.48301e-08	88.421	3	IIADK(1)LQDCYAALGVVHTK	0.59163	1	50703
D0WUE2	253	K	GTP pyrophosphokinase OS=Vibrio alginolyticus 40B OX=674977 GN=relA PE=3 SV=1	relA	1	0.000457192	96.311	3	PK(1)HIYSIWR	-2.8621	1	12629
D0WUE2	369	K	GTP pyrophosphokinase OS=Vibrio alginolyticus 40B OX=674977 GN=relA PE=3 SV=1	relA	1	0.000101668	76.85	2	SGYDEK(1)ITWLR	0.8484	1	5424
D0WUE2	211	K	GTP pyrophosphokinase OS=Vibrio alginolyticus 40B OX=674977 GN=relA PE=3 SV=1	relA	1	6.3516e-06	132.44	2	YQQPETYK(1)QIAK	-0.59759	1	193930
D0WUE2	100	K	GTP pyrophosphokinase OS=Vibrio alginolyticus 40B OX=674977 GN=relA PE=3 SV=1	relA	1	0.00102614	101.41	2	YSK(1)EIIK	-0.2047	1	26201
D0WUE4	35	K	CTP_synth_N domain-containing protein OS=Vibrio alginolyticus 40B OX=674977 GN=VMC_07940 PE=4 SV=1	VMC_07940	1	0.0102359	62.969	2	GLK(1)VTMMK	-1.5798	1	166580
D0WUE5	250	K	CTP synthase (glutamine hydrolyzing) OS=Vibrio alginolyticus 40B OX=674977 GN=pyrG PE=3 SV=1	pyrG	1	0.000225175	89.382	2	AGLK(1)VSGLSADKK	0.67587	1	9260
D0WUE5	258	K	CTP synthase (glutamine hydrolyzing) OS=Vibrio alginolyticus 40B OX=674977 GN=pyrG PE=3 SV=1	pyrG	1	0.00134077	96.311	2	VSGLSADK(1)K	0.92936	1	1063000
D0WUE5	81	K	CTP synthase (glutamine hydrolyzing) OS=Vibrio alginolyticus 40B OX=674977 GN=pyrG PE=3 SV=1	pyrG	1	0.0172434	46.802	2	HAGLK(1)NR	1.8977	1	79440
D0WUE5	213	K	CTP synthase (glutamine hydrolyzing) OS=Vibrio alginolyticus 40B OX=674977 GN=pyrG PE=3 SV=1	pyrG	1	6.17312e-07	112.93	2	LGSQLCHLEK(1)GTK	-0.64087	2	496040
D0WUE5	76	K	CTP synthase (glutamine hydrolyzing) OS=Vibrio alginolyticus 40B OX=674977 GN=pyrG PE=3 SV=1	pyrG	1	8.77185e-06	115.04	2	SVNEALK(1)HAGLK	2.0092	2	463900
D0WUE5	246	K	CTP synthase (glutamine hydrolyzing) OS=Vibrio alginolyticus 40B OX=674977 GN=pyrG PE=3 SV=1	pyrG	1	0.00153582	61.067	3	YEVNNVLRPQIEK(1)AGLK	0.21759	2	97651
D0WUE5	69	K	CTP synthase (glutamine hydrolyzing) OS=Vibrio alginolyticus 40B OX=674977 GN=pyrG PE=3 SV=1	pyrG	1	2.52731e-07	90.156	2	YIELPDAYK(1)SVNEALK	-1.4768	1	24000
D0WUE6	427	K	Enolase OS=Vibrio alginolyticus 40B OX=674977 GN=eno PE=3 SV=1	eno	1	0.000585111	99.855	2	APFNGLK(1)EVK	0.043734	1	1223300
D0WUE6	263	K	Enolase OS=Vibrio alginolyticus 40B OX=674977 GN=eno PE=3 SV=1	eno	1	6.31291e-06	132.44	2	EAGIYNMK(1)GEGK	0.45965	2	4115500
D0WUE6	62	K	Enolase OS=Vibrio alginolyticus 40B OX=674977 GN=eno PE=3 SV=1	eno	1	0.0409565	53.679	2	FLGK(1)GVLK	0.75298	1	2423400
D0WUE6	195	K	Enolase OS=Vibrio alginolyticus 40B OX=674977 GN=eno PE=3 SV=1	eno	1	6.78708e-12	157.74	2	IGAEVFHNLAK(1)VLK	-1.5394	2	1304100
D0WUE6	334	K	Enolase OS=Vibrio alginolyticus 40B OX=674977 GN=eno PE=3 SV=1	eno	1	8.60614e-32	173.54	2	ILAEGIEK(1)GVANSILIK	2.0416	1	280480
D0WUE6	6	K	Enolase OS=Vibrio alginolyticus 40B OX=674977 GN=eno PE=3 SV=1	eno	1	0.0134189	54.056	2	IVK(1)VLGR	0.90475	1	1614900
D0WUE6	361	K	Enolase OS=Vibrio alginolyticus 40B OX=674977 GN=eno PE=3 SV=1	eno	1	8.44735e-70	277.1	2	MAK(1)DAGYTAVISHR	-0.057283	4	2182800
D0WUE6	200	K	Enolase OS=Vibrio alginolyticus 40B OX=674977 GN=eno PE=3 SV=1	eno	1	5.51498e-113	264.57	2	SK(1)GYSTAVGDEGGFAPNLK	1.8038	1	2943600
D0WUE6	180	K	Enolase OS=Vibrio alginolyticus 40B OX=674977 GN=eno PE=3 SV=1	eno	1	0.00129747	108.92	2	TLK(1)EGLR	0.12096	1	1949300
D0WUE6	406	K	Enolase OS=Vibrio alginolyticus 40B OX=674977 GN=eno PE=3 SV=1	eno	1	1.7848e-08	142.36	2	VAK(1)YNQLIR	-1.2407	1	1367600
D0WUE9	80	K	tRNA pseudouridine synthase D OS=Vibrio alginolyticus 40B OX=674977 GN=truD PE=3 SV=1	truD	1	0.000546856	97.277	2	DVSWAGLK(1)DR	0.63393	1	140220
D0WUE9	22	K	tRNA pseudouridine synthase D OS=Vibrio alginolyticus 40B OX=674977 GN=truD PE=3 SV=1	truD	1	0.000193184	83.358	3	IK(1)AQPEHFQVR	-0.37911	1	14727
D0WUE9	51	K	tRNA pseudouridine synthase D OS=Vibrio alginolyticus 40B OX=674977 GN=truD PE=3 SV=1	truD	1	0.00397439	66.509	2	K(1)TGENTSFVANELAK	-2.9341	1	18774
D0WUE9	72	K	tRNA pseudouridine synthase D OS=Vibrio alginolyticus 40B OX=674977 GN=truD PE=3 SV=1	truD	1	0.000609129	85.622	2	SK(1)DVSWAGLK	-1.2298	1	81331
D0WUF1	118	K	Protein-L-isoaspartate O-methyltransferase OS=Vibrio alginolyticus 40B OX=674977 GN=pcm PE=3 SV=1	pcm	1	0.0015029	52.863	2	LK(1)QLDIYNVSTK	-2.7494	1	10049
D0WUF4	511	K	DNA mismatch repair protein MutS OS=Vibrio alginolyticus 40B OX=674977 GN=mutS PE=3 SV=1	mutS	1	4.63979e-06	130.79	2	EHEDK(1)VLNSK	0.3084	1	58295
D0WUF4	506	K	DNA mismatch repair protein MutS OS=Vibrio alginolyticus 40B OX=674977 GN=mutS PE=3 SV=1	mutS	1	5.43614e-06	87.942	2	YIIPELK(1)EHEDK	0.4991	1	22328
D0WUF6	25	K	Protein RecA OS=Vibrio alginolyticus 40B OX=674977 GN=recA PE=3 SV=1	recA	1	0.000500408	51.454	2	ALAAALGQIEK(1)QFGK	-2.2803	1	36671
D0WUF6	29	K	Protein RecA OS=Vibrio alginolyticus 40B OX=674977 GN=recA PE=3 SV=1	recA	1	0.0123918	56.378	2	QFGK(1)GSIMR	-1.3887	1	161090
D0WUF6	308	K	Protein RecA OS=Vibrio alginolyticus 40B OX=674977 GN=recA PE=3 SV=1	recA	1	1.71379e-07	140.05	2	IGQGK(1)ANACNYLR	-0.71836	1	78713
D0WUF6	256	K	Protein RecA OS=Vibrio alginolyticus 40B OX=674977 GN=recA PE=3 SV=1	recA	1	0.000915528	85.813	2	NK(1)IAAPFK	-1.0675	1	248420
D0WUF6	14	K	Protein RecA OS=Vibrio alginolyticus 40B OX=674977 GN=recA PE=3 SV=1	recA	1	9.74072e-07	124.46	2	QK(1)ALAAALGQIEK	0.12747	1	68045
D0WUF6	111	K	Protein RecA OS=Vibrio alginolyticus 40B OX=674977 GN=recA PE=3 SV=1	recA	1	9.07585e-08	65.12	3	TCAFIDAEHALDPVYAK(1)K	7.2794	3	107880
D0WUF6	238	K	Protein RecA OS=Vibrio alginolyticus 40B OX=674977 GN=recA PE=3 SV=1	recA	1	1.05012e-31	171.14	2	TGAIK(1)EGDEVVGNETR	-1.93	1	261200
D0WUF6	328	K	Protein RecA OS=Vibrio alginolyticus 40B OX=674977 GN=recA PE=3 SV=1	recA	1	0.00185554	63.301	2	TIDTK(1)LR	-0.070168	2	139690
D0WUF8	56	K	Alanine--tRNA ligase OS=Vibrio alginolyticus 40B OX=674977 GN=alaS PE=3 SV=1	alaS	1	2.32736e-05	167.04	2	DCFLGLEK(1)R	-0.4455	1	477750
D0WUF8	737	K	Alanine--tRNA ligase OS=Vibrio alginolyticus 40B OX=674977 GN=alaS PE=3 SV=1	alaS	1	4.37043e-15	149.58	2	DK(1)MAAAESANIMGK	-0.09383	3	168610
D0WUF8	647	K	Alanine--tRNA ligase OS=Vibrio alginolyticus 40B OX=674977 GN=alaS PE=3 SV=1	alaS	1	5.22918e-09	83.214	2	GAMALFGEK(1)YDDEVR	0.22111	2	53632
D0WUF8	322	K	Alanine--tRNA ligase OS=Vibrio alginolyticus 40B OX=674977 GN=alaS PE=3 SV=1	alaS	1	0.00119209	101.82	3	HGNK(1)LGAQGAFFHK	-3.0057	1	80881
D0WUF8	638	K	Alanine--tRNA ligase OS=Vibrio alginolyticus 40B OX=674977 GN=alaS PE=3 SV=1	alaS	1	0.0413422	43.168	2	K(1)GAMALFGEK	-1.3435	1	44489
D0WUF8	723	K	Alanine--tRNA ligase OS=Vibrio alginolyticus 40B OX=674977 GN=alaS PE=3 SV=1	alaS	1	0.00304474	69.905	2	LAESAQK(1)AK	0.78078	1	26542
D0WUF8	14	K	Alanine--tRNA ligase OS=Vibrio alginolyticus 40B OX=674977 GN=alaS PE=3 SV=1	alaS	1	0.000485918	81.099	2	NAFLK(1)FFESK	-0.091351	1	81359
D0WUF8	636	K	Alanine--tRNA ligase OS=Vibrio alginolyticus 40B OX=674977 GN=alaS PE=3 SV=1	alaS	1	6.22735e-15	155.34	3	RNHTIETNVMDIESAK(1)K	1.2418	3	303170
D0WUF8	357	K	Alanine--tRNA ligase OS=Vibrio alginolyticus 40B OX=674977 GN=alaS PE=3 SV=1	alaS	1	0.000283765	142.56	2	QQAVVEK(1)VLR	-1.023	1	225800
D0WUF8	584	K	Alanine--tRNA ligase OS=Vibrio alginolyticus 40B OX=674977 GN=alaS PE=3 SV=1	alaS	1	2.69236e-09	113.34	2	QVLGEHVTQK(1)GSLVK	-0.2003	2	232720
D0WUF8	812	K	Alanine--tRNA ligase OS=Vibrio alginolyticus 40B OX=674977 GN=alaS PE=3 SV=1	alaS	1	0.0703901	44.82	2	VK(1)AGDLVK	3.8414	1	28950
D0WUF8	716	K	Alanine--tRNA ligase OS=Vibrio alginolyticus 40B OX=674977 GN=alaS PE=3 SV=1	alaS	1	2.12852e-14	184.27	2	YEEK(1)LAESAQK	-0.39098	1	374510
D0WUG0	97	K	Protoporphyrinogen oxidase OS=Vibrio alginolyticus 40B OX=674977 GN=hemG PE=4 SV=1	hemG	0.993665	8.02528e-07	79.235	2	K(0.006)EDQGK(0.994)DTPEGSAYIR	-0.93132	2	86026
D0WUG0	64	K	Protoporphyrinogen oxidase OS=Vibrio alginolyticus 40B OX=674977 GN=hemG PE=4 SV=1	hemG	1	0.00829353	52.591	2	K(1)LYQFIER	1.5115	1	32218
D0WUG0	63	K	Protoporphyrinogen oxidase OS=Vibrio alginolyticus 40B OX=674977 GN=hemG PE=4 SV=1	hemG	1	0.0228239	61.494	2	YGHLNK(1)K	-1.5882	1	8537.3
D0WUG3	523	K	Fatty acid oxidation complex subunit alpha OS=Vibrio alginolyticus 40B OX=674977 GN=fadB PE=3 SV=1	fadB	1	0.00127051	74.424	2	DGADFTK(1)IDK	-0.083428	1	57847
D0WUG3	279	K	Fatty acid oxidation complex subunit alpha OS=Vibrio alginolyticus 40B OX=674977 GN=fadB PE=3 SV=1	fadB	1	0.00937757	69.093	2	HFVK(1)LAK	2.0443	1	18617
D0WUG3	131	K	Fatty acid oxidation complex subunit alpha OS=Vibrio alginolyticus 40B OX=674977 GN=fadB PE=3 SV=1	fadB	1	9.95714e-05	86.729	2	IGDK(1)TTSIGLPETK	-1.6307	1	73742
D0WUG3	442	K	Fatty acid oxidation complex subunit alpha OS=Vibrio alginolyticus 40B OX=674977 GN=fadB PE=3 SV=1	fadB	1	0.000303239	44.16	4	SLK(1)RPENFCGMHFFNPVHR	-0.57201	1	22562
D0WUG3	30	K	Fatty acid oxidation complex subunit alpha OS=Vibrio alginolyticus 40B OX=674977 GN=fadB PE=3 SV=1	fadB	1	2.40543e-20	191.95	2	SVNK(1)LDLATLESLDK	-0.6443	1	99062
D0WUG4	266	K	3-ketoacyl-CoA thiolase OS=Vibrio alginolyticus 40B OX=674977 GN=fadA PE=3 SV=1	fadA	1	0.00101372	83.623	2	ANELGLK(1)IR	0.87839	1	85617
D0WUG4	367	K	3-ketoacyl-CoA thiolase OS=Vibrio alginolyticus 40B OX=674977 GN=fadA PE=3 SV=1	fadA	1	1.40992e-06	83.214	2	ISTTLINLMEAK(1)DAK	-1.8442	1	24150
D0WUG4	40	K	3-ketoacyl-CoA thiolase OS=Vibrio alginolyticus 40B OX=674977 GN=fadA PE=3 SV=1	fadA	1	0.00256674	89.123	2	LMK(1)GILAR	-1.3841	1	107100
D0WUG5	151	K	Zinc-binding alcohol dehydrogenase OS=Vibrio alginolyticus 40B OX=674977 GN=VMC_08150 PE=4 SV=1	VMC_08150	1	0.000691686	79.889	2	ADWLVPLPK(1)GLDSK	-2.0744	1	45012
D0WUG5	87	K	Zinc-binding alcohol dehydrogenase OS=Vibrio alginolyticus 40B OX=674977 GN=VMC_08150 PE=4 SV=1	VMC_08150	1	0.0105059	52.591	2	DGLAITGK(1)GK	0.11302	1	65253
D0WUG5	142	K	Zinc-binding alcohol dehydrogenase OS=Vibrio alginolyticus 40B OX=674977 GN=VMC_08150 PE=4 SV=1	VMC_08150	1	0.00038601	79.311	2	LK(1)ADWLVPLPK	0.93721	3	132370
D0WUG5	261	K	Zinc-binding alcohol dehydrogenase OS=Vibrio alginolyticus 40B OX=674977 GN=VMC_08150 PE=4 SV=1	VMC_08150	1	3.02188e-40	196.42	2	QVWAGAVDTVGSK(1)VLAK	-1.3322	1	80314
D0WUG8	74	K	Uncharacterized protein OS=Vibrio alginolyticus 40B OX=674977 GN=VMC_08180 PE=4 SV=1	VMC_08180	1	1.03903e-27	192.6	2	QLNK(1)LQSEVR	-1.1143	1	109560
D0WUH0	301	K	Glycine--tRNA ligase alpha subunit OS=Vibrio alginolyticus 40B OX=674977 GN=glyQ PE=3 SV=1	glyQ	1	0.00411271	56.378	2	EALGFPMCK(1)K	1.0427	1	224190
D0WUH0	251	K	Glycine--tRNA ligase alpha subunit OS=Vibrio alginolyticus 40B OX=674977 GN=glyQ PE=3 SV=1	glyQ	1	2.06112e-08	83.214	2	ILK(1)AGHAFNLLDAR	1.837	3	68478
D0WUH0	263	K	Glycine--tRNA ligase alpha subunit OS=Vibrio alginolyticus 40B OX=674977 GN=glyQ PE=3 SV=1	glyQ	1	0.00570015	67.464	2	K(1)AISVTER	-0.27926	1	40682
D0WUH0	282	K	Glycine--tRNA ligase alpha subunit OS=Vibrio alginolyticus 40B OX=674977 GN=glyQ PE=3 SV=1	glyQ	1	1.11791e-08	132.93	2	NLTK(1)AVAEAYYASR	1.6543	1	115420
D0WUH1	506	K	Glycine--tRNA ligase beta subunit OS=Vibrio alginolyticus 40B OX=674977 GN=glyS PE=3 SV=1	glyS	1	0.00282987	79.809	2	AK(1)SLFGDR	-0.76079	1	96487
D0WUH1	145	K	Glycine--tRNA ligase beta subunit OS=Vibrio alginolyticus 40B OX=674977 GN=glyS PE=3 SV=1	glyS	1	1.11733e-22	130.31	2	ALANLPIAK(1)PMR	-1.0547	2	755500
D0WUH1	582	K	Glycine--tRNA ligase beta subunit OS=Vibrio alginolyticus 40B OX=674977 GN=glyS PE=3 SV=1	glyS	1	1.44626e-69	279.51	2	ELEAAESLAAANK(1)R	-0.73237	1	752450
D0WUH1	45	K	Glycine--tRNA ligase beta subunit OS=Vibrio alginolyticus 40B OX=674977 GN=glyS PE=3 SV=1	glyS	1	3.00287e-15	119.43	2	GAELAHEGVK(1)WFAAPR	0.62088	2	338850
D0WUH1	285	K	Glycine--tRNA ligase beta subunit OS=Vibrio alginolyticus 40B OX=674977 GN=glyS PE=3 SV=1	glyS	1	1.78904e-25	178.52	2	GDQK(1)YFPVYDENKK	-1.3781	3	571890
D0WUH1	294	K	Glycine--tRNA ligase beta subunit OS=Vibrio alginolyticus 40B OX=674977 GN=glyS PE=3 SV=1	glyS	1	0.00102161	91.783	2	YFPVYDENK(1)K	-0.96652	1	1612200
D0WUH1	118	K	Glycine--tRNA ligase beta subunit OS=Vibrio alginolyticus 40B OX=674977 GN=glyS PE=3 SV=1	glyS	1	0.000245677	85.821	2	GEWLLFK(1)QEVK	-1.6655	1	33655
D0WUH1	213	K	Glycine--tRNA ligase beta subunit OS=Vibrio alginolyticus 40B OX=674977 GN=glyS PE=3 SV=1	glyS	1	0.00059684	101.82	2	GK(1)VMADYEAR	-0.5923	1	161500
D0WUH1	222	K	Glycine--tRNA ligase beta subunit OS=Vibrio alginolyticus 40B OX=674977 GN=glyS PE=3 SV=1	glyS	1	0.00103348	104.39	2	K(1)AIILADAQK	-0.69886	1	117050
D0WUH1	56	K	Glycine--tRNA ligase beta subunit OS=Vibrio alginolyticus 40B OX=674977 GN=glyS PE=3 SV=1	glyS	1	0.000583651	69.327	2	LALK(1)VAALADSQSDK	-0.1458	1	28677
D0WUH1	67	K	Glycine--tRNA ligase beta subunit OS=Vibrio alginolyticus 40B OX=674977 GN=glyS PE=3 SV=1	glyS	1	2.67171e-45	253.14	2	VAALADSQSDK(1)VVEK	1.3302	3	1448500
D0WUH1	111	K	Glycine--tRNA ligase beta subunit OS=Vibrio alginolyticus 40B OX=674977 GN=glyS PE=3 SV=1	glyS	1	5.90267e-07	121.96	2	MVTDK(1)GEWLLFK	1.2306	3	175360
D0WUH1	361	K	Glycine--tRNA ligase beta subunit OS=Vibrio alginolyticus 40B OX=674977 GN=glyS PE=3 SV=1	glyS	1	0.00946639	48.157	2	QLGTIK(1)DK	0.61937	1	107230
D0WUH1	563	K	Glycine--tRNA ligase beta subunit OS=Vibrio alginolyticus 40B OX=674977 GN=glyS PE=3 SV=1	glyS	1	0.00258115	53.878	2	VK(1)AVSHFR	0.10989	1	71637
D0WUH1	281	K	Glycine--tRNA ligase beta subunit OS=Vibrio alginolyticus 40B OX=674977 GN=glyS PE=3 SV=1	glyS	1	2.80182e-15	146.58	2	VPSEALVYTMK(1)GDQK	1.7533	1	504480
D0WUH1	152	K	Glycine--tRNA ligase beta subunit OS=Vibrio alginolyticus 40B OX=674977 GN=glyS PE=3 SV=1	glyS	1	0.00415495	69.915	2	WGNK(1)TTQFIR	-0.75069	1	46664
D0WUH1	320	K	Glycine--tRNA ligase beta subunit OS=Vibrio alginolyticus 40B OX=674977 GN=glyS PE=3 SV=1	glyS	1	6.95286e-06	126.29	3	YVIEGNEK(1)VVRPR	1.2808	4	494000
D0WUH2	545	K	Periplasmic alpha-amylase OS=Vibrio alginolyticus 40B OX=674977 GN=malS PE=4 SV=1	malS	1	1.51792e-08	124.06	2	ALK(1)CFAQLDNDYR	1.8274	1	63244
D0WUH2	493	K	Periplasmic alpha-amylase OS=Vibrio alginolyticus 40B OX=674977 GN=malS PE=4 SV=1	malS	1	2.43837e-21	122.66	2	ASTTQALAQWK(1)QNNPDK	-0.67146	1	58449
D0WUH2	356	K	Periplasmic alpha-amylase OS=Vibrio alginolyticus 40B OX=674977 GN=malS PE=4 SV=1	malS	1	1.1358e-16	138.71	2	EVLGEK(1)WTDWQPK	-2.3575	1	16730
D0WUH2	666	K	Periplasmic alpha-amylase OS=Vibrio alginolyticus 40B OX=674977 GN=malS PE=4 SV=1	malS	1	0.00497868	71.066	2	HPAVAQGK(1)HITR	0.29854	1	25025
D0WUH2	78	K	Periplasmic alpha-amylase OS=Vibrio alginolyticus 40B OX=674977 GN=malS PE=4 SV=1	malS	1	0.003856	67.903	2	IK(1)FNRPLK	0.87424	1	20277
D0WUH2	312	K	Periplasmic alpha-amylase OS=Vibrio alginolyticus 40B OX=674977 GN=malS PE=4 SV=1	malS	1	0.00127048	106.93	2	TFVDTAHK(1)K	-1.8434	1	255950
D0WUH2	243	K	Periplasmic alpha-amylase OS=Vibrio alginolyticus 40B OX=674977 GN=malS PE=4 SV=1	malS	1	2.04045e-05	72.031	3	YEIGTFHGGDLAGLTK(1)K	2.2655	1	19025
D0WUH3	307	K	Valine-pyruvate aminotransferase OS=Vibrio alginolyticus 40B OX=674977 GN=avtA PE=4 SV=1	avtA	1	0.00105927	90.761	2	LSSEVIK(1)PFYK	-0.67514	2	203700
D0WUH4	83	K	16 kDa heat shock protein A OS=Vibrio alginolyticus 40B OX=674977 GN=ibpA PE=3 SV=1	ibpA	0.87931	1.34373e-06	88.42	3	K(0.121)AEEGK(0.879)NYVYQGIAER	-1.2498	1	63478
D0WUH4	98	K	16 kDa heat shock protein A OS=Vibrio alginolyticus 40B OX=674977 GN=ibpA PE=3 SV=1	ibpA	1	0.000467407	99.855	2	K(1)FQLADYVK	4.2761	1	66457
D0WUH6	488	K	DNA gyrase subunit B OS=Vibrio alginolyticus 40B OX=674977 GN=gyrB PE=3 SV=1	gyrB	1	3.46862e-05	154.35	2	DEYNPDK(1)LR	1.4741	1	1198100
D0WUH6	340	K	DNA gyrase subunit B OS=Vibrio alginolyticus 40B OX=674977 GN=gyrB PE=3 SV=1	gyrB	1	0.00042196	132.39	2	DK(1)LVSSEVK	0.9563	1	244950
D0WUH6	338	K	DNA gyrase subunit B OS=Vibrio alginolyticus 40B OX=674977 GN=gyrB PE=3 SV=1	gyrB	1	0.00335892	65.313	2	FSSQTK(1)DK	0.86245	1	83160
D0WUH6	537	K	DNA gyrase subunit B OS=Vibrio alginolyticus 40B OX=674977 GN=gyrB PE=3 SV=1	gyrB	1	3.05722e-11	123.5	2	GYVYIAQPPLYK(1)VK	-0.85709	1	342520
D0WUH6	456	K	DNA gyrase subunit B OS=Vibrio alginolyticus 40B OX=674977 GN=gyrB PE=3 SV=1	gyrB	1	0.000580478	109.36	2	ILNVEK(1)AR	-1.1888	1	509200
D0WUH6	396	K	DNA gyrase subunit B OS=Vibrio alginolyticus 40B OX=674977 GN=gyrB PE=3 SV=1	gyrB	1	1.82673e-07	101.45	2	K(1)GALDLAGLPGK	-1.5215	1	74377
D0WUH6	440	K	DNA gyrase subunit B OS=Vibrio alginolyticus 40B OX=674977 GN=gyrB PE=3 SV=1	gyrB	1	0.00141685	94.806	2	K(1)NQAILPLK	1.8536	1	38870
D0WUH6	448	K	DNA gyrase subunit B OS=Vibrio alginolyticus 40B OX=674977 GN=gyrB PE=3 SV=1	gyrB	1	0.000938755	76.605	2	NQAILPLK(1)GK	-1.7106	2	187660
D0WUH6	375	K	DNA gyrase subunit B OS=Vibrio alginolyticus 40B OX=674977 GN=gyrB PE=3 SV=1	gyrB	1	1.81236e-09	138.23	2	MVCSK(1)IIDAAR	-0.23406	2	521740
D0WUH6	11	K	DNA gyrase subunit B OS=Vibrio alginolyticus 40B OX=674977 GN=gyrB PE=3 SV=1	gyrB	1	3.37082e-06	110.44	2	SENYDSSSIK(1)VLK	-1.5146	1	393350
D0WUH6	300	K	DNA gyrase subunit B OS=Vibrio alginolyticus 40B OX=674977 GN=gyrB PE=3 SV=1	gyrB	1	2.05692e-08	133.49	2	TLNSFMDK(1)EGFSK	-2.9988	2	521260
D0WUH6	332	K	DNA gyrase subunit B OS=Vibrio alginolyticus 40B OX=674977 GN=gyrB PE=3 SV=1	gyrB	1	0.00908407	62.705	2	VPDPK(1)FSSQTK	-0.43159	1	522280
D0WUH8	277	K	Beta sliding clamp OS=Vibrio alginolyticus 40B OX=674977 GN=dnaN PE=3 SV=1	dnaN	1	1.1952e-08	146.27	2	AAILSNEK(1)FR	-1.0147	1	279850
D0WUH8	74	K	Beta sliding clamp OS=Vibrio alginolyticus 40B OX=674977 GN=dnaN PE=3 SV=1	dnaN	1	0.00739024	89.123	2	K(1)FLDICR	-0.73533	1	62452
D0WUH8	2	K	Beta sliding clamp OS=Vibrio alginolyticus 40B OX=674977 GN=dnaN PE=3 SV=1	dnaN	1	0.000296709	113.7	2	MK(1)FTIER	1.8125	2	76966
D0WUH8	12	K	Beta sliding clamp OS=Vibrio alginolyticus 40B OX=674977 GN=dnaN PE=3 SV=1	dnaN	1	1.31389e-08	117.41	3	SHLIK(1)PLQQVSGALGGR	2.2144	1	37187
D0WUH9	224	K	Chromosomal replication initiator protein DnaA OS=Vibrio alginolyticus 40B OX=674977 GN=dnaA PE=3 SV=1	dnaA	1	3.35738e-18	172.1	2	ALQNNAIEEFK(1)R	1.384	1	149480
D0WUH9	456	K	Chromosomal replication initiator protein DnaA OS=Vibrio alginolyticus 40B OX=674977 GN=dnaA PE=3 SV=1	dnaA	1	1.93069e-15	126.17	2	EESHDIK(1)EDYSNLIR	1.1631	2	66631
D0WUH9	138	K	Chromosomal replication initiator protein DnaA OS=Vibrio alginolyticus 40B OX=674977 GN=dnaA PE=3 SV=1	dnaA	1	1.92669e-05	110.88	2	HK(1)FDNFVEGK	-0.36523	1	28579
D0WUH9	391	K	Chromosomal replication initiator protein DnaA OS=Vibrio alginolyticus 40B OX=674977 GN=dnaA PE=3 SV=1	dnaA	1	0.00123015	78.932	2	IK(1)VADLLSK	0.12175	1	46648
D0WUH9	398	K	Chromosomal replication initiator protein DnaA OS=Vibrio alginolyticus 40B OX=674977 GN=dnaA PE=3 SV=1	dnaA	1	0.00570015	67.464	2	VADLLSK(1)R	-0.63072	1	64715
D0WUI0	236	K	Amino acid ABC transporter, periplasmic amino acid-binding protein OS=Vibrio alginolyticus 40B OX=674977 GN=VMC_08300 PE=3 SV=1	VMC_08300	1	1.19409e-09	139.78	2	ADGTVEK(1)ISVK	0.17448	1	382270
D0WUI0	240	K	Amino acid ABC transporter, periplasmic amino acid-binding protein OS=Vibrio alginolyticus 40B OX=674977 GN=VMC_08300 PE=3 SV=1	VMC_08300	1	6.37738e-06	90.689	2	ISVK(1)WFGADITK	0.10523	1	72012
D0WUI0	156	K	Amino acid ABC transporter, periplasmic amino acid-binding protein OS=Vibrio alginolyticus 40B OX=674977 GN=VMC_08300 PE=3 SV=1	VMC_08300	1	4.41797e-17	101.43	3	INIK(1)TYDTGIEHDVALGR	0.34965	1	66689
D0WUI0	186	K	Amino acid ABC transporter, periplasmic amino acid-binding protein OS=Vibrio alginolyticus 40B OX=674977 GN=VMC_08300 PE=3 SV=1	VMC_08300	1	0.00452087	56.378	2	LSALELIK(1)K	-0.30967	1	313590
D0WUI0	40	K	Amino acid ABC transporter, periplasmic amino acid-binding protein OS=Vibrio alginolyticus 40B OX=674977 GN=VMC_08300 PE=3 SV=1	VMC_08300	1	0.00275385	51.872	2	YFPFTFVK(1)QDK	-0.05394	1	31904
D0WUI2	9	K	Amino acid ABC transporter, ATP-binding protein OS=Vibrio alginolyticus 40B OX=674977 GN=VMC_08320 PE=3 SV=1	VMC_08320	1	0.0257972	67.903	2	LENIHK(1)R	4.5823	1	59840
D0WUI3	90	K	Ribonuclease P protein component OS=Vibrio alginolyticus 40B OX=674977 GN=rnpA PE=3 SV=1	rnpA	1	0.0398787	51.43	2	DFVVIAK(1)K	0.2936	1	23959
D0WUI3	91	K	Ribonuclease P protein component OS=Vibrio alginolyticus 40B OX=674977 GN=rnpA PE=3 SV=1	rnpA	1	1.25483e-11	133.49	2	K(1)SAQDLSNEEIFK	0.088061	1	16476
D0WUI3	83	K	Ribonuclease P protein component OS=Vibrio alginolyticus 40B OX=674977 GN=rnpA PE=3 SV=1	rnpA	1	0.000733629	65.408	3	NNQHQLPNK(1)DFVVIAK	0.83238	1	35735
D0WUI4	379	K	Membrane protein insertase YidC OS=Vibrio alginolyticus 40B OX=674977 GN=yidC PE=3 SV=1	yidC	1	0.000104498	81.163	2	AQYTSMAK(1)MR	0.85209	3	230090
D0WUI4	386	K	Membrane protein insertase YidC OS=Vibrio alginolyticus 40B OX=674977 GN=yidC PE=3 SV=1	yidC	1	0.0120739	60.589	2	MLQPK(1)LQAMR	-1.229	1	197870
D0WUI4	290	K	Membrane protein insertase YidC OS=Vibrio alginolyticus 40B OX=674977 GN=yidC PE=3 SV=1	yidC	1	2.10554e-17	183.08	2	MPNK(1)TIATGDQAK	-0.6664	1	63516
D0WUI4	410	K	Membrane protein insertase YidC OS=Vibrio alginolyticus 40B OX=674977 GN=yidC PE=3 SV=1	yidC	1	0.000148869	105.94	2	MSQEMMELYK(1)K	-1.3014	2	216780
D0WUI5	282	K	tRNA modification GTPase MnmE OS=Vibrio alginolyticus 40B OX=674977 GN=mnmE PE=3 SV=1	mnmE	1	2.90639e-23	147.72	2	DASDEVEK(1)IGIER	1.0399	1	31213
D0WUI5	27	K	tRNA modification GTPase MnmE OS=Vibrio alginolyticus 40B OX=674977 GN=mnmE PE=3 SV=1	mnmE	1	2.93737e-16	120.75	2	VSGPK(1)ANQVALEVTGK	-2.6639	1	33805
D0WUI7	354	K	tRNA uridine 5-carboxymethylaminomethyl modification enzyme MnmG OS=Vibrio alginolyticus 40B OX=674977 GN=mnmG PE=3 SV=1	mnmG	1	0.00280385	76.572	2	DLK(1)QTYETK	0.12757	1	140750
D0WUI7	500	K	tRNA uridine 5-carboxymethylaminomethyl modification enzyme MnmG OS=Vibrio alginolyticus 40B OX=674977 GN=mnmG PE=3 SV=1	mnmG	1	0.0142062	58.286	2	LLK(1)TPMAR	1.3584	1	18551
D0WUI7	561	K	tRNA uridine 5-carboxymethylaminomethyl modification enzyme MnmG OS=Vibrio alginolyticus 40B OX=674977 GN=mnmG PE=3 SV=1	mnmG	1	0.00174382	74.424	2	QQEEIEK(1)SLR	-0.73367	1	44672
D0WUI7	329	K	tRNA uridine 5-carboxymethylaminomethyl modification enzyme MnmG OS=Vibrio alginolyticus 40B OX=674977 GN=mnmG PE=3 SV=1	mnmG	1	5.90267e-07	141.44	2	SMK(1)GFENAHIVR	-1.2498	2	104340
D0WUI7	88	K	tRNA uridine 5-carboxymethylaminomethyl modification enzyme MnmG OS=Vibrio alginolyticus 40B OX=674977 GN=mnmG PE=3 SV=1	mnmG	1	0.0135051	66.664	2	TLNASK(1)GPAVR	-9.5165	1	2687100
D0WUI7	283	K	tRNA uridine 5-carboxymethylaminomethyl modification enzyme MnmG OS=Vibrio alginolyticus 40B OX=674977 GN=mnmG PE=3 SV=1	mnmG	1	0.000431531	97.277	2	YCPSIEDK(1)VMR	2.5696	1	126010
D0WUI8	103	K	Ribosomal RNA small subunit methyltransferase G OS=Vibrio alginolyticus 40B OX=674977 GN=gidB PE=3 SV=1	gidB	1	2.55772e-09	151.22	2	TFFLLDSLGK(1)R	-2.0146	1	44024
D0WUI9	11	K	ParA family protein OS=Vibrio alginolyticus 40B OX=674977 GN=VMC_08390 PE=4 SV=1	VMC_08390	1	5.68668e-17	196.32	2	IVAIANQK(1)GGVGK	-2.9301	1	190070
D0WUI9	227	K	ParA family protein OS=Vibrio alginolyticus 40B OX=674977 GN=VMC_08390 PE=4 SV=1	VMC_08390	1	1.35494e-06	57.62	2	LAEAPSHGK(1)PAMYYDK	-3.8887	2	355870
D0WUI9	234	K	ParA family protein OS=Vibrio alginolyticus 40B OX=674977 GN=VMC_08390 PE=4 SV=1	VMC_08390	1	0.00611	51.454	2	PAMYYDK(1)YSAGAK	2.6774	1	173910
D0WUI9	201	K	ParA family protein OS=Vibrio alginolyticus 40B OX=674977 GN=VMC_08390 PE=4 SV=1	VMC_08390	1	6.54396e-07	156.57	2	LSNEVSDQLK(1)K	0.53675	1	437810
D0WUJ0	190	K	Probable chromosome-partitioning protein ParB OS=Vibrio alginolyticus 40B OX=674977 GN=parB PE=3 SV=1	parB	1	0.0105093	62.88	2	K(1)LEMGHAR	0.50867	1	12241
D0WUJ0	229	K	Probable chromosome-partitioning protein ParB OS=Vibrio alginolyticus 40B OX=674977 GN=parB PE=3 SV=1	parB	1	0.00132512	118.06	2	QTEQLVK(1)K	1.7608	1	68302
D0WUJ0	114	K	Probable chromosome-partitioning protein ParB OS=Vibrio alginolyticus 40B OX=674977 GN=parB PE=3 SV=1	parB	1	0.014804	60.709	2	RVPCLVK(1)K	-0.69472	1	19996
D0WUJ4	125	K	ATP synthase subunit b OS=Vibrio alginolyticus 40B OX=674977 GN=atpF PE=3 SV=1	atpF	1	2.89263e-08	142.51	2	DAQK(1)DILDNITAK	2.65	1	113250
D0WUJ4	18	K	ATP synthase subunit b OS=Vibrio alginolyticus 40B OX=674977 GN=atpF PE=3 SV=1	atpF	1	0.000454654	124.46	2	K(1)IADGLQAAER	-1.7163	1	263890
D0WUJ4	101	K	ATP synthase subunit b OS=Vibrio alginolyticus 40B OX=674977 GN=atpF PE=3 SV=1	atpF	1	2.94851e-16	171.2	2	K(1)QVATLAVAGAEK	0.14057	1	124670
D0WUJ4	113	K	ATP synthase subunit b OS=Vibrio alginolyticus 40B OX=674977 GN=atpF PE=3 SV=1	atpF	1	1.35271e-15	122.2	2	QVATLAVAGAEK(1)ILER	0.1216	1	29193
D0WUJ4	62	K	ATP synthase subunit b OS=Vibrio alginolyticus 40B OX=674977 GN=atpF PE=3 SV=1	atpF	1	8.1106e-13	183	2	K(1)SQILDEAR	0.78567	1	930980
D0WUJ6	97	K	ATP synthase subunit alpha OS=Vibrio alginolyticus 40B OX=674977 GN=atpA PE=3 SV=1	atpA	1	0.000564491	104.39	2	EGMK(1)VTGTGR	1.3023	2	512650
D0WUJ6	328	K	ATP synthase subunit alpha OS=Vibrio alginolyticus 40B OX=674977 GN=atpA PE=3 SV=1	atpA	1	0.000698117	100.84	2	FTNGEVK(1)GK	0.74229	1	87419
D0WUJ6	398	K	ATP synthase subunit alpha OS=Vibrio alginolyticus 40B OX=674977 GN=atpA PE=3 SV=1	atpA	1	0.0192852	70.67	2	K(1)LSGGIR	-1.3321	1	244380
D0WUJ6	150	K	ATP synthase subunit alpha OS=Vibrio alginolyticus 40B OX=674977 GN=atpA PE=3 SV=1	atpA	1	7.64329e-52	232.17	2	K(1)SVDQPVQTGYK	0.52277	1	270170
D0WUJ6	288	K	ATP synthase subunit alpha OS=Vibrio alginolyticus 40B OX=674977 GN=atpA PE=3 SV=1	atpA	1	2.52971e-15	183	2	QISLLLK(1)RPPGR	0.50774	3	1017700
D0WUJ6	436	K	ATP synthase subunit alpha OS=Vibrio alginolyticus 40B OX=674977 GN=atpA PE=3 SV=1	atpA	1	3.04355e-32	248.59	2	QLDHGQK(1)VTELMK	-1.2573	5	1024000
D0WUJ6	442	K	ATP synthase subunit alpha OS=Vibrio alginolyticus 40B OX=674977 GN=atpA PE=3 SV=1	atpA	1	0.000192464	109.36	2	VTELMK(1)QK	1.5837	1	1022600
D0WUJ6	511	K	ATP synthase subunit alpha OS=Vibrio alginolyticus 40B OX=674977 GN=atpA PE=3 SV=1	atpA	1	0.000225474	71.896	2	SGAYNDEIEAQLK(1)K	-0.40895	1	1083200
D0WUJ6	394	K	ATP synthase subunit alpha OS=Vibrio alginolyticus 40B OX=674977 GN=atpA PE=3 SV=1	atpA	1	1.52277e-09	163.43	2	VGGSAQTK(1)IIK	-0.19561	1	1086300
D0WUJ6	128	K	ATP synthase subunit alpha OS=Vibrio alginolyticus 40B OX=674977 GN=atpA PE=3 SV=1	atpA	1	1.58043e-67	252.02	2	VVNTLGEPIDGK(1)GPIEAK	1.7814	2	3965500
D0WUJ7	31	K	ATP synthase gamma chain OS=Vibrio alginolyticus 40B OX=674977 GN=atpG PE=3 SV=1	atpG	1	0.00172596	68.49	2	AMEMVAASK(1)MR	0.090525	2	202400
D0WUJ7	127	K	ATP synthase gamma chain OS=Vibrio alginolyticus 40B OX=674977 GN=atpG PE=3 SV=1	atpG	1	0.000128421	116.13	2	ATAFFK(1)HGGAK	0.45008	1	480310
D0WUJ7	15	K	ATP synthase gamma chain OS=Vibrio alginolyticus 40B OX=674977 GN=atpG PE=3 SV=1	atpG	1	0.00119788	65.156	2	IGSVK(1)STQK	0.38992	1	52789
D0WUJ7	22	K	ATP synthase gamma chain OS=Vibrio alginolyticus 40B OX=674977 GN=atpG PE=3 SV=1	atpG	1	1.081e-11	162.23	2	ITK(1)AMEMVAASK	0.95152	2	144000
D0WUJ7	159	K	ATP synthase gamma chain OS=Vibrio alginolyticus 40B OX=674977 GN=atpG PE=3 SV=1	atpG	1	2.43897e-08	162.49	2	K(1)YDEGELDR	-0.061423	1	853400
D0WUJ8	145	K	ATP synthase subunit beta OS=Vibrio alginolyticus 40B OX=674977 GN=atpD PE=3 SV=1	atpD	1	2.3109e-06	77.358	2	GGK(1)IGLFGGAGVGK	1.3483	1	475650
D0WUJ8	83	K	ATP synthase subunit beta OS=Vibrio alginolyticus 40B OX=674977 GN=atpD PE=3 SV=1	atpD	1	2.66142e-15	85.421	2	GVEVVNTGAPISVPVGTK(1)TLGR	-0.43411	1	114040
D0WUJ9	137	K	ATP synthase epsilon chain OS=Vibrio alginolyticus 40B OX=674977 GN=atpC PE=3 SV=1	atpC	1	0.00774232	73.637	2	VIELTK(1)K	-0.52409	1	549930
D0WUK0	12	K	Bifunctional protein GlmU OS=Vibrio alginolyticus 40B OX=674977 GN=glmU PE=3 SV=1	glmU	1	3.68149e-09	160.62	2	FSAVILAAGK(1)GTR	0.15887	1	86579
D0WUK0	357	K	Bifunctional protein GlmU OS=Vibrio alginolyticus 40B OX=674977 GN=glmU PE=3 SV=1	glmU	1	8.32496e-22	128.11	3	IGEGSK(1)ANHLTYLGDAEIGQR	0.057932	1	135830
D0WUK0	22	K	Bifunctional protein GlmU OS=Vibrio alginolyticus 40B OX=674977 GN=glmU PE=3 SV=1	glmU	1	1.48924e-06	102.57	2	MYSNMPK(1)VLHTLAGK	2.1449	2	87482
D0WUK0	30	K	Bifunctional protein GlmU OS=Vibrio alginolyticus 40B OX=674977 GN=glmU PE=3 SV=1	glmU	1	4.49355e-08	127.93	2	VLHTLAGK(1)PMAK	-0.47245	3	774030
D0WUK0	348	K	Bifunctional protein GlmU OS=Vibrio alginolyticus 40B OX=674977 GN=glmU PE=3 SV=1	glmU	1	2.82838e-12	135.21	2	NDSHVGNFVEVK(1)NAR	-1.339	3	629010
D0WUK0	153	K	Bifunctional protein GlmU OS=Vibrio alginolyticus 40B OX=674977 GN=glmU PE=3 SV=1	glmU	1	6.99374e-12	81.908	2	NGPVVAIVEQK(1)DATEEQK	-0.91843	1	55517
D0WUK2	155	K	Putative cyclohexadienyl dehydratase signal peptide protein OS=Vibrio alginolyticus 40B OX=674977 GN=VMC_08520 PE=3 SV=1	VMC_08520	1	1.46719e-11	136.06	2	VAATLGTVQEK(1)MVK	0.0069878	1	100550
D0WUK5	337	K	L-threonine dehydratase OS=Vibrio alginolyticus 40B OX=674977 GN=ilvA PE=3 SV=1	ilvA	1	0.015612	60.709	2	CELGEK(1)R	-1.8343	1	9219.7
D0WUK5	502	K	L-threonine dehydratase OS=Vibrio alginolyticus 40B OX=674977 GN=ilvA PE=3 SV=1	ilvA	1	2.05101e-15	96.27	2	ELGYQCK(1)DETDNPSYK	-1.6906	1	35261
D0WUK6	602	K	Dihydroxy-acid dehydratase OS=Vibrio alginolyticus 40B OX=674977 GN=ilvD PE=3 SV=1	ilvD	1	2.97962e-27	186.27	2	AYASMATSADK(1)GAVR	-1.4455	1	95436
D0WUK6	578	K	Dihydroxy-acid dehydratase OS=Vibrio alginolyticus 40B OX=674977 GN=ilvD PE=3 SV=1	ilvD	1	0.0585728	57.293	2	QDELGWK(1)PVDR	-0.55629	1	109600
D0WUK6	313	K	Dihydroxy-acid dehydratase OS=Vibrio alginolyticus 40B OX=674977 GN=ilvD PE=3 SV=1	ilvD	1	3.19833e-11	112.7	2	QVPHLCK(1)VAPSTQK	0.53259	1	14029
D0WUK6	320	K	Dihydroxy-acid dehydratase OS=Vibrio alginolyticus 40B OX=674977 GN=ilvD PE=3 SV=1	ilvD	1	1.41496e-06	75.5	3	VAPSTQK(1)YHMEDVHR	-0.40519	1	123960
D0WUK6	506	K	Dihydroxy-acid dehydratase OS=Vibrio alginolyticus 40B OX=674977 GN=ilvD PE=3 SV=1	ilvD	1	2.77504e-06	90.156	2	SMGLGK(1)ECALLTDGR	4.5603	1	58767
D0WUK7	233	K	Branched-chain-amino-acid aminotransferase OS=Vibrio alginolyticus 40B OX=674977 GN=ilvE PE=3 SV=1	ilvE	1	0.00075392	105.81	2	DK(1)GYEVR	0.71731	1	88316
D0WUL2	167	K	PlsC domain-containing protein OS=Vibrio alginolyticus 40B OX=674977 GN=VMC_08620 PE=4 SV=1	VMC_08620	1	1.32764e-06	73.502	3	FK(1)HTPTTVVNYVEGTR	-0.2517	1	11753
D0WUL2	266	K	PlsC domain-containing protein OS=Vibrio alginolyticus 40B OX=674977 GN=VMC_08620 PE=4 SV=1	VMC_08620	1	0.000986955	72.922	2	VLGDYFNDK(1)PYK	7.353	1	86553
D0WUL3	99	K	Thiol:disulfide interchange protein OS=Vibrio alginolyticus 40B OX=674977 GN=tpcG PE=3 SV=1	tpcG	1	4.67447e-05	75.474	2	AYATMVALK(1)VEDK	0.90024	1	12366
D0WUL3	103	K	Thiol:disulfide interchange protein OS=Vibrio alginolyticus 40B OX=674977 GN=tpcG PE=3 SV=1	tpcG	1	4.8078e-05	112.93	2	VEDK(1)MVPVMFNR	1.2181	3	438110
D0WUL3	29	K	Thiol:disulfide interchange protein OS=Vibrio alginolyticus 40B OX=674977 GN=tpcG PE=3 SV=1	tpcG	1	1.72509e-11	130.78	2	EGEHYK(1)VLDLEASK	0.36828	2	536300
D0WUL3	37	K	Thiol:disulfide interchange protein OS=Vibrio alginolyticus 40B OX=674977 GN=tpcG PE=3 SV=1	tpcG	1	0.00139502	72.038	2	VLDLEASK(1)K	-0.52986	1	47744
D0WUL3	137	K	Thiol:disulfide interchange protein OS=Vibrio alginolyticus 40B OX=674977 GN=tpcG PE=3 SV=1	tpcG	1	2.3194e-07	144.27	2	QIFLDEGVDAK(1)K	0.43409	1	1089600
D0WUL3	157	K	Thiol:disulfide interchange protein OS=Vibrio alginolyticus 40B OX=674977 GN=tpcG PE=3 SV=1	tpcG	1	5.28509e-23	114.35	3	RMDK(1)QFENSGLTGVPAVIVNNK	1.7545	1	47211
D0WUM2	173	K	Uncharacterized protein OS=Vibrio alginolyticus 40B OX=674977 GN=VMC_08720 PE=4 SV=1	VMC_08720	1	0.00827465	84.064	2	NLNFMK(1)R	-2.4943	1	27830
D0WUM9	112	K	MoxR-like protein OS=Vibrio alginolyticus 40B OX=674977 GN=VMC_08790 PE=4 SV=1	VMC_08790	1	0.000125837	78.888	2	APAK(1)VQAAMLEAMAEK	-0.63066	1	15293
D0WUM9	124	K	MoxR-like protein OS=Vibrio alginolyticus 40B OX=674977 GN=VMC_08790 PE=4 SV=1	VMC_08790	1	7.73018e-24	105.79	2	VQAAMLEAMAEK(1)QVTAGR	-1.4847	1	19263
D0WUM9	52	K	MoxR-like protein OS=Vibrio alginolyticus 40B OX=674977 GN=VMC_08790 PE=4 SV=1	VMC_08790	1	2.85272e-20	146.37	2	AVK(1)SLSDCVEGDFHR	0.94687	2	94870
D0WUN2	443	K	Uncharacterized protein OS=Vibrio alginolyticus 40B OX=674977 GN=VMC_08820 PE=4 SV=1	VMC_08820	1	0.00058725	67.881	2	NLSVVEEK(1)LK	-0.15918	1	23695
D0WUN2	113	K	Uncharacterized protein OS=Vibrio alginolyticus 40B OX=674977 GN=VMC_08820 PE=4 SV=1	VMC_08820	1	0.00280385	51.872	2	YK(1)ALDLLPK	0.54369	1	22988
D0WUN3	37	K	Uncharacterized protein OS=Vibrio alginolyticus 40B OX=674977 GN=VMC_08830 PE=4 SV=1	VMC_08830	1	0.0010369	40.861	2	TQVAK(1)NEVINLR	-1.3382	1	14070
D0WUN6	136	K	Phosphate import ATP-binding protein PstB OS=Vibrio alginolyticus 40B OX=674977 GN=pstB PE=3 SV=1	pstB	1	0.0309946	49.16	2	GAALWDEVK(1)DR	5.4608	1	24572
D0WUP5	363	K	ATP-dependent RNA helicase, DEAD box family OS=Vibrio alginolyticus 40B OX=674977 GN=VMC_08950 PE=3 SV=1	VMC_08950	1	0.000295867	109.11	2	DWDSFK(1)R	0.21509	1	44425
D0WUP5	91	K	ATP-dependent RNA helicase, DEAD box family OS=Vibrio alginolyticus 40B OX=674977 GN=VMC_08950 PE=3 SV=1	VMC_08950	1	0.000325766	101.48	2	ELAK(1)QVYGELR	0.020477	1	86649
D0WUP5	222	K	ATP-dependent RNA helicase, DEAD box family OS=Vibrio alginolyticus 40B OX=674977 GN=VMC_08950 PE=3 SV=1	VMC_08950	1	8.58049e-05	73.891	3	IAIGVSNEEHK(1)DITQK	-0.87419	1	39713
D0WUP5	21	K	ATP-dependent RNA helicase, DEAD box family OS=Vibrio alginolyticus 40B OX=674977 GN=VMC_08950 PE=3 SV=1	VMC_08950	1	0.0106698	72.038	2	NLK(1)HYDFK	-0.40282	1	105130
D0WUP5	76	K	ATP-dependent RNA helicase, DEAD box family OS=Vibrio alginolyticus 40B OX=674977 GN=VMC_08950 PE=3 SV=1	VMC_08950	1	0.00401717	79.809	2	SFSAK(1)DPR	-0.56561	1	36956
D0WUQ1	27	K	Purine nucleoside phosphorylase DeoD-type OS=Vibrio alginolyticus 40B OX=674977 GN=deoD PE=3 SV=1	deoD	1	1.46436e-11	101.64	2	AK(1)YIAETFLEDVK	1.2047	1	36517
D0WUQ1	212	K	Purine nucleoside phosphorylase DeoD-type OS=Vibrio alginolyticus 40B OX=674977 GN=deoD PE=3 SV=1	deoD	1	0.000666215	114.39	2	GEK(1)LSSEER	0.91789	1	477050
D0WUQ1	54	K	Purine nucleoside phosphorylase DeoD-type OS=Vibrio alginolyticus 40B OX=674977 GN=deoD PE=3 SV=1	deoD	1	8.35656e-08	145.75	2	NMFGFTGTYK(1)GK	-1.0969	2	380400
D0WUQ1	220	K	Purine nucleoside phosphorylase DeoD-type OS=Vibrio alginolyticus 40B OX=674977 GN=deoD PE=3 SV=1	deoD	1	0.00175489	69.716	2	QK(1)SFNDMMK	-0.69022	1	84233
D0WUQ2	32	K	Uncharacterized protein OS=Vibrio alginolyticus 40B OX=674977 GN=VMC_09020 PE=4 SV=1	VMC_09020	1	2.66321e-05	84.999	2	TLACDNFGLSDAK(1)R	0.4252	1	32027
D0WUQ8	17	K	ABC transporter, ATP-binding protein OS=Vibrio alginolyticus 40B OX=674977 GN=VMC_09080 PE=4 SV=1	VMC_09080	1	0.00328734	55.235	2	YESLDK(1)PTLK	0.67714	1	18623
D0WUR7	231	K	Uncharacterized protein OS=Vibrio alginolyticus 40B OX=674977 GN=VMC_09170 PE=4 SV=1	VMC_09170	1	1.23574e-07	120.65	2	ICNLQK(1)STHYAR	-0.58564	2	30694
D0WUS0	732	K	Endopeptidase La OS=Vibrio alginolyticus 40B OX=674977 GN=VMC_09200 PE=3 SV=1	VMC_09200	1	0.000843017	81.099	2	SDIVK(1)AVEK	-1.3058	1	156440
D0WUS0	26	K	Endopeptidase La OS=Vibrio alginolyticus 40B OX=674977 GN=VMC_09200 PE=3 SV=1	VMC_09200	1	5.07788e-05	53.363	2	STK(1)ELPPIDEIVGQER	0.37035	1	40347
D0WUS0	381	K	Endopeptidase La OS=Vibrio alginolyticus 40B OX=674977 GN=VMC_09200 PE=3 SV=1	VMC_09200	1	0.00130129	68.548	2	VLEQPYVWDGLK(1)R	-0.049947	1	272500
D0WUS0	104	K	Endopeptidase La OS=Vibrio alginolyticus 40B OX=674977 GN=VMC_09200 PE=3 SV=1	VMC_09200	1	0.00184525	86.205	2	VLK(1)LPCGIGNK	1.6726	1	170170
D0WUS0	451	K	Endopeptidase La OS=Vibrio alginolyticus 40B OX=674977 GN=VMC_09200 PE=3 SV=1	VMC_09200	1	0.0028282	62.271	2	VTADFEDEMK(1)R	-1.7732	1	119640
D0WUS0	305	K	Endopeptidase La OS=Vibrio alginolyticus 40B OX=674977 GN=VMC_09200 PE=3 SV=1	VMC_09200	1	0.000698117	90.761	2	YK(1)VNVLVSR	0.014199	1	57195
D0WUS5	288	K	L-lactate permease OS=Vibrio alginolyticus 40B OX=674977 GN=VMC_09250 PE=3 SV=1	VMC_09250	1	0.000586845	73.655	2	TK(1)WDFESEDK	-1.4794	1	20333
D0WUS6	138	K	L-lactate dehydrogenase OS=Vibrio alginolyticus 40B OX=674977 GN=VMC_09260 PE=3 SV=1	VMC_09260	1	0.000700556	91.783	2	GFMK(1)NVLER	-0.52871	1	483710
D0WUS6	260	K	L-lactate dehydrogenase OS=Vibrio alginolyticus 40B OX=674977 GN=VMC_09260 PE=3 SV=1	VMC_09260	1	1.43677e-11	136.06	2	GILDEEDAK(1)DAVR	-0.85724	1	315940
D0WUT5	286	K	L-threonine 3-dehydrogenase OS=Vibrio alginolyticus 40B OX=674977 GN=tdh PE=3 SV=1	tdh	1	0.000717405	98.009	2	GLVIK(1)GIYGR	1.2651	1	520600
D0WUT6	95	K	2-amino-3-ketobutyrate coenzyme A ligase OS=Vibrio alginolyticus 40B OX=674977 GN=kbl PE=3 SV=1	kbl	1	0.00112138	87.251	2	ELEQK(1)LSK	-0.5055	1	260360
D0WUT6	98	K	2-amino-3-ketobutyrate coenzyme A ligase OS=Vibrio alginolyticus 40B OX=674977 GN=kbl PE=3 SV=1	kbl	1	0.0249505	51.43	2	LSK(1)FLGK	-0.82824	1	145750
D0WUT6	90	K	2-amino-3-ketobutyrate coenzyme A ligase OS=Vibrio alginolyticus 40B OX=674977 GN=kbl PE=3 SV=1	kbl	1	2.27784e-27	187.47	2	FICGTQDIHK(1)ELEQK	0.14496	2	1379200
D0WUU9	97	K	Uncharacterized protein OS=Vibrio alginolyticus 40B OX=674977 GN=VMC_09490 PE=3 SV=1	VMC_09490	1	1.50324e-08	117.21	2	IEADLDAGK(1)LQEAK	-5.0797	1	34450
D0WUW4	343	K	Flagellin OS=Vibrio alginolyticus 40B OX=674977 GN=flaD PE=3 SV=1	flaD	1	2.03587e-42	204.34	2	DTDFAK(1)ETTQMTK	2.4083	5	946040
D0WVQ7	332	K	Flagellin OS=Vibrio alginolyticus 40B OX=674977 GN=flaB PE=3 SV=1	flaB	1	8.14902e-64	228.55	3	FNHAISNLDNINENVNASK(1)SR	1.8744	2	197250
D0WUW4	337	K	Flagellin OS=Vibrio alginolyticus 40B OX=674977 GN=flaD PE=3 SV=1	flaD	1	0.000772274	114.64	2	IK(1)DTDFAK	0.68534	1	325420
D0WUW4	42	K	Flagellin OS=Vibrio alginolyticus 40B OX=674977 GN=flaD PE=3 SV=1	flaD	1	4.3076e-90	297.77	2	INSAK(1)DDAAGLQISNR	-1.1602	3	1461700
D0WUW4	37	K	Flagellin OS=Vibrio alginolyticus 40B OX=674977 GN=flaD PE=3 SV=1	flaD	1	0.000403022	106.35	2	LSSGFK(1)INSAK	0.36241	1	367930
D0WUW5	42	K	Flagellin OS=Vibrio alginolyticus 40B OX=674977 GN=VMC_09650 PE=3 SV=1	VMC_09650	1	4.3076e-90	297.77	2	INSAK(1)DDAAGLQISNR	-1.1602	3	1461700
D0WUW5	37	K	Flagellin OS=Vibrio alginolyticus 40B OX=674977 GN=VMC_09650 PE=3 SV=1	VMC_09650	1	0.000134412	122.51	2	LSSGHK(1)INSAK	0.27932	1	85869
D0WUX3	362	K	Flagellar hook protein FlgE OS=Vibrio alginolyticus 40B OX=674977 GN=flgE PE=3 SV=1	flgE	1	0.00111587	103.87	2	VPNEQGLDK(1)K	-0.988	1	163750
D0WUX7	273	K	Protein-glutamate O-methyltransferase OS=Vibrio alginolyticus 40B OX=674977 GN=VMC_09770 PE=4 SV=1	VMC_09770	1	0.00205693	67.464	2	CNPGIIYK(1)LK	1.536	1	19390
D0WUX7	46	K	Protein-glutamate O-methyltransferase OS=Vibrio alginolyticus 40B OX=674977 GN=VMC_09770 PE=4 SV=1	VMC_09770	1	0.0152785	51.872	2	FK(1)LASLSDLLR	-3.6761	1	6474.5
D0WUX7	44	K	Protein-glutamate O-methyltransferase OS=Vibrio alginolyticus 40B OX=674977 GN=VMC_09770 PE=4 SV=1	VMC_09770	1	0.00432279	69.716	2	LSPLVTK(1)FK	-1.4553	1	104390
D0WUX7	229	K	Protein-glutamate O-methyltransferase OS=Vibrio alginolyticus 40B OX=674977 GN=VMC_09770 PE=4 SV=1	VMC_09770	1	1.6112e-06	84.309	2	NVLIYFSPEMK(1)SK	-1.3444	1	11439
D0WUX8	48	K	Chemotaxis protein CheV OS=Vibrio alginolyticus 40B OX=674977 GN=cheV PE=4 SV=1	cheV	1	1.24416e-12	86.135	3	EVLQCPK(1)LTSMPNLHPLVK	0.96522	1	18796
D0WUX8	39	K	Chemotaxis protein CheV OS=Vibrio alginolyticus 40B OX=674977 GN=cheV PE=4 SV=1	cheV	1	0.000680948	93.561	2	YGINVFK(1)VK	-0.25174	1	59644
D0WUY1	140	K	Uncharacterized protein OS=Vibrio alginolyticus 40B OX=674977 GN=VMC_09810 PE=3 SV=1	VMC_09810	1	0.000109081	69.276	2	THTISTLGTNIK(1)A	1.0589	1	48752
D0WUY2	137	K	Uncharacterized protein OS=Vibrio alginolyticus 40B OX=674977 GN=VMC_09820 PE=4 SV=1	VMC_09820	1	5.95189e-16	192.14	2	DYGEVQQVPEK(1)R	1.0169	1	136410
D0WUY3	103	K	FlgO domain-containing protein OS=Vibrio alginolyticus 40B OX=674977 GN=VMC_09830 PE=4 SV=1	VMC_09830	1	0.00692525	67.464	2	GFK(1)VVDFK	1.1544	1	39810
D0WUY7	136	K	Glutamate--tRNA ligase OS=Vibrio alginolyticus 40B OX=674977 GN=gltX PE=3 SV=1	gltX	1	7.68121e-46	235.6	2	AANEAAK(1)DGDPCVIR	-0.59934	1	491950
D0WUY7	116	K	Glutamate--tRNA ligase OS=Vibrio alginolyticus 40B OX=674977 GN=gltX PE=3 SV=1	gltX	1	9.51275e-51	250.16	2	AEQEANK(1)EMPR	0.425	2	395730
D0WUY7	97	K	Glutamate--tRNA ligase OS=Vibrio alginolyticus 40B OX=674977 GN=gltX PE=3 SV=1	gltX	1	0.0203885	65.156	2	AYK(1)CYASK	0.74031	1	83316
D0WUY7	149	K	Glutamate--tRNA ligase OS=Vibrio alginolyticus 40B OX=674977 GN=gltX PE=3 SV=1	gltX	1	1.18421e-44	225.89	2	NPK(1)EGSVVFDDQIR	-0.63808	2	278140
D0WUY7	388	K	Glutamate--tRNA ligase OS=Vibrio alginolyticus 40B OX=674977 GN=gltX PE=3 SV=1	gltX	1	0.00035302	101.64	2	GVAK(1)EPLELALAK	-0.5444	2	464220
D0WUY7	129	K	Glutamate--tRNA ligase OS=Vibrio alginolyticus 40B OX=674977 GN=gltX PE=3 SV=1	gltX	1	0.00227131	63.397	2	IK(1)AANEAAK	-6.9127	1	52863
D0WUY7	127	K	Glutamate--tRNA ligase OS=Vibrio alginolyticus 40B OX=674977 GN=gltX PE=3 SV=1	gltX	1	0.000566495	138.26	2	YDANHPK(1)IK	1.7032	1	546170
D0WUZ0	588	K	Cation transport ATPase, E1-E2 family OS=Vibrio alginolyticus 40B OX=674977 GN=VMC_09900 PE=3 SV=1	VMC_09900	1	6.13994e-07	69.641	2	VDTVVFDK(1)TGTLTQGK	1.0078	1	7333.8
D0WUZ8	73	K	Cys-tRNA(Pro)/Cys-tRNA(Cys) deacylase OS=Vibrio alginolyticus 40B OX=674977 GN=VMC_09980 PE=3 SV=1	VMC_09980	1	0.00175259	70.67	2	LNLK(1)LAAK	-1.5267	1	39206
D0WUZ8	69	K	Cys-tRNA(Pro)/Cys-tRNA(Cys) deacylase OS=Vibrio alginolyticus 40B OX=674977 GN=VMC_09980 PE=3 SV=1	VMC_09980	1	3.10066e-05	68.548	2	NLAVAIIPVDQK(1)LNLK	1.4427	1	4948.9
D0WUZ9	373	K	5'-nucleotidase OS=Vibrio alginolyticus 40B OX=674977 GN=nutA PE=3 SV=1	nutA	1	5.45092e-11	110.52	2	IAESNGK(1)LEGDR	-0.37859	1	51538
D0WV00	60	K	2-dehydro-3-deoxyphosphooctonate aldolase OS=Vibrio alginolyticus 40B OX=674977 GN=kdsA PE=3 SV=1	kdsA	1	2.14349e-05	117.18	2	ASFDK(1)ANR	-0.14347	1	386000
D0WV00	85	K	2-dehydro-3-deoxyphosphooctonate aldolase OS=Vibrio alginolyticus 40B OX=674977 GN=kdsA PE=3 SV=1	kdsA	1	0.000787763	77.358	2	IFQELK(1)DTFGVK	0.2648	1	70250
D0WV00	139	K	2-dehydro-3-deoxyphosphooctonate aldolase OS=Vibrio alginolyticus 40B OX=674977 GN=kdsA PE=3 SV=1	kdsA	1	0.000324419	66.485	2	K(1)PQFMSPGQVGNIVEK	1.7537	1	21085
D0WV04	85	K	Peptide chain release factor 1 OS=Vibrio alginolyticus 40B OX=674977 GN=prfA PE=3 SV=1	prfA	1	2.18938e-09	150.21	2	EMAQEEIK(1)EAK	0.066851	1	126470
D0WV04	162	K	Peptide chain release factor 1 OS=Vibrio alginolyticus 40B OX=674977 GN=prfA PE=3 SV=1	prfA	1	3.25572e-09	74.62	3	IEVMSSNEAEHGGYK(1)EMIAK	0.24771	1	65727
D0WV04	34	K	Peptide chain release factor 1 OS=Vibrio alginolyticus 40B OX=674977 GN=prfA PE=3 SV=1	prfA	1	1.05847e-15	108.94	3	YEEVQHLLGDPDVIGNQDK(1)FR	1.4617	1	10654
D0WV05	138	K	Glutamyl-tRNA reductase OS=Vibrio alginolyticus 40B OX=674977 GN=hemA PE=3 SV=1	hemA	1	5.80061e-12	95.656	2	DHQAVDASIDK(1)LFQK	-2.4551	2	36206
D0WV05	142	K	Glutamyl-tRNA reductase OS=Vibrio alginolyticus 40B OX=674977 GN=hemA PE=3 SV=1	hemA	1	0.00177804	76.605	2	LFQK(1)TFSVAK	0.40822	1	29774
D0WV05	381	K	Glutamyl-tRNA reductase OS=Vibrio alginolyticus 40B OX=674977 GN=hemA PE=3 SV=1	hemA	1	0.0144999	58.916	2	ELSNK(1)LTNK	11.489	1	17023
D0WV05	385	K	Glutamyl-tRNA reductase OS=Vibrio alginolyticus 40B OX=674977 GN=hemA PE=3 SV=1	hemA	1	0.00126178	94.66	2	LTNK(1)LIHAPTR	-0.56181	1	23876
D0WV08	234	K	Ribose-phosphate pyrophosphokinase OS=Vibrio alginolyticus 40B OX=674977 GN=prs PE=3 SV=1	prs	1	0.00087096	117.39	2	AAEALK(1)ER	1.0778	1	866670
D0WV08	191	K	Ribose-phosphate pyrophosphokinase OS=Vibrio alginolyticus 40B OX=674977 GN=prs PE=3 SV=1	prs	1	5.96506e-05	106	2	ALGDIDIAIVDK(1)R	1.23	2	293950
D0WV08	283	K	Ribose-phosphate pyrophosphokinase OS=Vibrio alginolyticus 40B OX=674977 GN=prs PE=3 SV=1	prs	1	8.58e-16	139.7	2	EMAATGK(1)VTTLSLSR	4.0865	1	409970
D0WV09	147	K	Peptidyl-tRNA hydrolase OS=Vibrio alginolyticus 40B OX=674977 GN=pth PE=3 SV=1	pth	1	0.0404939	47.561	2	DK(1)VAGFVLGK	-0.16329	1	46532
D0WV09	155	K	Peptidyl-tRNA hydrolase OS=Vibrio alginolyticus 40B OX=674977 GN=pth PE=3 SV=1	pth	1	0.00424199	50.834	2	VAGFVLGK(1)APAK	1.431	1	17200
D0WV09	130	K	Peptidyl-tRNA hydrolase OS=Vibrio alginolyticus 40B OX=674977 GN=pth PE=3 SV=1	pth	1	4.41911e-05	133.98	2	LGNNK(1)DFYR	-0.36927	1	45353
D0WV09	194	K	Peptidyl-tRNA hydrolase OS=Vibrio alginolyticus 40B OX=674977 GN=pth PE=3 SV=1	pth	1	0.00273382	61.494	2	LHTFK(1)AE	0.12576	1	28436
D0WV10	109	K	Ribosome-binding ATPase YchF OS=Vibrio alginolyticus 40B OX=674977 GN=engD PE=3 SV=1	engD	1	1.76708e-08	164.31	2	GEGLGNK(1)FLANIR	-0.16255	1	69606
D0WV10	334	K	Ribosome-binding ATPase YchF OS=Vibrio alginolyticus 40B OX=674977 GN=engD PE=3 SV=1	engD	1	0.000102259	121.8	3	IHTDFEK(1)GFIR	0.53425	2	374220
D0WV11	373	K	2-octaprenyl-3-methyl-6-methoxy-1,4-benzoquinol hydroxylase OS=Vibrio alginolyticus 40B OX=674977 GN=VMC_10110 PE=3 SV=1	VMC_10110	1	3.16621e-11	124.46	2	NAALK(1)LAENSGPIK	0.55677	1	29302
D0WV12	58	K	tRNA-2-methylthio-N(6)-dimethylallyladenosine synthase OS=Vibrio alginolyticus 40B OX=674977 GN=miaB PE=3 SV=1	miaB	1	6.89421e-21	175.64	2	AQEK(1)VFHQLGR	1.3492	2	230390
D0WV12	395	K	tRNA-2-methylthio-N(6)-dimethylallyladenosine synthase OS=Vibrio alginolyticus 40B OX=674977 GN=miaB PE=3 SV=1	miaB	1	0.00783321	67.464	2	K(1)NLMELR	-1.5134	1	18803
D0WV12	444	K	tRNA-2-methylthio-N(6)-dimethylallyladenosine synthase OS=Vibrio alginolyticus 40B OX=674977 GN=miaB PE=3 SV=1	miaB	1	0.0022222	86.205	2	TEK(1)DMDLR	2.7718	1	134190
D0WV13	324	K	PhoH family protein OS=Vibrio alginolyticus 40B OX=674977 GN=VMC_10130 PE=3 SV=1	VMC_10130	1	1.516e-19	179.98	2	IVNAYEK(1)WEAQDQK	-0.52587	1	177680
D0WV13	331	K	PhoH family protein OS=Vibrio alginolyticus 40B OX=674977 GN=VMC_10130 PE=3 SV=1	VMC_10130	1	0.000749417	85.716	2	WEAQDQK(1)ER	-0.8108	1	85464
D0WV13	32	K	PhoH family protein OS=Vibrio alginolyticus 40B OX=674977 GN=VMC_10130 PE=3 SV=1	VMC_10130	1	1.69143e-07	69.201	3	LASLCGPFDDNIK(1)HLER	1.1263	1	58067
D0WV13	216	K	PhoH family protein OS=Vibrio alginolyticus 40B OX=674977 GN=VMC_10130 PE=3 SV=1	VMC_10130	1	0.00237373	74.486	2	VEK(1)LIER	-1.012	1	149040
D0WV15	155	K	Hemolysin, putative OS=Vibrio alginolyticus 40B OX=674977 GN=VMC_10150 PE=3 SV=1	VMC_10150	1	0.00175877	83.623	2	PAVVVPESK(1)R	1.2433	1	170850
D0WV16	433	K	Apolipoprotein N-acyltransferase OS=Vibrio alginolyticus 40B OX=674977 GN=cutE PE=3 SV=1	cutE	1	0.0494581	42.075	2	ALELGK(1)PLIR	0.11667	1	65484
D0WV18	705	K	Leucine--tRNA ligase OS=Vibrio alginolyticus 40B OX=674977 GN=leuS PE=3 SV=1	leuS	1	0.000893839	100.84	2	DVHK(1)TIAK	-0.47612	1	374550
D0WV18	709	K	Leucine--tRNA ligase OS=Vibrio alginolyticus 40B OX=674977 GN=leuS PE=3 SV=1	leuS	1	0.00010657	138.23	2	TIAK(1)VTDDIAR	-1.5674	1	288140
D0WV18	544	K	Leucine--tRNA ligase OS=Vibrio alginolyticus 40B OX=674977 GN=leuS PE=3 SV=1	leuS	1	0.000779326	96.666	2	FFHK(1)LLR	-0.83859	1	221330
D0WV18	410	K	Leucine--tRNA ligase OS=Vibrio alginolyticus 40B OX=674977 GN=leuS PE=3 SV=1	leuS	1	0.000888357	94.806	2	GTK(1)TVNFR	-2.54	1	127040
D0WV18	22	K	Leucine--tRNA ligase OS=Vibrio alginolyticus 40B OX=674977 GN=leuS PE=3 SV=1	leuS	1	1.32716e-37	216.01	3	HWDDNK(1)TFVVSEDPNKEK	0.46668	3	243740
D0WV18	32	K	Leucine--tRNA ligase OS=Vibrio alginolyticus 40B OX=674977 GN=leuS PE=3 SV=1	leuS	1	6.4068e-31	167.76	2	TFVVSEDPNK(1)EK	-1.2365	2	1303300
D0WV18	843	K	Leucine--tRNA ligase OS=Vibrio alginolyticus 40B OX=674977 GN=leuS PE=3 SV=1	leuS	1	0.00379885	58.286	2	K(1)VIYVPGK	-2.5282	1	256820
D0WV18	736	K	Leucine--tRNA ligase OS=Vibrio alginolyticus 40B OX=674977 GN=leuS PE=3 SV=1	leuS	1	0.000112017	103.69	2	LAK(1)APQESAQDR	0.0002586	1	160850
D0WV18	407	K	Leucine--tRNA ligase OS=Vibrio alginolyticus 40B OX=674977 GN=leuS PE=3 SV=1	leuS	1	0.000738366	74.269	2	LEAEGK(1)GTK	0.14859	1	100190
D0WV18	146	K	Leucine--tRNA ligase OS=Vibrio alginolyticus 40B OX=674977 GN=leuS PE=3 SV=1	leuS	1	4.41911e-05	122.44	2	LYEK(1)GLVYK	-1.0664	1	488680
D0WV18	13	K	Leucine--tRNA ligase OS=Vibrio alginolyticus 40B OX=674977 GN=leuS PE=3 SV=1	leuS	1	1.15636e-06	103.23	2	MQEQYNPQDIEQK(1)VQK	0.029899	1	67549
D0WV18	16	K	Leucine--tRNA ligase OS=Vibrio alginolyticus 40B OX=674977 GN=leuS PE=3 SV=1	leuS	1	1.97939e-05	150.53	2	VQK(1)HWDDNK	-0.47446	1	339980
D0WV18	622	K	Leucine--tRNA ligase OS=Vibrio alginolyticus 40B OX=674977 GN=leuS PE=3 SV=1	leuS	1	1.77929e-11	153.52	2	SK(1)NNGIDPQEMVDK	-0.49977	1	58351
D0WV18	299	K	Leucine--tRNA ligase OS=Vibrio alginolyticus 40B OX=674977 GN=leuS PE=3 SV=1	leuS	1	3.47465e-11	187.33	2	VAEAELATMEK(1)K	-0.74113	1	578310
D0WV19	98	K	LPS-assembly lipoprotein LptE OS=Vibrio alginolyticus 40B OX=674977 GN=lptE PE=3 SV=1	lptE	1	1.96077e-08	136.94	2	AAEK(1)ELTYVVK	0.80944	1	176220
D0WV19	105	K	LPS-assembly lipoprotein LptE OS=Vibrio alginolyticus 40B OX=674977 GN=lptE PE=3 SV=1	lptE	1	1.04323e-05	150.88	2	ELTYVVK(1)YR	-0.27596	1	112000
D0WV21	7	K	Ribosomal silencing factor RsfS OS=Vibrio alginolyticus 40B OX=674977 GN=rsfS PE=3 SV=1	rsfS	1	0.000538279	99.34	2	EELK(1)DFLADK	0.54934	1	81056
D0WV21	45	K	Ribosomal silencing factor RsfS OS=Vibrio alginolyticus 40B OX=674977 GN=rsfS PE=3 SV=1	rsfS	1	4.93217e-10	100.07	2	SSVTDYMIICTGTSK(1)R	-0.037128	1	11103
D0WV22	67	K	Ribosomal RNA large subunit methyltransferase H OS=Vibrio alginolyticus 40B OX=674977 GN=rlmH PE=3 SV=1	rlmH	1	0.000474452	114.64	2	IVTLDIPGK(1)K	0.79444	1	130840
D0WV26	62	K	Serine-type D-Ala-D-Ala carboxypeptidase OS=Vibrio alginolyticus 40B OX=674977 GN=dacA PE=3 SV=1	dacA	1	3.85251e-12	119.55	2	EMNTK(1)LSPASLTK	-2.5027	2	279640
D0WV26	290	K	Serine-type D-Ala-D-Ala carboxypeptidase OS=Vibrio alginolyticus 40B OX=674977 GN=dacA PE=3 SV=1	dacA	1	0.000992595	66.485	3	FFETVAPHK(1)AGETFVEEK	-0.063439	2	116200
D0WV26	274	K	Serine-type D-Ala-D-Ala carboxypeptidase OS=Vibrio alginolyticus 40B OX=674977 GN=dacA PE=3 SV=1	dacA	1	0.00173	82.716	2	K(1)LLSYGFR	0.061171	1	70575
D0WV26	263	K	Serine-type D-Ala-D-Ala carboxypeptidase OS=Vibrio alginolyticus 40B OX=674977 GN=dacA PE=3 SV=1	dacA	1	5.82682e-15	142.71	2	LVAVVMGTK(1)DANAR	-0.31864	2	141150
D0WV26	101	K	Serine-type D-Ala-D-Ala carboxypeptidase OS=Vibrio alginolyticus 40B OX=674977 GN=dacA PE=3 SV=1	dacA	1	0.000104436	92.445	2	NAWAK(1)NFPDSSK	0.2376	1	195690
D0WV26	225	K	Serine-type D-Ala-D-Ala carboxypeptidase OS=Vibrio alginolyticus 40B OX=674977 GN=dacA PE=3 SV=1	dacA	1	5.93514e-09	100.07	2	NGLLWDK(1)SMNVDGIK	-1.8268	1	7313.6
D0WV26	233	K	Serine-type D-Ala-D-Ala carboxypeptidase OS=Vibrio alginolyticus 40B OX=674977 GN=dacA PE=3 SV=1	dacA	1	3.63139e-16	48.033	3	SMNVDGIK(1)TGHTSNAGYSLVSSATEGQMR	1.8052	1	10277
D0WV26	57	K	Serine-type D-Ala-D-Ala carboxypeptidase OS=Vibrio alginolyticus 40B OX=674977 GN=dacA PE=3 SV=1	dacA	1	0.000359838	116.13	2	VLAEK(1)EMNTK	-0.77911	2	537500
D0WV27	53	K	UPF0250 protein VMC_10270 OS=Vibrio alginolyticus 40B OX=674977 GN=VMC_10270 PE=3 SV=1	VMC_10270	1	0.00267156	75.474	2	HAPGDYSPTVK(1)PSAK	0.42124	2	105560
D0WV27	9	K	UPF0250 protein VMC_10270 OS=Vibrio alginolyticus 40B OX=674977 GN=VMC_10270 PE=3 SV=1	VMC_10270	1	8.66942e-07	92.732	2	MLTINSDAK(1)LK	-3.8786	1	36615
D0WV28	8	K	Octanoyltransferase OS=Vibrio alginolyticus 40B OX=674977 GN=lipB PE=3 SV=1	lipB	1	0.00167168	79.809	2	MQHQLVVK(1)R	-1.3677	1	10323
D0WV29	18	K	Lipoyl synthase OS=Vibrio alginolyticus 40B OX=674977 GN=lipA PE=3 SV=1	lipA	1	7.07594e-05	90.142	2	DADK(1)MALIPVK	3.1129	2	229750
D0WV29	231	K	Lipoyl synthase OS=Vibrio alginolyticus 40B OX=674977 GN=lipA PE=3 SV=1	lipA	1	3.13486e-14	89.636	3	EQHPNVPTK(1)SGLMMGLGETK	-0.90674	1	3258.3
D0WV29	222	K	Lipoyl synthase OS=Vibrio alginolyticus 40B OX=674977 GN=lipA PE=3 SV=1	lipA	1	0.000237891	124.46	2	FK(1)EQHPNVPTK	-0.00086401	2	384380
D0WV29	44	K	Lipoyl synthase OS=Vibrio alginolyticus 40B OX=674977 GN=lipA PE=3 SV=1	lipA	1	0.0488688	43.272	2	IK(1)LPADSQR	-0.95634	1	172820
D0WV29	56	K	Lipoyl synthase OS=Vibrio alginolyticus 40B OX=674977 GN=lipA PE=3 SV=1	lipA	1	0.00795289	49.96	2	IQDIK(1)AAMR	0.10746	1	160410
D0WV29	121	K	Lipoyl synthase OS=Vibrio alginolyticus 40B OX=674977 GN=lipA PE=3 SV=1	lipA	1	0.0065255	63.397	2	LAK(1)TIADMK	1.1847	1	25911
D0WV29	127	K	Lipoyl synthase OS=Vibrio alginolyticus 40B OX=674977 GN=lipA PE=3 SV=1	lipA	1	0.0331015	47.349	2	TIADMK(1)LK	-1.3782	1	144290
D0WV29	32	K	Lipoyl synthase OS=Vibrio alginolyticus 40B OX=674977 GN=lipA PE=3 SV=1	lipA	1	5.28443e-15	184.27	2	NMPTEQK(1)EVLR	-0.2461	2	323630
D0WV29	3	K	Lipoyl synthase OS=Vibrio alginolyticus 40B OX=674977 GN=lipA PE=3 SV=1	lipA	1	0.0135698	72.492	2	SK(1)PIQMEK	3.029	1	58848
D0WV29	9	K	Lipoyl synthase OS=Vibrio alginolyticus 40B OX=674977 GN=lipA PE=3 SV=1	lipA	1	0.00108303	103.87	2	SKPIQMEK(1)GVK	1.6322	1	123800
D0WV30	276	K	Serine hydroxymethyltransferase OS=Vibrio alginolyticus 40B OX=674977 GN=glyA PE=3 SV=1	glyA	1	7.41419e-09	150.44	2	AVAFK(1)EAMEPEFK	3.7854	2	600010
D0WV30	330	K	Serine hydroxymethyltransferase OS=Vibrio alginolyticus 40B OX=674977 GN=glyA PE=3 SV=1	glyA	1	4.55226e-14	82.747	2	DITGK(1)DADAALGAANITVNK	1.3149	1	27569
D0WV30	295	K	Serine hydroxymethyltransferase OS=Vibrio alginolyticus 40B OX=674977 GN=glyA PE=3 SV=1	glyA	1	5.45547e-06	122.51	2	NAK(1)AMVGQFQER	0.34709	2	906590
D0WV30	404	K	Serine hydroxymethyltransferase OS=Vibrio alginolyticus 40B OX=674977 GN=glyA PE=3 SV=1	glyA	1	0.00029771	117.39	2	QK(1)VLEICK	0.39009	1	253690
D0WV30	410	K	Serine hydroxymethyltransferase OS=Vibrio alginolyticus 40B OX=674977 GN=glyA PE=3 SV=1	glyA	1	0.00101093	100.67	2	VLEICK(1)R	0.2148	1	948350
D0WV30	54	K	Serine hydroxymethyltransferase OS=Vibrio alginolyticus 40B OX=674977 GN=glyA PE=3 SV=1	glyA	1	3.33004e-75	198.04	2	VMEAQGSQLTNK(1)YAEGYPGK	-1.0725	2	201230
D0WV30	62	K	Serine hydroxymethyltransferase OS=Vibrio alginolyticus 40B OX=674977 GN=glyA PE=3 SV=1	glyA	1	0.00126496	99.305	2	YAEGYPGK(1)R	1.0392	1	1753300
D0WV38	321	K	GGDEF family protein OS=Vibrio alginolyticus 40B OX=674977 GN=VMC_10380 PE=4 SV=1	VMC_10380	1	0.000706958	104.39	2	ADK(1)QLYEAK	-0.86368	1	32492
D0WV40	162	K	HTH cro/C1-type domain-containing protein OS=Vibrio alginolyticus 40B OX=674977 GN=VMC_10400 PE=3 SV=1	VMC_10400	1	0.0280639	42.075	2	AAEEVGLK(1)R	0.49966	1	15852
D0WV47	243	K	Tryptophanase OS=Vibrio alginolyticus 40B OX=674977 GN=tnaA PE=3 SV=1	tnaA	1	7.4819e-45	232.48	2	EAGYENK(1)SILEIIR	-0.045015	1	209480
D0WV47	264	K	Tryptophanase OS=Vibrio alginolyticus 40B OX=674977 GN=tnaA PE=3 SV=1	tnaA	1	8.77703e-09	96.313	2	EMYQYGDMLTMSAK(1)K	2.2439	1	15972
D0WV47	265	K	Tryptophanase OS=Vibrio alginolyticus 40B OX=674977 GN=tnaA PE=3 SV=1	tnaA	1	7.91978e-12	165.09	2	K(1)DPMVNIGGMCCIR	1.8459	1	155490
D0WV47	11	K	Tryptophanase OS=Vibrio alginolyticus 40B OX=674977 GN=tnaA PE=3 SV=1	tnaA	1	0.0042372	62.969	2	IK(1)MVEPIK	-0.59524	1	115320
D0WV47	17	K	Tryptophanase OS=Vibrio alginolyticus 40B OX=674977 GN=tnaA PE=3 SV=1	tnaA	1	1.85842e-05	114.93	2	MVEPIK(1)MTTLADR	3.2102	2	870860
D0WV47	405	K	Tryptophanase OS=Vibrio alginolyticus 40B OX=674977 GN=tnaA PE=3 SV=1	tnaA	1	0.000535506	102.55	2	QK(1)ASELELMR	-1.2726	1	203880
D0WV47	234	K	Tryptophanase OS=Vibrio alginolyticus 40B OX=674977 GN=tnaA PE=3 SV=1	tnaA	1	1.75207e-28	234.28	2	YCENAYFIK(1)QR	-1.119	2	739790
D0WV52	313	K	Transcriptional regulator OS=Vibrio alginolyticus 40B OX=674977 GN=VMC_10520 PE=4 SV=1	VMC_10520	1	0.000604264	57.293	2	HLK(1)TGLDEFK	-0.3166	1	18398
D0WV52	330	K	Transcriptional regulator OS=Vibrio alginolyticus 40B OX=674977 GN=VMC_10520 PE=4 SV=1	VMC_10520	1	0.00198421	79.809	2	PGYLK(1)LVNK	-1.1772	1	11469
D0WV55	147	K	Immunogenic protein OS=Vibrio alginolyticus 40B OX=674977 GN=VMC_10550 PE=4 SV=1	VMC_10550	1	1.89677e-14	151.66	2	TGTVTDLNNLDGK(1)K	0.38034	1	61702
D0WV58	235	K	Uncharacterized protein OS=Vibrio alginolyticus 40B OX=674977 GN=VMC_10580 PE=4 SV=1	VMC_10580	1	0.0149331	44.57	2	IGK(1)LEYADK	-2.5014	1	5694.4
D0WV58	437	K	Uncharacterized protein OS=Vibrio alginolyticus 40B OX=674977 GN=VMC_10580 PE=4 SV=1	VMC_10580	1	0.0413696	58.426	2	TLNQK(1)MQK	-0.62865	1	17234
D0WV68	110	K	Probable alpha-L-glutamate ligase OS=Vibrio alginolyticus 40B OX=674977 GN=rimK PE=3 SV=1	rimK	1	0.0145925	58.687	2	K(1)GIGLPR	-0.85594	1	14603
D0WV68	19	K	Probable alpha-L-glutamate ligase OS=Vibrio alginolyticus 40B OX=674977 GN=rimK PE=3 SV=1	rimK	1	0.00218704	72.038	2	LK(1)QAGEER	-1.6242	1	41532
D0WV68	206	K	Probable alpha-L-glutamate ligase OS=Vibrio alginolyticus 40B OX=674977 GN=rimK PE=3 SV=1	rimK	1	0.00144287	77.072	2	QAK(1)EGEFR	1.6961	1	15523
D0WV68	202	K	Probable alpha-L-glutamate ligase OS=Vibrio alginolyticus 40B OX=674977 GN=rimK PE=3 SV=1	rimK	1	0.0313068	67.889	2	VIAAMK(1)R	-0.69061	1	63651
D0WV71	171	K	Biosynthetic arginine decarboxylase OS=Vibrio alginolyticus 40B OX=674977 GN=speA PE=3 SV=1	speA	1	0.00657562	56.202	2	LALIGEK(1)LGHK	1.8497	1	11239
D0WV74	141	K	Putative protease OS=Vibrio alginolyticus 40B OX=674977 GN=VMC_10740 PE=4 SV=1	VMC_10740	1	0.0660576	44.767	2	AK(1)DFAGK	1.3683	1	15084
D0WV74	110	K	Putative protease OS=Vibrio alginolyticus 40B OX=674977 GN=VMC_10740 PE=4 SV=1	VMC_10740	1	3.08176e-06	159.93	2	IAK(1)DDNSVPVR	-0.60987	1	94364
D0WV74	228	K	Putative protease OS=Vibrio alginolyticus 40B OX=674977 GN=VMC_10740 PE=4 SV=1	VMC_10740	1	2.34047e-06	106	2	K(1)DPQTLLGYQVYR	-2.3547	1	58593
D0WV74	539	K	Putative protease OS=Vibrio alginolyticus 40B OX=674977 GN=VMC_10740 PE=4 SV=1	VMC_10740	1	0.00113309	87.251	2	PWYEDGK(1)K	0.52101	1	131920
D0WV74	193	K	Putative protease OS=Vibrio alginolyticus 40B OX=674977 GN=VMC_10740 PE=4 SV=1	VMC_10740	1	0.0390072	49.058	2	VYTLK(1)IK	0.057219	1	14947
D0WV75	152	K	Putative outer membrane protein OS=Vibrio alginolyticus 40B OX=674977 GN=VMC_10750 PE=4 SV=1	VMC_10750	1	0.00446232	60.892	2	ADK(1)MLSYR	0.62907	1	50559
D0WV91	202	K	Peptide ABC transporter, permease protein OS=Vibrio alginolyticus 40B OX=674977 GN=VMC_10910 PE=3 SV=1	VMC_10910	1	0.0279645	58.426	2	ASVLAEK(1)K	1.1632	1	33380
D0WV93	173	K	Peptide ABC transporter, periplasmic peptide-binding protein OS=Vibrio alginolyticus 40B OX=674977 GN=VMC_10930 PE=3 SV=1	VMC_10930	1	0.00391483	67.464	2	DK(1)SELVK	1.6433	1	20159
D0WV93	216	K	Peptide ABC transporter, periplasmic peptide-binding protein OS=Vibrio alginolyticus 40B OX=674977 GN=VMC_10930 PE=3 SV=1	VMC_10930	1	0.00255556	83.775	2	DYWDK(1)ESK	-0.50932	2	519360
D0WV93	219	K	Peptide ABC transporter, periplasmic peptide-binding protein OS=Vibrio alginolyticus 40B OX=674977 GN=VMC_10930 PE=3 SV=1	VMC_10930	0.997197	0.0021161	72.846	2	DYWDK(0.003)ESK(0.997)GNVDK	0.8206	1	22647
D0WV93	204	K	Peptide ABC transporter, periplasmic peptide-binding protein OS=Vibrio alginolyticus 40B OX=674977 GN=VMC_10930 PE=3 SV=1	VMC_10930	1	0.000542809	129.28	2	EQGVK(1)VEFER	-0.37355	1	466770
D0WV93	211	K	Peptide ABC transporter, periplasmic peptide-binding protein OS=Vibrio alginolyticus 40B OX=674977 GN=VMC_10930 PE=3 SV=1	VMC_10930	1	0.000338559	105.81	2	FK(1)DYWDK	-0.61387	1	578050
D0WV93	332	K	Peptide ABC transporter, periplasmic peptide-binding protein OS=Vibrio alginolyticus 40B OX=674977 GN=VMC_10930 PE=3 SV=1	VMC_10930	1	8.48613e-74	229.82	3	GFATAAGQQSPAGYVGHDDK(1)LVPR	1.3331	1	1075600
D0WV93	312	K	Peptide ABC transporter, periplasmic peptide-binding protein OS=Vibrio alginolyticus 40B OX=674977 GN=VMC_10930 PE=3 SV=1	VMC_10930	1	1.51496e-98	279.65	3	IMK(1)GFATAAGQQSPAGYVGHDDK	-1.0227	1	587880
D0WV93	308	K	Peptide ABC transporter, periplasmic peptide-binding protein OS=Vibrio alginolyticus 40B OX=674977 GN=VMC_10930 PE=3 SV=1	VMC_10930	1	1.00511e-11	119.43	2	QAIVHAINNEGIVK(1)K	0.52226	2	258750
D0WV93	394	K	Peptide ABC transporter, periplasmic peptide-binding protein OS=Vibrio alginolyticus 40B OX=674977 GN=VMC_10930 PE=3 SV=1	VMC_10930	1	5.11337e-05	84.999	2	TMPK(1)AQYWPEFDK	2.9869	2	222590
D0WV93	257	K	Peptide ABC transporter, periplasmic peptide-binding protein OS=Vibrio alginolyticus 40B OX=674977 GN=VMC_10930 PE=3 SV=1	VMC_10930	1	7.0957e-40	186.7	3	VAALLSGGVDMIHPVAPNDHK(1)R	0.5221	3	919760
D0WV93	382	K	Peptide ABC transporter, periplasmic peptide-binding protein OS=Vibrio alginolyticus 40B OX=674977 GN=VMC_10930 PE=3 SV=1	VMC_10930	1	5.515e-09	102.03	2	VAQAAAAMLSK(1)IGIK	1.9201	1	30474
D0WV93	390	K	Peptide ABC transporter, periplasmic peptide-binding protein OS=Vibrio alginolyticus 40B OX=674977 GN=VMC_10930 PE=3 SV=1	VMC_10930	1	0.000573061	106.93	2	VDLK(1)TMPK	-0.26724	3	443290
D0WV93	465	K	Peptide ABC transporter, periplasmic peptide-binding protein OS=Vibrio alginolyticus 40B OX=674977 GN=VMC_10930 PE=3 SV=1	VMC_10930	1	5.86197e-56	213.77	2	VVEAANVETDPAK(1)R	0.32468	1	1071900
D0WV93	371	K	Peptide ABC transporter, periplasmic peptide-binding protein OS=Vibrio alginolyticus 40B OX=674977 GN=VMC_10930 PE=3 SV=1	VMC_10930	1	1.09039e-11	120.75	2	YVNDAK(1)VAQAAAAMLSK	-1.9467	1	176230
D0WV94	306	K	Peptide ABC transporter, ATP-binding protein OS=Vibrio alginolyticus 40B OX=674977 GN=VMC_10940 PE=4 SV=1	VMC_10940	1	7.08337e-16	128.57	2	EYTGPLLDVK(1)NVNLR	-2.3661	1	34962
D0WV94	315	K	Peptide ABC transporter, ATP-binding protein OS=Vibrio alginolyticus 40B OX=674977 GN=VMC_10940 PE=4 SV=1	VMC_10940	1	2.73482e-14	150.21	2	FVTK(1)DSLFESR	-1.0433	1	51185
D0WV94	7	K	Peptide ABC transporter, ATP-binding protein OS=Vibrio alginolyticus 40B OX=674977 GN=VMC_10940 PE=4 SV=1	VMC_10940	1	0.0297614	53.878	2	SLLEVK(1)NLR	-3.2786	1	78095
D0WV95	54	K	Uncharacterized protein OS=Vibrio alginolyticus 40B OX=674977 GN=VMC_10950 PE=4 SV=1	VMC_10950	1	0.00643683	60.709	2	YLQGVYK(1)K	-0.34752	1	94900
D0WV97	46	K	ATP-dependent DNA helicase Rep OS=Vibrio alginolyticus 40B OX=674977 GN=rep PE=3 SV=1	rep	1	0.00114221	72.042	2	IAYLVQQCGYK(1)AR	-0.71286	1	8292.5
D0WV97	360	K	ATP-dependent DNA helicase Rep OS=Vibrio alginolyticus 40B OX=674977 GN=rep PE=3 SV=1	rep	1	1.23128e-05	139.02	2	LIEK(1)SLMQNR	-4.2196	1	51754
D0WV97	129	K	ATP-dependent DNA helicase Rep OS=Vibrio alginolyticus 40B OX=674977 GN=rep PE=3 SV=1	rep	1	0.00112857	76.572	2	QLDGDK(1)DLLR	0.65362	1	41885
D0WV97	343	K	ATP-dependent DNA helicase Rep OS=Vibrio alginolyticus 40B OX=674977 GN=rep PE=3 SV=1	rep	1	0.000403022	79.311	2	TEYK(1)DYAILYR	1.7719	1	18943
D0WV97	530	K	ATP-dependent DNA helicase Rep OS=Vibrio alginolyticus 40B OX=674977 GN=rep PE=3 SV=1	rep	1	0.0155191	56.378	2	TLK(1)EVVQR	-5.092	1	53639
D0WV97	318	K	ATP-dependent DNA helicase Rep OS=Vibrio alginolyticus 40B OX=674977 GN=rep PE=3 SV=1	rep	1	4.07773e-07	121.71	2	VLLAK(1)NEEHEAER	-1.3078	1	9875.6
D0WV99	157	K	HlyD_D23 domain-containing protein OS=Vibrio alginolyticus 40B OX=674977 GN=VMC_10990 PE=3 SV=1	VMC_10990	1	6.13573e-08	135.28	2	ADIESLK(1)ATIDR	-0.63408	1	122450
D0WV99	315	K	HlyD_D23 domain-containing protein OS=Vibrio alginolyticus 40B OX=674977 GN=VMC_10990 PE=3 SV=1	VMC_10990	1	0.000710482	103.8	2	QHVVK(1)VGER	-1.9026	1	57896
D0WVA0	414	K	Multidrug resistance protein, putative OS=Vibrio alginolyticus 40B OX=674977 GN=VMC_11000 PE=4 SV=1	VMC_11000	1	0.00220453	76.85	2	HIK(1)EGESPFR	0.64468	1	49463
D0WVA0	1009	K	Multidrug resistance protein, putative OS=Vibrio alginolyticus 40B OX=674977 GN=VMC_11000 PE=4 SV=1	VMC_11000	0.999925	0.000210947	46.358	3	HK(1)PLPVFVEDKDLEK	-1.372	1	26328
D0WVA0	1018	K	Multidrug resistance protein, putative OS=Vibrio alginolyticus 40B OX=674977 GN=VMC_11000 PE=4 SV=1	VMC_11000	0.999998	0.000289496	57.003	3	HKPLPVFVEDK(1)DLEK	-1.0317	1	153560
D0WVA0	1022	K	Multidrug resistance protein, putative OS=Vibrio alginolyticus 40B OX=674977 GN=VMC_11000 PE=4 SV=1	VMC_11000	0.993504	6.57218e-06	78.888	3	HKPLPVFVEDK(0.006)DLEK(0.994)LAR	2.6669	1	16210
D0WVA0	761	K	Multidrug resistance protein, putative OS=Vibrio alginolyticus 40B OX=674977 GN=VMC_11000 PE=4 SV=1	VMC_11000	1	0.0299286	48.785	2	LNPESMK(1)NYYVR	6.0396	1	222550
D0WVA0	265	K	Multidrug resistance protein, putative OS=Vibrio alginolyticus 40B OX=674977 GN=VMC_11000 PE=4 SV=1	VMC_11000	1	2.10974e-16	183.57	2	VTLEK(1)SHDVYR	-0.28897	1	111930
D0WVA0	192	K	Multidrug resistance protein, putative OS=Vibrio alginolyticus 40B OX=674977 GN=VMC_11000 PE=4 SV=1	VMC_11000	1	0.00202515	79.311	2	VWLDPAK(1)MGALK	1.6832	1	93546
D0WVA1	6	K	Ubiquinone biosynthesis accessory factor UbiK OS=Vibrio alginolyticus 40B OX=674977 GN=ubiK PE=3 SV=1	ubiK	1	0.0249496	70.67	2	K(1)LEQIAK	-0.95197	1	26693
D0WVA1	5	K	Ubiquinone biosynthesis accessory factor UbiK OS=Vibrio alginolyticus 40B OX=674977 GN=ubiK PE=3 SV=1	ubiK	0.953655	0.0074662	92.445	2	MFDPK(0.954)K(0.046)LEQIAK	0.15429	1	9557.9
D0WVA1	43	K	Ubiquinone biosynthesis accessory factor UbiK OS=Vibrio alginolyticus 40B OX=674977 GN=ubiK PE=3 SV=1	ubiK	1	2.87567e-27	218.12	2	QVIQGQLNK(1)LDVVSR	0.26561	2	219310
D0WVA2	155	K	Ketol-acid reductoisomerase (NADP(+)) OS=Vibrio alginolyticus 40B OX=674977 GN=ilvC PE=3 SV=1	ilvC	1	9.30208e-11	102.57	2	DLTVVMVAPK(1)CPGTEVR	-0.84804	2	109300
D0WVA2	192	K	Ketol-acid reductoisomerase (NADP(+)) OS=Vibrio alginolyticus 40B OX=674977 GN=ilvC PE=3 SV=1	ilvC	1	6.45736e-09	118.26	3	GEGWDIAK(1)AWAAATGGHR	1.0942	1	6322.9
D0WVA2	184	K	Ketol-acid reductoisomerase (NADP(+)) OS=Vibrio alginolyticus 40B OX=674977 GN=ilvC PE=3 SV=1	ilvC	1	2.48556e-06	56.436	3	GFGVPTLIAVHPENDPK(1)GEGWDIAK	0.74248	1	22028
D0WVA2	80	K	Ketol-acid reductoisomerase (NADP(+)) OS=Vibrio alginolyticus 40B OX=674977 GN=ilvC PE=3 SV=1	ilvC	1	0.0647367	40.203	2	QSFK(1)NAK	0.43685	1	120310
D0WVA2	284	K	Ketol-acid reductoisomerase (NADP(+)) OS=Vibrio alginolyticus 40B OX=674977 GN=ilvC PE=3 SV=1	ilvC	1	3.63421e-06	125.17	2	VK(1)AFELSEELK	0.40543	1	102800
D0WVA3	98	K	Transcriptional activator IlvY OS=Vibrio alginolyticus 40B OX=674977 GN=ilvY PE=3 SV=1	ilvY	1	0.000121889	101.82	2	GTEDELK(1)GEIR	2.5064	1	4758.3
D0WVA4	37	K	Tim44 domain-containing protein OS=Vibrio alginolyticus 40B OX=674977 GN=VMC_11040 PE=4 SV=1	VMC_11040	1	0.000689095	98.009	2	SYK(1)TAPAPK	-0.19361	1	94900
D0WVA9	178	K	o-succinylbenzoate synthase OS=Vibrio alginolyticus 40B OX=674977 GN=menC PE=3 SV=1	menC	1	2.11142e-08	122.51	2	AQQFAK(1)YIAPSLR	1.3391	1	29953
D0WVA9	172	K	o-succinylbenzoate synthase OS=Vibrio alginolyticus 40B OX=674977 GN=menC PE=3 SV=1	menC	1	0.000735023	59.645	2	AWTPEK(1)AQQFAK	-2.0148	1	117020
D0WVA9	23	K	o-succinylbenzoate synthase OS=Vibrio alginolyticus 40B OX=674977 GN=menC PE=3 SV=1	menC	1	0.00128883	93.561	2	DNK(1)LTER	1.157	1	46171
D0WVA9	135	K	o-succinylbenzoate synthase OS=Vibrio alginolyticus 40B OX=674977 GN=menC PE=3 SV=1	menC	1	0.00140763	64.064	2	VK(1)VGLYEPIR	-0.52272	1	47270
D0WVB0	28	K	1,4-dihydroxy-2-naphthoyl-CoA synthase OS=Vibrio alginolyticus 40B OX=674977 GN=menB PE=3 SV=1	menB	1	2.98506e-12	153.25	2	DCGEK(1)YEDIHYHK	0.057905	2	376140
D0WVB0	36	K	1,4-dihydroxy-2-naphthoyl-CoA synthase OS=Vibrio alginolyticus 40B OX=674977 GN=menB PE=3 SV=1	menB	1	8.47977e-05	66.485	2	YEDIHYHK(1)SEDGIAK	0.57209	2	110550
D0WVB0	105	K	1,4-dihydroxy-2-naphthoyl-CoA synthase OS=Vibrio alginolyticus 40B OX=674977 GN=menB PE=3 SV=1	menB	1	2.19486e-10	60.14	3	GDYGGYK(1)DDQGTHHLNVLDFQR	3.5196	1	64077
D0WVB0	280	K	1,4-dihydroxy-2-naphthoyl-CoA synthase OS=Vibrio alginolyticus 40B OX=674977 GN=menB PE=3 SV=1	menB	1	0.00236127	93.561	2	NAFNEK(1)R	-0.66821	1	182440
D0WVB0	287	K	1,4-dihydroxy-2-naphthoyl-CoA synthase OS=Vibrio alginolyticus 40B OX=674977 GN=menB PE=3 SV=1	menB	1	0.00280993	74.424	3	RRPDFDK(1)FPR	-0.45518	2	213520
D0WVB0	43	K	1,4-dihydroxy-2-naphthoyl-CoA synthase OS=Vibrio alginolyticus 40B OX=674977 GN=menB PE=3 SV=1	menB	1	2.94401e-05	81.799	2	SEDGIAK(1)ITIAR	0.2715	1	106360
D0WVB3	184	K	Isochorismate synthase MenF OS=Vibrio alginolyticus 40B OX=674977 GN=menF PE=3 SV=1	menF	1	0.00266027	66.664	2	VLTGIENDDFK(1)K	-1.7695	1	27323
D0WVB4	341	K	Aminotran_1_2 domain-containing protein OS=Vibrio alginolyticus 40B OX=674977 GN=yfbQ PE=4 SV=1	yfbQ	1	0.00551418	67.507	2	IDTK(1)MYNIK	-0.062214	1	24148
D0WVB4	34	K	Aminotran_1_2 domain-containing protein OS=Vibrio alginolyticus 40B OX=674977 GN=yfbQ PE=4 SV=1	yfbQ	1	0.000613548	57.888	2	MEEEGHK(1)ILK	-1.4189	1	4377.9
D0WVB4	72	K	Aminotran_1_2 domain-containing protein OS=Vibrio alginolyticus 40B OX=674977 GN=yfbQ PE=4 SV=1	yfbQ	1	8.51326e-17	114.35	2	NLPTSQGYCDSK(1)GIYSAR	-1.4552	1	28298
D0WVB6	429	K	Deoxyguanosinetriphosphate triphosphohydrolase-like protein OS=Vibrio alginolyticus 40B OX=674977 GN=VMC_11160 PE=3 SV=1	VMC_11160	1	0.00164929	61.23	3	VIADYISAMTDGHAQK(1)LHR	1.6998	1	16321
D0WVC1	86	K	DNA-binding protein HU-beta OS=Vibrio alginolyticus 40B OX=674977 GN=hupB PE=3 SV=1	hupB	1	0.000977387	90.308	1	ALK(1)DACN	-2.5755	1	289670
D0WVC1	3	K	DNA-binding protein HU-beta OS=Vibrio alginolyticus 40B OX=674977 GN=hupB PE=3 SV=1	hupB	1	1.33576e-08	95.677	2	MNK(1)TQLVEQIAENADISK	1.4511	2	52598
D0WVC1	18	K	DNA-binding protein HU-beta OS=Vibrio alginolyticus 40B OX=674977 GN=hupB PE=3 SV=1	hupB	1	3.49543e-63	193.32	2	TQLVEQIAENADISK(1)ASAGR	-0.69583	2	486820
D0WVC1	64	K	DNA-binding protein HU-beta OS=Vibrio alginolyticus 40B OX=674977 GN=hupB PE=3 SV=1	hupB	1	5.32282e-85	241.56	3	TGRNPK(1)TGEEIQIAEAK	2.6874	2	7544300
D0WVC2	99	K	Lon protease OS=Vibrio alginolyticus 40B OX=674977 GN=lon PE=2 SV=1	lon	1	0.0039631	66.087	2	AK(1)INHFK	1.764	1	16136
D0WVC2	549	K	Lon protease OS=Vibrio alginolyticus 40B OX=674977 GN=lon PE=2 SV=1	lon	1	0.00655448	73.637	2	EISK(1)ICR	0.5029	1	161550
D0WVC2	721	K	Lon protease OS=Vibrio alginolyticus 40B OX=674977 GN=lon PE=2 SV=1	lon	1	0.000458889	110.22	2	EK(1)LLAAHR	-2.5888	1	122890
D0WVC2	35	K	Lon protease OS=Vibrio alginolyticus 40B OX=674977 GN=lon PE=2 SV=1	lon	1	6.58549e-09	87.727	2	EK(1)SISCLETAMETNK	-1.2667	2	165730
D0WVC2	276	K	Lon protease OS=Vibrio alginolyticus 40B OX=674977 GN=lon PE=2 SV=1	lon	1	1.40238e-37	232.46	2	EKTEQELQK(1)LK	0.12826	1	119220
D0WVC2	234	K	Lon protease OS=Vibrio alginolyticus 40B OX=674977 GN=lon PE=2 SV=1	lon	1	1.74562e-08	148.9	2	EYYLNEQMK(1)AIQK	1.8651	1	71897
D0WVC2	719	K	Lon protease OS=Vibrio alginolyticus 40B OX=674977 GN=lon PE=2 SV=1	lon	1	6.70099e-05	73.655	2	GEVLPIGGLK(1)EK	-0.3928	1	488770
D0WVC2	731	K	Lon protease OS=Vibrio alginolyticus 40B OX=674977 GN=lon PE=2 SV=1	lon	1	0.000564505	83.358	2	GGIK(1)TVLIPK	-1.2729	1	164740
D0WVC2	508	K	Lon protease OS=Vibrio alginolyticus 40B OX=674977 GN=lon PE=2 SV=1	lon	1	0.000696834	102.46	2	HLVDK(1)QVK	0.82121	1	144400
D0WVC2	175	K	Lon protease OS=Vibrio alginolyticus 40B OX=674977 GN=lon PE=2 SV=1	lon	1	1.02e-06	89.359	2	LADTIAAHMPLK(1)LVDK	-2.2975	2	104770
D0WVC2	408	K	Lon protease OS=Vibrio alginolyticus 40B OX=674977 GN=lon PE=2 SV=1	lon	1	0.0039763	89.123	2	LIQK(1)MSK	1.0014	2	222370
D0WVC2	347	K	Lon protease OS=Vibrio alginolyticus 40B OX=674977 GN=lon PE=2 SV=1	lon	1	2.74595e-15	126.48	2	LK(1)GPILCLVGPPGVGK	0.38597	1	128910
D0WVC2	89	K	Lon protease OS=Vibrio alginolyticus 40B OX=674977 GN=lon PE=2 SV=1	lon	1	3.47716e-09	108.91	2	LPDGTVK(1)VLVEGQQR	0.91988	3	77022
D0WVC2	497	K	Lon protease OS=Vibrio alginolyticus 40B OX=674977 GN=lon PE=2 SV=1	lon	1	7.40433e-35	236.34	2	LSGYTEDEK(1)LNIAK	-0.93747	1	409450
D0WVC2	404	K	Lon protease OS=Vibrio alginolyticus 40B OX=674977 GN=lon PE=2 SV=1	lon	1	0.000345801	81.099	2	TYIGSLPGK(1)LIQK	0.26787	1	38480
D0WVC3	177	K	ATP-dependent Clp protease ATP-binding subunit ClpX OS=Vibrio alginolyticus 40B OX=674977 GN=clpX PE=3 SV=1	clpX	1	0.000157559	121.8	2	CDYDVAK(1)AER	0.20361	1	95239
D0WVC3	54	K	ATP-dependent Clp protease ATP-binding subunit ClpX OS=Vibrio alginolyticus 40B OX=674977 GN=clpX PE=3 SV=1	clpX	1	0.00551418	76.605	2	EEIK(1)DVLPK	0.88715	1	164160
D0WVC3	59	K	ATP-dependent Clp protease ATP-binding subunit ClpX OS=Vibrio alginolyticus 40B OX=674977 GN=clpX PE=3 SV=1	clpX	0.999937	0.0100705	57.888	2	EEIKDVLPK(1)K	-0.43668	1	89908
D0WVC3	86	K	ATP-dependent Clp protease ATP-binding subunit ClpX OS=Vibrio alginolyticus 40B OX=674977 GN=clpX PE=3 SV=1	clpX	1	3.12069e-15	123.99	2	EHLDDYVIGQDYAK(1)K	-0.69927	2	267390
D0WVC3	69	K	ATP-dependent Clp protease ATP-binding subunit ClpX OS=Vibrio alginolyticus 40B OX=674977 GN=clpX PE=3 SV=1	clpX	1	0.0155747	63.212	2	ESEALPTPK(1)QIR	-0.89019	2	185170
D0WVC3	12	K	ATP-dependent Clp protease ATP-binding subunit ClpX OS=Vibrio alginolyticus 40B OX=674977 GN=clpX PE=3 SV=1	clpX	1	1.91667e-12	111.38	2	ESGSGK(1)LLYCSFCGK	2.1782	1	47692
D0WVC3	21	K	ATP-dependent Clp protease ATP-binding subunit ClpX OS=Vibrio alginolyticus 40B OX=674977 GN=clpX PE=3 SV=1	clpX	1	0.000182399	80.623	3	LLYCSFCGK(1)SQHEVR	-0.50235	1	48599
D0WVC3	190	K	ATP-dependent Clp protease ATP-binding subunit ClpX OS=Vibrio alginolyticus 40B OX=674977 GN=clpX PE=3 SV=1	clpX	1	9.58279e-07	86.838	2	GIVYIDEIDK(1)ISR	-1.0225	1	36197
D0WVC3	194	K	ATP-dependent Clp protease ATP-binding subunit ClpX OS=Vibrio alginolyticus 40B OX=674977 GN=clpX PE=3 SV=1	clpX	1	0.0078465	83.358	2	K(1)AENPSITR	-0.22823	1	33386
D0WVC3	231	K	ATP-dependent Clp protease ATP-binding subunit ClpX OS=Vibrio alginolyticus 40B OX=674977 GN=clpX PE=3 SV=1	clpX	1	7.91832e-21	177.41	2	K(1)HPQQEFLQVDTSK	-0.64734	2	486920
D0WVC3	170	K	ATP-dependent Clp protease ATP-binding subunit ClpX OS=Vibrio alginolyticus 40B OX=674977 GN=clpX PE=3 SV=1	clpX	1	6.82234e-05	145.75	2	LLQK(1)CDYDVAK	-0.33407	1	389630
D0WVC3	98	K	ATP-dependent Clp protease ATP-binding subunit ClpX OS=Vibrio alginolyticus 40B OX=674977 GN=clpX PE=3 SV=1	clpX	1	2.83103e-11	175.51	2	VLAVAVYNHYK(1)R	0.048387	2	404150
D0WVC5	342	K	Trigger factor OS=Vibrio alginolyticus 40B OX=674977 GN=tig PE=3 SV=1	tig	1	8.89941e-19	185.47	2	ELFEEQAK(1)R	1.8979	1	1635700
D0WVC5	279	K	Trigger factor OS=Vibrio alginolyticus 40B OX=674977 GN=tig PE=3 SV=1	tig	1	0.0110497	63.301	2	ELK(1)QAVK	0.81772	1	512100
D0WVC5	236	K	Trigger factor OS=Vibrio alginolyticus 40B OX=674977 GN=tig PE=3 SV=1	tig	1	0.000220774	110.23	2	FAIK(1)VNK	-0.49628	1	271300
D0WVC5	81	K	Trigger factor OS=Vibrio alginolyticus 40B OX=674977 GN=tig PE=3 SV=1	tig	1	9.54552e-07	129.28	2	HFIEAIVK(1)EK	-0.53194	1	372120
D0WVC5	56	K	Trigger factor OS=Vibrio alginolyticus 40B OX=674977 GN=tig PE=3 SV=1	tig	1	0.007226	46.835	2	MVAK(1)MYGK	0.097037	1	24485
D0WVC5	60	K	Trigger factor OS=Vibrio alginolyticus 40B OX=674977 GN=tig PE=3 SV=1	tig	1	0.0134381	67.889	2	MYGK(1)AVR	-1.8331	1	279070
D0WVC5	361	K	Trigger factor OS=Vibrio alginolyticus 40B OX=674977 GN=tig PE=3 SV=1	tig	1	5.88487e-13	199.54	2	SEELK(1)ADDEK	2.1382	2	1660700
D0WVC5	366	K	Trigger factor OS=Vibrio alginolyticus 40B OX=674977 GN=tig PE=3 SV=1	tig	1	9.84792e-16	189.56	2	SEELKADDEK(1)VK	-0.33259	2	926560
D0WVC5	52	K	Trigger factor OS=Vibrio alginolyticus 40B OX=674977 GN=tig PE=3 SV=1	tig	1	0.0192614	41.025	2	VPLK(1)MVAK	-0.71282	1	408920
D0WVD9	77	K	Nucleotidase OS=Vibrio alginolyticus 40B OX=674977 GN=VMC_11390 PE=4 SV=1	VMC_11390	1	0.0023353	65.156	2	VTADELK(1)HK	0.46212	1	31643
D0WVE0	16	K	Nudix hydrolase domain-containing protein OS=Vibrio alginolyticus 40B OX=674977 GN=VMC_11400 PE=4 SV=1	VMC_11400	1	0.0116165	56.202	2	VVYQNK(1)WMTVR	0.060116	1	16651
D0WVF4	78	K	Phosphotransferase system, galactitol-specific IIB component OS=Vibrio alginolyticus 40B OX=674977 GN=VMC_11540 PE=4 SV=1	VMC_11540	1	1.396e-14	140.57	2	IVALDNMVDK(1)VAMK	0.46688	3	171980
D0WVF5	21	K	Phosphotransferase system mannitol OS=Vibrio alginolyticus 40B OX=674977 GN=VMC_11550 PE=4 SV=1	VMC_11550	1	2.49472e-11	104.04	2	IHSDATDWK(1)DAVSK	-0.059116	2	104880
D0WVF6	42	K	Transcriptional regulator OS=Vibrio alginolyticus 40B OX=674977 GN=VMC_11560 PE=4 SV=1	VMC_11560	1	0.00211162	63.397	2	TPELVSDK(1)LR	-0.41114	1	42443
D0WVG4	105	K	Putative transcriptional regulator of 2-aminoethylphosphonate degradation operon OS=Vibrio alginolyticus 40B OX=674977 GN=phnR PE=4 SV=1	phnR	1	0.0213742	40.502	2	GTLANK(1)QAAR	-2.3212	1	4245
D0WVG7	279	K	Putative virK protein OS=Vibrio alginolyticus 40B OX=674977 GN=VMC_11670 PE=4 SV=1	VMC_11670	1	0.0200102	56.014	2	DIEGMSRSK(1)R	9.9028	1	2398200
D0WVG7	69	K	Putative virK protein OS=Vibrio alginolyticus 40B OX=674977 GN=VMC_11670 PE=4 SV=1	VMC_11670	1	0.00229895	99.34	2	FLEK(1)PFRPYIIK	-0.13865	1	7681.7
D0WVG7	233	K	Putative virK protein OS=Vibrio alginolyticus 40B OX=674977 GN=VMC_11670 PE=4 SV=1	VMC_11670	1	0.000467409	106.35	2	TQSHTYAAK(1)R	-0.42368	1	30159
D0WVH0	20	K	Peptidase_M14 domain-containing protein OS=Vibrio alginolyticus 40B OX=674977 GN=VMC_11700 PE=4 SV=1	VMC_11700	1	6.91225e-13	133.76	2	ADDK(1)NDIQLK	-1.814	1	237810
D0WVH0	158	K	Peptidase_M14 domain-containing protein OS=Vibrio alginolyticus 40B OX=674977 GN=VMC_11700 PE=4 SV=1	VMC_11700	1	0.00658567	80.294	2	K(1)IWMIAR	-0.83269	1	27560
D0WVH0	54	K	Peptidase_M14 domain-containing protein OS=Vibrio alginolyticus 40B OX=674977 GN=VMC_11700 PE=4 SV=1	VMC_11700	1	0.00174118	62.494	3	LETEAEQSHTIK(1)LLDLAK	1.6885	1	32923
D0WVH0	2	K	Peptidase_M14 domain-containing protein OS=Vibrio alginolyticus 40B OX=674977 GN=VMC_11700 PE=4 SV=1	VMC_11700	1	0.000194826	63.766	2	MK(1)VFSNFDSGSIHVVK	1.781	1	7941.2
D0WVH1	287	K	Putative outer membrane protein OmpA OS=Vibrio alginolyticus 40B OX=674977 GN=VMC_11710 PE=3 SV=1	VMC_11710	1	1.65256e-38	202.93	2	MTVK(1)GMGEANPVASNETR	0.53511	2	188790
D0WVH5	72	K	L-serine dehydratase OS=Vibrio alginolyticus 40B OX=674977 GN=VMC_11750 PE=3 SV=1	VMC_11750	1	5.21211e-06	73.655	2	ATVLGLMGNK(1)PDTIK	-0.21058	1	50639
D0WVH5	401	K	L-serine dehydratase OS=Vibrio alginolyticus 40B OX=674977 GN=VMC_11750 PE=3 SV=1	VMC_11750	1	2.82214e-08	92.707	2	NAMGAMK(1)AINASR	-2.5587	1	49022
D0WVH5	415	K	L-serine dehydratase OS=Vibrio alginolyticus 40B OX=674977 GN=VMC_11750 PE=3 SV=1	VMC_11750	1	0.00190291	64.064	2	TSK(1)CLISLDK	-0.88104	1	62991
D0WVH5	432	K	L-serine dehydratase OS=Vibrio alginolyticus 40B OX=674977 GN=VMC_11750 PE=3 SV=1	VMC_11750	1	1.36593e-08	117.45	2	VIETMYQTGK(1)DMNK	0.26697	1	68120
D0WVI8	234	K	Flagellar basal-body rod protein FlgF OS=Vibrio alginolyticus 40B OX=674977 GN=VMC_11880 PE=3 SV=1	VMC_11880	1	0.00894993	67.507	2	TAETLAK(1)AGNK	0.59894	1	36489
D0WVJ9	126	K	Chorismate synthase OS=Vibrio alginolyticus 40B OX=674977 GN=aroC PE=3 SV=1	aroC	1	0.00349495	44.045	3	DK(1)FRPGHADYTYHQK	1.166	1	10887
D0WVJ9	124	K	Chorismate synthase OS=Vibrio alginolyticus 40B OX=674977 GN=aroC PE=3 SV=1	aroC	1	0.00208824	103.69	2	DYSDIK(1)DK	0.73291	2	46729
D0WVJ9	342	K	Chorismate synthase OS=Vibrio alginolyticus 40B OX=674977 GN=aroC PE=3 SV=1	aroC	1	0.00855197	44.598	2	EGEPTQLITK(1)GR	-1.4398	1	16146
D0WVJ9	118	K	Chorismate synthase OS=Vibrio alginolyticus 40B OX=674977 GN=aroC PE=3 SV=1	aroC	1	1.23586e-07	147.19	2	SK(1)DYSDIK	1.4576	2	81964
D0WVK1	104	K	UPF0115 protein VMC_12010 OS=Vibrio alginolyticus 40B OX=674977 GN=VMC_12010 PE=3 SV=1	VMC_12010	1	0.00101629	109.88	2	DDVSTYEVK(1)R	-2.1145	1	45113
D0WVK2	34	K	Phosphohistidine phosphatase sixA OS=Vibrio alginolyticus 40B OX=674977 GN=sixA PE=4 SV=1	sixA	1	4.96835e-06	114.93	2	ACK(1)EQGFAQFDK	0.29433	1	68604
D0WVK4	387	K	Pitrilysin OS=Vibrio alginolyticus 40B OX=674977 GN=VMC_12040 PE=4 SV=1	VMC_12040	1	1.93467e-08	162.49	2	FETIK(1)QQLLR	-0.1419	1	19408
D0WVK6	492	K	Fatty acid oxidation complex subunit alpha OS=Vibrio alginolyticus 40B OX=674977 GN=yfcX PE=3 SV=1	yfcX	1	0.00070403	91.783	2	DK(1)AGFYVNR	0.49922	1	68581
D0WVK6	47	K	Fatty acid oxidation complex subunit alpha OS=Vibrio alginolyticus 40B OX=674977 GN=yfcX PE=3 SV=1	yfcX	1	4.23671e-12	176.45	2	EIFAQLK(1)DSSGIK	-2.2205	1	85554
D0WVK6	674	K	Fatty acid oxidation complex subunit alpha OS=Vibrio alginolyticus 40B OX=674977 GN=yfcX PE=3 SV=1	yfcX	1	0.000176687	90.306	2	ELVEK(1)MNEFASK	0.3411	1	48002
D0WVK6	681	K	Fatty acid oxidation complex subunit alpha OS=Vibrio alginolyticus 40B OX=674977 GN=yfcX PE=3 SV=1	yfcX	1	1.62063e-06	160.98	2	MNEFASK(1)YGDR	0.29679	1	35128
D0WVK6	236	K	Fatty acid oxidation complex subunit alpha OS=Vibrio alginolyticus 40B OX=674977 GN=yfcX PE=3 SV=1	yfcX	1	0.00267629	76.572	2	FVFEQAAK(1)K	-0.0083299	2	73547
D0WVK6	228	K	Fatty acid oxidation complex subunit alpha OS=Vibrio alginolyticus 40B OX=674977 GN=yfcX PE=3 SV=1	yfcX	1	0.0024766	88.181	2	K(1)FVFEQAAK	-1.4042	1	40748
D0WVK6	5	K	Fatty acid oxidation complex subunit alpha OS=Vibrio alginolyticus 40B OX=674977 GN=yfcX PE=3 SV=1	yfcX	1	0.00813505	59.645	2	SEQK(1)AFSLK	0.51975	1	23114
D0WVK6	298	K	Fatty acid oxidation complex subunit alpha OS=Vibrio alginolyticus 40B OX=674977 GN=yfcX PE=3 SV=1	yfcX	1	0.00294095	65.933	2	SIFFATTEMK(1)K	1.7069	2	79624
D0WVK6	669	K	Fatty acid oxidation complex subunit alpha OS=Vibrio alginolyticus 40B OX=674977 GN=yfcX PE=3 SV=1	yfcX	1	0.00216875	89.382	2	YMDQFGIK(1)ELVEK	-4.9492	1	1028.8
D0WVK7	234	K	Acetyl-CoA acyltransferase OS=Vibrio alginolyticus 40B OX=674977 GN=VMC_12070 PE=3 SV=1	VMC_12070	1	5.57272e-06	110.91	2	IQDEVMTAFPEPYK(1)K	-3.2392	1	71189
D0WVK7	235	K	Acetyl-CoA acyltransferase OS=Vibrio alginolyticus 40B OX=674977 GN=VMC_12070 PE=3 SV=1	VMC_12070	1	0.00113474	111.61	2	K(1)WISEDNNIR	0.2284	1	52388
D0WVK7	360	K	Acetyl-CoA acyltransferase OS=Vibrio alginolyticus 40B OX=674977 GN=VMC_12070 PE=3 SV=1	VMC_12070	1	1.18955e-44	198.33	2	MFASDK(1)FAQENLGR	3.1551	2	87235
D0WVK8	20	K	RNA polymerase sigma factor OS=Vibrio alginolyticus 40B OX=674977 GN=sigV PE=3 SV=1	sigV	1	0.00516367	58.286	2	K(1)YEALVR	-0.24501	1	39056
D0WVK8	68	K	RNA polymerase sigma factor OS=Vibrio alginolyticus 40B OX=674977 GN=sigV PE=3 SV=1	sigV	1	6.02842e-06	112.93	2	SLDSLQDEK(1)AAK	0.54341	1	101010
D0WVK8	41	K	RNA polymerase sigma factor OS=Vibrio alginolyticus 40B OX=674977 GN=sigV PE=3 SV=1	sigV	1	0.00332091	72.492	2	YAYWLCK(1)DK	4.953	1	51272
D0WVK9	46	K	Uncharacterized protein OS=Vibrio alginolyticus 40B OX=674977 GN=VMC_12090 PE=4 SV=1	VMC_12090	1	7.71901e-20	117.41	2	IK(1)QAMNVDVPEDLADK	-0.72486	1	26645
D0WVL3	40	K	Putative cytochrome c-type biogenesis protein OS=Vibrio alginolyticus 40B OX=674977 GN=VMC_12130 PE=4 SV=1	VMC_12130	1	0.00607494	65.156	2	DELNK(1)AFYK	-0.49295	1	11924
D0WVL4	67	K	Cytochrome c-type biogenesis protein OS=Vibrio alginolyticus 40B OX=674977 GN=ccmH PE=3 SV=1	ccmH	1	0.000913618	98.009	2	HK(1)VYEMTK	1.0027	1	81243
D0WVL4	73	K	Cytochrome c-type biogenesis protein OS=Vibrio alginolyticus 40B OX=674977 GN=ccmH PE=3 SV=1	ccmH	1	0.00135632	56.378	2	VYEMTK(1)EGK	-0.35383	1	31098
D0WVL4	78	K	Cytochrome c-type biogenesis protein OS=Vibrio alginolyticus 40B OX=674977 GN=ccmH PE=3 SV=1	ccmH	1	1.00522e-07	117.45	2	SK(1)DEIVDYMIAR	-2.5406	1	36283
D0WVL5	105	K	Thiol:disulfide interchange protein DsbE OS=Vibrio alginolyticus 40B OX=674977 GN=dsbE PE=3 SV=1	dsbE	1	0.000543536	98.009	2	IIGMNYK(1)DDR	-1.0109	1	182100
D0WVL5	95	K	Thiol:disulfide interchange protein DsbE OS=Vibrio alginolyticus 40B OX=674977 GN=dsbE PE=3 SV=1	dsbE	1	0.000324073	94.804	2	YLNELAGK(1)GVK	-0.31641	1	76685
D0WVL6	578	K	Cytochrome c-type biogenesis protein CcmF OS=Vibrio alginolyticus 40B OX=674977 GN=ccmF PE=3 SV=1	ccmF	1	4.78984e-05	78.864	2	TAK(1)SMMTEAAIDR	0.9991	1	43448
D0WVL6	571	K	Cytochrome c-type biogenesis protein CcmF OS=Vibrio alginolyticus 40B OX=674977 GN=ccmF PE=3 SV=1	ccmF	1	0.00750469	41.796	3	YVNTLHAEK(1)R	2.2506	1	10151
D0WVL7	156	K	Cytochrome c-type biogenesis protein CcmE OS=Vibrio alginolyticus 40B OX=674977 GN=ccmE PE=3 SV=1	ccmE	1	2.01516e-25	155.57	2	THEPLQYSTEQK(1)QGSGQ	0.31323	1	48369
D0WVM0	61	K	Cytochrome c biogenesis ATP-binding export protein CcmA OS=Vibrio alginolyticus 40B OX=674977 GN=ccmA PE=3 SV=1	ccmA	1	0.00096761	88.921	2	WK(1)GEEVEK	0.13932	1	28503
D0WVM2	10	K	Purine-binding chemotaxis protein CheW OS=Vibrio alginolyticus 40B OX=674977 GN=cheW PE=4 SV=1	cheW	1	2.13182e-05	152.17	2	SQAFEVEVK(1)K	-0.72056	1	336230
D0WVM4	227	K	ParA family protein OS=Vibrio alginolyticus 40B OX=674977 GN=VMC_12240 PE=4 SV=1	VMC_12240	1	3.04781e-05	102.26	3	DASLK(1)HLPASHFASGSR	1.0235	1	60174
D0WVM4	112	K	ParA family protein OS=Vibrio alginolyticus 40B OX=674977 GN=VMC_12240 PE=4 SV=1	VMC_12240	1	0.00404033	77.072	2	SGMGLILK(1)R	0.041584	1	34439
D0WVM4	29	K	ParA family protein OS=Vibrio alginolyticus 40B OX=674977 GN=VMC_12240 PE=4 SV=1	VMC_12240	1	3.83662e-07	85.813	2	TTSTVTLAGLLSQK(1)GHR	1.3359	1	5829.7
D0WVM4	190	K	ParA family protein OS=Vibrio alginolyticus 40B OX=674977 GN=VMC_12240 PE=4 SV=1	VMC_12240	1	0.000938753	57.888	2	VTIVPTMYDK(1)R	0.67212	1	154810
D0WVM5	107	K	Protein-glutamate methylesterase/protein-glutamine glutaminase OS=Vibrio alginolyticus 40B OX=674977 GN=cheB PE=3 SV=1	cheB	1	0.00594772	85.813	2	K(1)FEDIAR	-1.3471	1	31813
D0WVM5	234	K	Protein-glutamate methylesterase/protein-glutamine glutaminase OS=Vibrio alginolyticus 40B OX=674977 GN=cheB PE=3 SV=1	cheB	1	0.000204136	135.63	2	LNTLCK(1)IQVK	-1.8972	1	64168
D0WVM5	283	K	Protein-glutamate methylesterase/protein-glutamine glutaminase OS=Vibrio alginolyticus 40B OX=674977 GN=cheB PE=3 SV=1	cheB	1	0.000247057	41.87	2	MNYK(1)PCVDVTFGSAAK	3.9565	1	8901.3
D0WVM5	132	K	Protein-glutamate methylesterase/protein-glutamine glutaminase OS=Vibrio alginolyticus 40B OX=674977 GN=cheB PE=3 SV=1	cheB	1	0.00474669	79.809	2	VIQIASK(1)R	-0.50843	1	100780
D0WVM6	595	K	Phosphorelay protein LuxU OS=Vibrio alginolyticus 40B OX=674977 GN=cheA PE=4 SV=1	cheA	1	0.0176963	49.325	2	GTK(1)ITIK	-0.62792	1	20840
D0WVM6	441	K	Phosphorelay protein LuxU OS=Vibrio alginolyticus 40B OX=674977 GN=cheA PE=4 SV=1	cheA	1	0.00010657	127.93	2	NLNK(1)DIVLEMR	-0.92493	1	49493
D0WVM6	342	K	Phosphorelay protein LuxU OS=Vibrio alginolyticus 40B OX=674977 GN=cheA PE=4 SV=1	cheA	1	7.03436e-05	115.86	2	PVAVK(1)EEAK	0.22049	1	269830
D0WVM7	82	K	Protein phosphatase CheZ OS=Vibrio alginolyticus 40B OX=674977 GN=VMC_12270 PE=3 SV=1	VMC_12270	1	0.0167077	42.061	2	LNYVIEK(1)TELAANK	0.58728	1	117240
D0WVM8	63	K	Chemotaxis protein CheY OS=Vibrio alginolyticus 40B OX=674977 GN=cheY PE=4 SV=1	cheY	1	6.05584e-12	61.867	3	ADAELK(1)HLPVLMITAEAK	-0.29942	1	11946
D0WVM8	75	K	Chemotaxis protein CheY OS=Vibrio alginolyticus 40B OX=674977 GN=cheY PE=4 SV=1	cheY	1	0.000919353	54.27	2	HLPVLMITAEAK(1)R	1.3563	2	127500
D0WVM8	106	K	Chemotaxis protein CheY OS=Vibrio alginolyticus 40B OX=674977 GN=cheY PE=4 SV=1	cheY	0.999989	0.000146778	113.46	2	EKLDK(1)IFER	-0.38663	1	190340
D0WVM8	6	K	Chemotaxis protein CheY OS=Vibrio alginolyticus 40B OX=674977 GN=cheY PE=4 SV=1	cheY	1	0.00035198	119.06	2	IVK(1)NLLR	-2.0023	1	369830
D0WVM8	101	K	Chemotaxis protein CheY OS=Vibrio alginolyticus 40B OX=674977 GN=cheY PE=4 SV=1	cheY	1	0.00145798	95.311	2	PFTAATLK(1)EK	7.0428	1	127180
D0WVM9	188	K	RNA polymerase sigma factor FliA OS=Vibrio alginolyticus 40B OX=674977 GN=fliA PE=3 SV=1	fliA	1	5.46351e-11	96.946	2	ALVESIK(1)QLPER	-0.3614	1	24294
D0WVM9	236	K	RNA polymerase sigma factor FliA OS=Vibrio alginolyticus 40B OX=674977 GN=fliA PE=3 SV=1	fliA	1	0.00185921	81.099	2	TK(1)LSAWTQND	1.321	1	30392
D0WVN0	181	K	MinD-related protein OS=Vibrio alginolyticus 40B OX=674977 GN=VMC_12300 PE=4 SV=1	VMC_12300	1	0.00228442	65.933	3	LLSK(1)EHQVQR	1.7142	2	83183
D0WVN0	23	K	MinD-related protein OS=Vibrio alginolyticus 40B OX=674977 GN=VMC_12300 PE=4 SV=1	VMC_12300	1	1.04559e-06	99.668	2	LTQPSLTK(1)VIAVTGGK	-0.5735	1	27796
D0WVN0	31	K	MinD-related protein OS=Vibrio alginolyticus 40B OX=674977 GN=VMC_12300 PE=4 SV=1	VMC_12300	1	1.79169e-05	106	2	VIAVTGGK(1)GGVGK	-0.86091	1	41546
D0WVN0	240	K	MinD-related protein OS=Vibrio alginolyticus 40B OX=674977 GN=VMC_12300 PE=4 SV=1	VMC_12300	1	0.000542401	92.732	2	QK(1)IVVDAFPR	-0.071783	1	48446
D0WVN1	22	K	Flagella-associated GTP-binding protein OS=Vibrio alginolyticus 40B OX=674977 GN=flhF PE=3 SV=1	flhF	1	4.18495e-11	124.46	2	EELGAEAVIMSNK(1)K	1.3582	1	10197
D0WVN9	139	K	Flagellar motor switch protein FliM OS=Vibrio alginolyticus 40B OX=674977 GN=fliM PE=3 SV=1	fliM	1	0.00237236	69.716	2	FHAK(1)IEGR	-1.5679	1	19915
D0WVN9	266	K	Flagellar motor switch protein FliM OS=Vibrio alginolyticus 40B OX=674977 GN=fliM PE=3 SV=1	fliM	1	0.000340926	78.043	2	VNLLEK(1)DISLR	0.34961	1	42875
D0WVP7	298	K	Flagellar motor switch protein FliG OS=Vibrio alginolyticus 40B OX=674977 GN=fliG PE=3 SV=1	fliG	1	0.00839997	70.67	2	VFK(1)NMSK	0.8333	1	18744
D0WVQ0	274	K	Acetoacetate metabolism regulatory protein atoC OS=Vibrio alginolyticus 40B OX=674977 GN=atoC PE=4 SV=1	atoC	1	0.000647042	79.311	2	DLK(1)QYVSEGNFR	-15.146	1	50531
D0WVQ0	445	K	Acetoacetate metabolism regulatory protein atoC OS=Vibrio alginolyticus 40B OX=674977 GN=atoC PE=4 SV=1	atoC	1	0.0142248	44.598	2	EMAEK(1)LGISPR	0.48675	1	37580
D0WVQ0	145	K	Acetoacetate metabolism regulatory protein atoC OS=Vibrio alginolyticus 40B OX=674977 GN=atoC PE=4 SV=1	atoC	1	0.000579335	93.467	2	LLALADK(1)VAR	-0.51905	1	136410
D0WVQ2	114	K	Sigma-54 dependent transcriptional activator OS=Vibrio alginolyticus 40B OX=674977 GN=flrA PE=4 SV=1	flrA	1	0.00478235	76.605	2	HCK(1)DFLGR	1.1347	1	83427
D0WVQ2	480	K	Sigma-54 dependent transcriptional activator OS=Vibrio alginolyticus 40B OX=674977 GN=flrA PE=4 SV=1	flrA	1	0.0141183	60.589	2	TTLVEK(1)MR	1.3534	1	83016
D0WVQ3	52	K	Flagellar secretion chaperone FliS OS=Vibrio alginolyticus 40B OX=674977 GN=fliS PE=3 SV=1	fliS	1	1.25069e-14	112.7	2	AAMQAGNIPAK(1)GER	-0.84766	1	59708
D0WVQ7	241	K	Flagellin OS=Vibrio alginolyticus 40B OX=674977 GN=flaB PE=3 SV=1	flaB	1	1.28315e-50	214.32	2	ASVGEDGK(1)LQVFASSQK	0.41737	1	387740
D0WVQ7	342	K	Flagellin OS=Vibrio alginolyticus 40B OX=674977 GN=flaB PE=3 SV=1	flaB	1	9.07795e-24	202.24	2	DTDYAK(1)ETTAMTK	-0.98528	4	965410
D0WVQ7	336	K	Flagellin OS=Vibrio alginolyticus 40B OX=674977 GN=flaB PE=3 SV=1	flaB	1	0.00285734	88.921	2	IK(1)DTDYAK	2.4365	1	438430
D0WVQ7	42	K	Flagellin OS=Vibrio alginolyticus 40B OX=674977 GN=flaB PE=3 SV=1	flaB	1	4.3076e-90	297.77	2	INSAK(1)DDAAGLQISNR	-1.1602	3	1461700
D0WVQ7	37	K	Flagellin OS=Vibrio alginolyticus 40B OX=674977 GN=flaB PE=3 SV=1	flaB	1	0.00013902	115.41	2	LSSGYK(1)INSAK	1.5629	1	489960
D0WVR1	45	K	Probable Fe(2+)-trafficking protein OS=Vibrio alginolyticus 40B OX=674977 GN=VMC_12610 PE=3 SV=1	VMC_12610	1	9.56834e-26	139.7	3	EAWAQWQHK(1)QTMLINEK	0.064419	1	42172
D0WVR1	53	K	Probable Fe(2+)-trafficking protein OS=Vibrio alginolyticus 40B OX=674977 GN=VMC_12610 PE=3 SV=1	VMC_12610	1	0.00131908	110.22	2	QTMLINEK(1)K	-0.41918	1	220910
D0WVR1	54	K	Probable Fe(2+)-trafficking protein OS=Vibrio alginolyticus 40B OX=674977 GN=VMC_12610 PE=3 SV=1	VMC_12610	1	0.000267212	116.13	2	K(1)LNMMDPEHR	-1.5602	2	97011
D0WVR3	218	K	tRNA (guanine-N(7)-)-methyltransferase OS=Vibrio alginolyticus 40B OX=674977 GN=trmB PE=3 SV=1	trmB	1	0.0119725	58.916	2	PLTK(1)FEAR	0.060058	1	63757
D0WVR4	281	K	UPF0020 domain-containing protein OS=Vibrio alginolyticus 40B OX=674977 GN=VMC_12640 PE=4 SV=1	VMC_12640	1	0.0156129	46.033	2	EALPAWK(1)VVLK	-1.016	1	29076
D0WVR4	238	K	UPF0020 domain-containing protein OS=Vibrio alginolyticus 40B OX=674977 GN=VMC_12640 PE=4 SV=1	VMC_12640	1	0.0591693	51.864	2	IADQVVK(1)K	-1.2927	1	65701
D0WVR4	111	K	UPF0020 domain-containing protein OS=Vibrio alginolyticus 40B OX=674977 GN=VMC_12640 PE=4 SV=1	VMC_12640	1	0.000113572	106	2	YTGK(1)TNEQFTR	0.034329	1	26662
D0WVR7	13	K	dITP/XTP pyrophosphatase OS=Vibrio alginolyticus 40B OX=674977 GN=VMC_12670 PE=3 SV=1	VMC_12670	1	1.63071e-22	155.57	2	IVLATGNQGK(1)VR	-1.3842	1	136310
D0WVS1	240	K	Pyrroline-5-carboxylate reductase OS=Vibrio alginolyticus 40B OX=674977 GN=proC PE=3 SV=1	proC	1	9.18581e-28	203.93	2	ENVTSK(1)GGTTAEALR	1.1657	1	123300
D0WVS2	90	K	Pyridoxal phosphate homeostasis protein OS=Vibrio alginolyticus 40B OX=674977 GN=VMC_12720 PE=3 SV=1	VMC_12720	1	2.14383e-09	130.71	2	IEWHFIGPIQSNK(1)SR	0.57075	2	148870
D0WVS3	123	K	Twitching motility protein PilT OS=Vibrio alginolyticus 40B OX=674977 GN=pilT PE=3 SV=1	pilT	1	2.94323e-05	73.262	2	IANAEK(1)GLVLVTGPTGSGK	1.7554	1	125450
D0WVS3	249	K	Twitching motility protein PilT OS=Vibrio alginolyticus 40B OX=674977 GN=pilT PE=3 SV=1	pilT	1	1.45465e-08	103.76	2	IIDVFPGSDK(1)DMVR	-0.28056	2	155500
D0WVS3	267	K	Twitching motility protein PilT OS=Vibrio alginolyticus 40B OX=674977 GN=pilT PE=3 SV=1	pilT	1	0.00490915	67.507	2	SVIAQK(1)LLK	1.5229	1	152240
D0WVS4	120	K	Twitching motility protein PilU OS=Vibrio alginolyticus 40B OX=674977 GN=VMC_12740 PE=3 SV=1	VMC_12740	1	4.55684e-05	86.243	2	LPLVLQDLAIAK(1)R	-1.5492	1	9556.1
D0WVS7	17	K	Glutathione synthetase OS=Vibrio alginolyticus 40B OX=674977 GN=gshB PE=3 SV=1	gshB	1	7.21052e-06	65.408	2	LGIVMDPISSINIK(1)K	0.89406	1	21412
D0WVS8	118	K	Ribosomal RNA small subunit methyltransferase E OS=Vibrio alginolyticus 40B OX=674977 GN=VMC_12780 PE=3 SV=1	VMC_12780	1	0.0186998	40.502	2	CGVK(1)LDQK	1.7103	1	7304.6
D0WVS8	91	K	Ribosomal RNA small subunit methyltransferase E OS=Vibrio alginolyticus 40B OX=674977 GN=VMC_12780 PE=3 SV=1	VMC_12780	1	2.0336e-05	144.47	2	GDK(1)MEFTIQK	-0.66086	1	49637
D0WVT2	3	K	S-adenosylmethionine synthase OS=Vibrio alginolyticus 40B OX=674977 GN=metK PE=3 SV=1	metK	1	2.11743e-32	199.84	2	AK(1)HLFTSESVSEGHPDK	0.23344	2	419840
D0WVT2	270	K	S-adenosylmethionine synthase OS=Vibrio alginolyticus 40B OX=674977 GN=metK PE=3 SV=1	metK	1	0.0121074	67.464	2	DPSK(1)VDR	0.18237	1	68493
D0WVT2	373	K	S-adenosylmethionine synthase OS=Vibrio alginolyticus 40B OX=674977 GN=metK PE=3 SV=1	metK	1	4.02011e-05	97.175	2	EEFPWEATDK(1)AALLR	0.51577	1	27994
D0WVT2	266	K	S-adenosylmethionine synthase OS=Vibrio alginolyticus 40B OX=674977 GN=metK PE=3 SV=1	metK	1	2.13276e-08	127.03	2	HGGGAFSGK(1)DPSK	0.1296	1	346110
D0WVT2	246	K	S-adenosylmethionine synthase OS=Vibrio alginolyticus 40B OX=674977 GN=metK PE=3 SV=1	metK	1	0.00183433	81.335	2	K(1)IIVDTYGGAAR	-0.81435	1	230260
D0WVT2	148	K	S-adenosylmethionine synthase OS=Vibrio alginolyticus 40B OX=674977 GN=metK PE=3 SV=1	metK	1	0.000398123	123.5	2	LVQK(1)QAEVR	0.061156	1	1036500
D0WVT2	109	K	S-adenosylmethionine synthase OS=Vibrio alginolyticus 40B OX=674977 GN=metK PE=3 SV=1	metK	1	6.66456e-46	273.81	2	QSPDINQGVDK(1)ADPK	-0.071586	2	481770
D0WVT2	284	K	S-adenosylmethionine synthase OS=Vibrio alginolyticus 40B OX=674977 GN=metK PE=3 SV=1	metK	1	8.01464e-15	124.06	2	YVAK(1)NIVAAGMADR	-0.18803	1	394700
D0WVT3	570	K	Transketolase OS=Vibrio alginolyticus 40B OX=674977 GN=VMC_12830 PE=3 SV=1	VMC_12830	1	4.32425e-31	153.52	2	TAEQVADIAK(1)GAYILK	-2.2452	2	410550
D0WVT3	623	K	Transketolase OS=Vibrio alginolyticus 40B OX=674977 GN=VMC_12830 PE=3 SV=1	VMC_12830	1	7.24257e-56	181.08	2	VVSMPSTDAFDK(1)QDAAYR	-0.15302	1	871430
D0WVT6	218	K	D-erythrose-4-phosphate dehydrogenase OS=Vibrio alginolyticus 40B OX=674977 GN=epd PE=3 SV=1	epd	1	5.90387e-12	97.084	2	AASQSIIPVDTK(1)LHK	-0.85715	2	176700
D0WVT6	221	K	D-erythrose-4-phosphate dehydrogenase OS=Vibrio alginolyticus 40B OX=674977 GN=epd PE=3 SV=1	epd	1	0.0181319	65.313	2	LHK(1)GIER	0.66728	1	57906
D0WVT6	25	K	D-erythrose-4-phosphate dehydrogenase OS=Vibrio alginolyticus 40B OX=674977 GN=epd PE=3 SV=1	epd	1	3.11097e-06	117.99	2	AVYESGK(1)HQQIK	0.60334	1	82970
D0WVT6	233	K	D-erythrose-4-phosphate dehydrogenase OS=Vibrio alginolyticus 40B OX=674977 GN=epd PE=3 SV=1	epd	1	2.57872e-06	127.03	2	FSNK(1)FEAISVR	1.2685	1	165870
D0WVT7	27	K	Phosphoglycerate kinase OS=Vibrio alginolyticus 40B OX=674977 GN=pgk PE=3 SV=1	pgk	1	5.41649e-05	108.4	2	ADLNVPVK(1)DGK	1.5868	3	2086800
D0WVT7	30	K	Phosphoglycerate kinase OS=Vibrio alginolyticus 40B OX=674977 GN=pgk PE=3 SV=1	pgk	1	7.44392e-08	150.53	2	DGK(1)VTSDAR	0.69481	2	252680
D0WVT7	180	K	Phosphoglycerate kinase OS=Vibrio alginolyticus 40B OX=674977 GN=pgk PE=3 SV=1	pgk	1	6.51355e-06	80.026	3	AMDK(1)PARPMVAIVGGSK	0.63287	2	155630
D0WVT7	193	K	Phosphoglycerate kinase OS=Vibrio alginolyticus 40B OX=674977 GN=pgk PE=3 SV=1	pgk	1	2.62646e-08	112.73	2	PMVAIVGGSK(1)VSTK	-0.44039	3	470230
D0WVT7	197	K	Phosphoglycerate kinase OS=Vibrio alginolyticus 40B OX=674977 GN=pgk PE=3 SV=1	pgk	1	3.61191e-12	126.21	2	VSTK(1)LTVLESLSK	0.17085	1	203080
D0WVT7	53	K	Phosphoglycerate kinase OS=Vibrio alginolyticus 40B OX=674977 GN=pgk PE=3 SV=1	pgk	1	2.80151e-32	183.7	3	HCLEAGAK(1)VMVTSHLGR	-1.1591	1	136290
D0WVT7	45	K	Phosphoglycerate kinase OS=Vibrio alginolyticus 40B OX=674977 GN=pgk PE=3 SV=1	pgk	1	1.18731e-15	133.13	2	IIASLPTIK(1)HCLEAGAK	-1.922	2	1493600
D0WVT7	244	K	Phosphoglycerate kinase OS=Vibrio alginolyticus 40B OX=674977 GN=pgk PE=3 SV=1	pgk	1	2.08822e-23	157.54	2	K(1)LMDECAIPVATDVACAK	0.17114	2	247920
D0WVT7	14	K	Phosphoglycerate kinase OS=Vibrio alginolyticus 40B OX=674977 GN=pgk PE=3 SV=1	pgk	1	1.22128e-12	201.21	2	MTDLDLAGK(1)R	-0.38637	2	3881400
D0WVT7	243	K	Phosphoglycerate kinase OS=Vibrio alginolyticus 40B OX=674977 GN=pgk PE=3 SV=1	pgk	1	5.88539e-23	203.8	2	SLYEADLVETAK(1)K	1.8783	1	1713000
D0WVT7	5	K	Phosphoglycerate kinase OS=Vibrio alginolyticus 40B OX=674977 GN=pgk PE=3 SV=1	pgk	1	2.44332e-08	104.04	2	SVIK(1)MTDLDLAGK	0.58711	1	1060600
D0WVT8	9	K	Fructose-bisphosphate aldolase OS=Vibrio alginolyticus 40B OX=674977 GN=fbaA PE=3 SV=1	fbaA	1	9.12535e-16	129.04	2	IFDFVK(1)PGVISGDDVQK	0.19776	3	3797900
D0WVT8	20	K	Fructose-bisphosphate aldolase OS=Vibrio alginolyticus 40B OX=674977 GN=fbaA PE=3 SV=1	fbaA	1	2.51012e-40	218.58	2	PGVISGDDVQK(1)VFEVAK	-1.663	1	479840
D0WVT8	3	K	Fructose-bisphosphate aldolase OS=Vibrio alginolyticus 40B OX=674977 GN=fbaA PE=3 SV=1	fbaA	1	9.39079e-32	175.69	2	SK(1)IFDFVK	1.0696	2	1579700
D0WVU4	3	K	2-oxoglutarate reductase OS=Vibrio alginolyticus 40B OX=674977 GN=serA PE=3 SV=1	serA	1	0.00339916	62.88	2	AK(1)VSLEK	0.10195	1	34887
D0WVU4	130	K	2-oxoglutarate reductase OS=Vibrio alginolyticus 40B OX=674977 GN=serA PE=3 SV=1	serA	1	0.00121035	103.87	2	GIPEK(1)NALAHR	-1.1987	1	410010
D0WVU4	347	K	2-oxoglutarate reductase OS=Vibrio alginolyticus 40B OX=674977 GN=serA PE=3 SV=1	serA	1	0.00100366	76.833	2	LLHIHK(1)NR	-0.42254	1	55660
D0WVU5	16	K	Ribose-5-phosphate isomerase A OS=Vibrio alginolyticus 40B OX=674977 GN=rpiA PE=3 SV=1	rpiA	1	5.0482e-07	115.41	2	AAGWAALK(1)YVEK	0.9942	1	521720
D0WVU5	47	K	Ribose-5-phosphate isomerase A OS=Vibrio alginolyticus 40B OX=674977 GN=rpiA PE=3 SV=1	rpiA	1	4.69929e-15	131.06	2	DDIK(1)GAVSSSVASTER	0.2471	1	218100
D0WVU5	149	K	Ribose-5-phosphate isomerase A OS=Vibrio alginolyticus 40B OX=674977 GN=rpiA PE=3 SV=1	rpiA	1	0.000128912	84.309	2	ELVK(1)LGGDPAYR	-0.39108	1	499520
D0WVU5	94	K	Ribose-5-phosphate isomerase A OS=Vibrio alginolyticus 40B OX=674977 GN=rpiA PE=3 SV=1	rpiA	1	1.19485e-07	122.51	2	EMIK(1)GGGAALTR	-2.0858	1	427630
D0WVU5	8	K	Ribose-5-phosphate isomerase A OS=Vibrio alginolyticus 40B OX=674977 GN=rpiA PE=3 SV=1	rpiA	1	0.0138661	58.426	2	K(1)AAGWAALK	-0.067423	1	36832
D0WVU5	7	K	Ribose-5-phosphate isomerase A OS=Vibrio alginolyticus 40B OX=674977 GN=rpiA PE=3 SV=1	rpiA	1	0.000526444	125.98	2	MTQDEMK(1)K	-0.40288	2	462170
D0WVU7	39	K	Cell division protein ZapA OS=Vibrio alginolyticus 40B OX=674977 GN=VMC_12970 PE=3 SV=1	VMC_12970	1	0.0185937	60.709	2	LK(1)EMSER	0.80504	1	32435
D0WVU9	391	K	2-octaprenyl-6-methoxyphenol hydroxylase OS=Vibrio alginolyticus 40B OX=674977 GN=ubiH PE=3 SV=1	ubiH	1	0.021474	70.67	2	HTLGLVK(1)R	-1.4821	1	41789
D0WVV0	364	K	FAD_binding_3 domain-containing protein OS=Vibrio alginolyticus 40B OX=674977 GN=VMC_13000 PE=3 SV=1	VMC_13000	1	0.0289842	53.517	2	DLFSGENPAK(1)K	5.7147	1	75062
D0WVV1	109	K	tRNA_edit domain-containing protein OS=Vibrio alginolyticus 40B OX=674977 GN=VMC_13010 PE=4 SV=1	VMC_13010	1	0.00294095	50.297	2	IGTVTPLLLK(1)R	-1.2292	1	5585.6
D0WVV2	70	K	tRNA-modifying protein YgfZ OS=Vibrio alginolyticus 40B OX=674977 GN=VMC_13020 PE=3 SV=1	VMC_13020	1	0.000704484	93.561	2	GK(1)VWSVFR	-0.27727	1	137220
D0WVV3	84	K	FAD assembly factor SdhE OS=Vibrio alginolyticus 40B OX=674977 GN=VMC_13030 PE=3 SV=1	VMC_13030	1	1.99586e-05	154.35	2	IVAHNLSK(1)VR	0.54847	2	617430
D0WVV3	76	K	FAD assembly factor SdhE OS=Vibrio alginolyticus 40B OX=674977 GN=VMC_13030 PE=3 SV=1	VMC_13030	1	3.35018e-27	186.67	3	SENLGHAAMVDK(1)IVAHNLSK	0.16643	1	301580
D0WVV4	326	K	L-aspartate oxidase OS=Vibrio alginolyticus 40B OX=674977 GN=nadB PE=3 SV=1	nadB	1	0.0517801	45.489	2	AIDFEMK(1)R	-0.48244	1	78131
D0WVV4	195	K	L-aspartate oxidase OS=Vibrio alginolyticus 40B OX=674977 GN=nadB PE=3 SV=1	nadB	1	4.06674e-15	122.66	2	HNALDLITEDK(1)IGGDK	-0.86721	1	37374
D0WVV4	56	K	L-aspartate oxidase OS=Vibrio alginolyticus 40B OX=674977 GN=nadB PE=3 SV=1	nadB	1	0.000162686	67.548	2	VANHCK(1)VMVLSK	-1.053	2	75189
D0WVV4	62	K	L-aspartate oxidase OS=Vibrio alginolyticus 40B OX=674977 GN=nadB PE=3 SV=1	nadB	1	0.00579148	62.88	2	VMVLSK(1)GPR	-1.9213	1	65183
D0WVV5	126	K	RNA polymerase sigma factor OS=Vibrio alginolyticus 40B OX=674977 GN=rpoE PE=3 SV=1	rpoE	1	5.66579e-10	117.41	2	EISNPENLTLSK(1)ELQR	1.5826	1	41509
D0WVV5	84	K	RNA polymerase sigma factor OS=Vibrio alginolyticus 40B OX=674977 GN=rpoE PE=3 SV=1	rpoE	1	0.00139891	50.09	3	IAVNTAK(1)NHIVAQGR	-3.2147	1	27853
D0WVV5	32	K	RNA polymerase sigma factor OS=Vibrio alginolyticus 40B OX=674977 GN=rpoE PE=3 SV=1	rpoE	1	1.80939e-09	178.95	2	YQNK(1)VCNLISR	-0.060732	1	56179
D0WVW0	516	K	Elongation factor 4 OS=Vibrio alginolyticus 40B OX=674977 GN=lepA PE=3 SV=1	lepA	1	0.00477217	78.178	2	MK(1)EFIPR	-0.35056	2	65104
D0WVW0	17	K	Elongation factor 4 OS=Vibrio alginolyticus 40B OX=674977 GN=lepA PE=3 SV=1	lepA	1	1.6225e-05	58.508	3	NFSIIAHIDHGK(1)STLSDR	1.2949	1	22436
D0WVW1	125	K	Signal peptidase I OS=Vibrio alginolyticus 40B OX=674977 GN=lepB PE=3 SV=1	lepB	1	0.000388929	99.174	2	TQLVETGK(1)PER	-0.28556	1	99654
D0WVW1	112	K	Signal peptidase I OS=Vibrio alginolyticus 40B OX=674977 GN=lepB PE=3 SV=1	lepB	1	2.25341e-06	94.804	2	YAYGLK(1)DPVWR	0.59333	2	80312
D0WVW2	147	K	Ribonuclease 3 OS=Vibrio alginolyticus 40B OX=674977 GN=rnc PE=3 SV=1	rnc	1	2.95257e-06	123.42	2	LEAIK(1)PGVSQK	2.9619	1	28057
D0WVW2	153	K	Ribonuclease 3 OS=Vibrio alginolyticus 40B OX=674977 GN=rnc PE=3 SV=1	rnc	1	6.23956e-14	130.71	2	LEAIKPGVSQK(1)DPK	1.0185	2	124680
D0WVW2	101	K	Ribonuclease 3 OS=Vibrio alginolyticus 40B OX=674977 GN=rnc PE=3 SV=1	rnc	1	0.014962	51.531	2	LGPGELK(1)SGGFR	-1.0742	1	23482
D0WVW2	34	K	Ribonuclease 3 OS=Vibrio alginolyticus 40B OX=674977 GN=rnc PE=3 SV=1	rnc	1	0.0111934	56.202	2	SANSK(1)HNER	-1.3828	1	9069.1
D0WVW3	129	K	GTPase Era OS=Vibrio alginolyticus 40B OX=674977 GN=era PE=3 SV=1	era	1	0.0629538	47.561	2	DDEMVLTK(1)LQK	2.7615	1	42031
D0WVW3	132	K	GTPase Era OS=Vibrio alginolyticus 40B OX=674977 GN=era PE=3 SV=1	era	1	2.04667e-19	136.06	2	LQK(1)SNFPVVLCVNK	0.28505	1	71539
D0WVW3	163	K	GTPase Era OS=Vibrio alginolyticus 40B OX=674977 GN=era PE=3 SV=1	era	1	8.49773e-07	144.51	2	K(1)MDFVDVVPISAK	0.30791	1	25004
D0WVW3	291	K	GTPase Era OS=Vibrio alginolyticus 40B OX=674977 GN=era PE=3 SV=1	era	1	0.00622665	40.386	2	K(1)VYLETWVK	-0.89125	1	19907
D0WVW3	45	K	GTPase Era OS=Vibrio alginolyticus 40B OX=674977 GN=era PE=3 SV=1	era	1	0.00105927	81.163	2	STLLNK(1)ILGQK	-5.5863	1	10066
D0WVW5	23	K	Pyridoxine 5'-phosphate synthase OS=Vibrio alginolyticus 40B OX=674977 GN=pdxJ PE=3 SV=1	pdxJ	1	8.72041e-07	65.212	3	GTK(1)YPDPVHAAEIAER	-1.4073	1	270420
D0WVW7	362	K	Glutamate synthase, small subunit OS=Vibrio alginolyticus 40B OX=674977 GN=gltD PE=4 SV=1	gltD	1	1.29266e-05	102.03	2	EFIGNDK(1)GEVTGLR	-15.885	1	18742
D0WVW7	17	K	Glutamate synthase, small subunit OS=Vibrio alginolyticus 40B OX=674977 GN=gltD PE=4 SV=1	gltD	1	0.0133946	45.939	2	ELPQK(1)IDPAER	0.19223	1	15893
D0WVW8	1141	K	Glutamate synthase, large subunit OS=Vibrio alginolyticus 40B OX=674977 GN=gltB PE=3 SV=1	gltB	1	0.00116937	68.108	3	CHK(1)NTCPVGIATQNK	1.1254	1	8822.7
D0WVW8	241	K	Glutamate synthase, large subunit OS=Vibrio alginolyticus 40B OX=674977 GN=gltB PE=3 SV=1	gltB	1	8.742e-06	126.82	2	FSTNTFPK(1)WR	0.33488	1	34713
D0WVW8	839	K	Glutamate synthase, large subunit OS=Vibrio alginolyticus 40B OX=674977 GN=gltB PE=3 SV=1	gltB	1	1.11286e-11	123.99	2	NYDQFK(1)QYATAVDK	3.0094	1	23521
D0WVW8	939	K	Glutamate synthase, large subunit OS=Vibrio alginolyticus 40B OX=674977 GN=gltB PE=3 SV=1	gltB	1	0.0221788	41.824	2	SAIK(1)QVASGR	-1.105	1	42804
D0WVW8	762	K	Glutamate synthase, large subunit OS=Vibrio alginolyticus 40B OX=674977 GN=gltB PE=3 SV=1	gltB	1	5.02509e-07	124.06	2	SVVDK(1)YFTGTVSR	-0.0081846	1	32066
D0WVW8	452	K	Glutamate synthase, large subunit OS=Vibrio alginolyticus 40B OX=674977 GN=gltB PE=3 SV=1	gltB	1	0.000474737	77.358	2	WVEENLLSLK(1)K	-3.5626	1	10852
D0WVX1	190	K	Aerobic respiration control sensor protein OS=Vibrio alginolyticus 40B OX=674977 GN=arcB PE=4 SV=1	arcB	1	0.00135353	67.507	2	AMEELTGK(1)K	-0.61467	1	74318
D0WVX1	283	K	Aerobic respiration control sensor protein OS=Vibrio alginolyticus 40B OX=674977 GN=arcB PE=4 SV=1	arcB	1	0.000252619	68.108	2	DK(1)TTFISTISHELR	-1.4299	1	7031.9
D0WVX1	726	K	Aerobic respiration control sensor protein OS=Vibrio alginolyticus 40B OX=674977 GN=arcB PE=4 SV=1	arcB	1	2.01388e-08	142.51	2	DQDGIVSEAHK(1)IK	-0.93744	1	31062
D0WVX1	278	K	Aerobic respiration control sensor protein OS=Vibrio alginolyticus 40B OX=674977 GN=arcB PE=4 SV=1	arcB	1	0.00269988	59.645	2	HEESLEK(1)ASR	-0.27009	1	19444
D0WVX1	239	K	Aerobic respiration control sensor protein OS=Vibrio alginolyticus 40B OX=674977 GN=arcB PE=4 SV=1	arcB	1	0.00145468	98.009	2	K(1)HYFELR	0.30986	1	21735
D0WVX3	178	K	Aerobic respiration control protein ArcA OS=Vibrio alginolyticus 40B OX=674977 GN=arcA PE=4 SV=1	arcA	1	1.17789e-09	101.64	2	ALLHFCENPGK(1)IQTR	-1.9628	2	724300
D0WVX3	195	K	Aerobic respiration control protein ArcA OS=Vibrio alginolyticus 40B OX=674977 GN=arcA PE=4 SV=1	arcA	1	0.0102779	67.464	2	ELK(1)PHDR	0.84318	1	132380
D0WVX3	210	K	Aerobic respiration control protein ArcA OS=Vibrio alginolyticus 40B OX=674977 GN=arcA PE=4 SV=1	arcA	1	1.7395e-15	151.41	3	K(1)HFESVSGTPEIIATIHGEGYR	1.1497	1	116070
D0WVY0	133	K	Oxygen-insensitive NAD(P)H nitroreductase OS=Vibrio alginolyticus 40B OX=674977 GN=VMC_13300 PE=3 SV=1	VMC_13300	1	8.42487e-05	73.891	2	FDLK(1)DANHWMEK	0.38924	1	13859
D0WVY0	114	K	Oxygen-insensitive NAD(P)H nitroreductase OS=Vibrio alginolyticus 40B OX=674977 GN=VMC_13300 PE=3 SV=1	VMC_13300	1	7.64659e-05	99.34	2	FPTEEAK(1)AAVR	-0.81767	1	71789
D0WVY0	62	K	Oxygen-insensitive NAD(P)H nitroreductase OS=Vibrio alginolyticus 40B OX=674977 GN=VMC_13300 PE=3 SV=1	VMC_13300	1	9.68342e-13	104.04	2	IAK(1)AAQENYAFNAAK	-2.465	1	13752
D0WVY0	14	K	Oxygen-insensitive NAD(P)H nitroreductase OS=Vibrio alginolyticus 40B OX=674977 GN=VMC_13300 PE=3 SV=1	VMC_13300	1	0.000610544	92.428	2	YSTK(1)VFDPTR	-1.0134	1	123670
D0WVY2	249	K	Putative cyclodextrin glucanotransferase OS=Vibrio alginolyticus 40B OX=674977 GN=VMC_13320 PE=4 SV=1	VMC_13320	1	0.0121214	65.313	2	AYLK(1)ESYR	-0.60532	1	22538
D0WVY2	645	K	Putative cyclodextrin glucanotransferase OS=Vibrio alginolyticus 40B OX=674977 GN=VMC_13320 PE=4 SV=1	VMC_13320	1	0.0167287	48.157	2	FAIYSTEK(1)K	2.8601	1	29752
D0WVZ5	344	K	Putative tyrosine kinase OS=Vibrio alginolyticus 40B OX=674977 GN=VMC_13450 PE=3 SV=1	VMC_13450	1	0.000136626	83.474	3	FTQDHPAYK(1)SLLDK	0.062506	1	69441
D0WVZ5	366	K	Putative tyrosine kinase OS=Vibrio alginolyticus 40B OX=674977 GN=VMC_13450 PE=3 SV=1	VMC_13450	1	0.0346704	51.456	2	QVQK(1)LPK	-2.3882	2	35255
D0WW03	48	K	Putative carboxypeptidase G2 OS=Vibrio alginolyticus 40B OX=674977 GN=VMC_13530 PE=4 SV=1	VMC_13530	1	0.0232925	74.849	2	YQAMSGWSVK(1)R	-2.8021	1	51619
D0WW04	20	K	Gate domain-containing protein OS=Vibrio alginolyticus 40B OX=674977 GN=VMC_13540 PE=4 SV=1	VMC_13540	1	6.3609e-05	70.806	2	KPMVTDIFVEGAK(1)K	2.4672	1	6141.4
D0WW05	246	K	Gate domain-containing protein OS=Vibrio alginolyticus 40B OX=674977 GN=VMC_13550 PE=4 SV=1	VMC_13550	1	5.20279e-08	106.11	2	QDQNK(1)SENLKEETA	-1.9929	2	11513
D0WW05	160	K	Gate domain-containing protein OS=Vibrio alginolyticus 40B OX=674977 GN=VMC_13550 PE=4 SV=1	VMC_13550	1	0.00015809	126.29	2	QLK(1)DEGHLTK	-1.402	1	30143
D0WW06	188	K	Putative outer membrane protein OS=Vibrio alginolyticus 40B OX=674977 GN=VMC_13560 PE=4 SV=1	VMC_13560	0.999967	0.000767049	46.358	3	KTGTEAQLVDDK(1)ETK	2.7206	1	7212.6
D0WW07	227	K	Alpha-amylase OS=Vibrio alginolyticus 40B OX=674977 GN=VMC_13570 PE=4 SV=1	VMC_13570	1	0.00399838	49.097	2	DGK(1)EEIGTFHGGDLK	-0.85654	1	45869
D0WW07	74	K	Alpha-amylase OS=Vibrio alginolyticus 40B OX=674977 GN=VMC_13570 PE=4 SV=1	VMC_13570	1	0.00236139	56.378	2	FNK(1)PIALNCGK	-2.6163	1	14239
D0WW07	244	K	Alpha-amylase OS=Vibrio alginolyticus 40B OX=674977 GN=VMC_13570 PE=4 SV=1	VMC_13570	1	0.000600094	87.895	2	GVIEK(1)LDYIK	-0.51542	1	62921
D0WW07	475	K	Alpha-amylase OS=Vibrio alginolyticus 40B OX=674977 GN=VMC_13570 PE=4 SV=1	VMC_13570	1	0.00132048	83.623	2	HVEGDVWK(1)R	0.99859	1	109110
D0WW07	69	K	Alpha-amylase OS=Vibrio alginolyticus 40B OX=674977 GN=VMC_13570 PE=4 SV=1	VMC_13570	1	3.45414e-25	165.02	2	ITGVEGDCVAPDGQK(1)VK	-0.73885	1	158790
D0WW07	351	K	Alpha-amylase OS=Vibrio alginolyticus 40B OX=674977 GN=VMC_13570 PE=4 SV=1	VMC_13570	1	0.00485739	83.623	2	K(1)WGDWQPK	-1.0944	2	83014
D0WW07	478	K	Alpha-amylase OS=Vibrio alginolyticus 40B OX=674977 GN=VMC_13570 PE=4 SV=1	VMC_13570	1	8.39846e-07	102.03	2	LK(1)EEASSSLEQWR	-2.1708	1	65616
D0WW07	89	K	Alpha-amylase OS=Vibrio alginolyticus 40B OX=674977 GN=VMC_13570 PE=4 SV=1	VMC_13570	1	0.00217389	58.426	2	PTELPLK(1)IR	-0.37823	1	16354
D0WW07	189	K	Alpha-amylase OS=Vibrio alginolyticus 40B OX=674977 GN=VMC_13570 PE=4 SV=1	VMC_13570	1	0.000548875	101.82	2	TK(1)EAVPFDYR	-2.967	1	117540
D0WW07	467	K	Alpha-amylase OS=Vibrio alginolyticus 40B OX=674977 GN=VMC_13570 PE=4 SV=1	VMC_13570	1	1.0558e-06	91.245	2	VDTVK(1)HVEGDVWK	-0.76183	1	82176
D0WW09	597	K	1,4-alpha-glucan branching enzyme GlgB OS=Vibrio alginolyticus 40B OX=674977 GN=glgB PE=3 SV=1	glgB	1	2.59973e-05	98.009	2	AYYGYMYGQPGK(1)K	-0.011109	1	147080
D0WW09	572	K	1,4-alpha-glucan branching enzyme GlgB OS=Vibrio alginolyticus 40B OX=674977 GN=glgB PE=3 SV=1	glgB	1	7.62835e-18	142.03	3	GSIHNK(1)MPGDEWQQTANLR	-0.09299	1	26394
D0WW09	264	K	1,4-alpha-glucan branching enzyme GlgB OS=Vibrio alginolyticus 40B OX=674977 GN=glgB PE=3 SV=1	glgB	1	0.0124714	51.531	2	YQWQDAK(1)WQNR	-1.7655	1	8011.3
D0WW10	482	K	4-alpha-glucanotransferase OS=Vibrio alginolyticus 40B OX=674977 GN=malQ PE=3 SV=1	malQ	1	1.69479e-05	158.61	2	ANMK(1)HCGALR	0.867	2	721550
D0WW10	630	K	4-alpha-glucanotransferase OS=Vibrio alginolyticus 40B OX=674977 GN=malQ PE=3 SV=1	malQ	1	0.00342936	74.424	2	CK(1)QGILDSVR	1.0635	1	113720
D0WW10	407	K	4-alpha-glucanotransferase OS=Vibrio alginolyticus 40B OX=674977 GN=malQ PE=3 SV=1	malQ	1	3.20182e-25	150.85	2	EAQALAEEK(1)GMAVGLYR	-0.72971	2	136910
D0WW10	605	K	4-alpha-glucanotransferase OS=Vibrio alginolyticus 40B OX=674977 GN=malQ PE=3 SV=1	malQ	1	5.87521e-11	139.02	2	GFWHCDDLK(1)MGR	1.0581	2	209650
D0WW10	315	K	4-alpha-glucanotransferase OS=Vibrio alginolyticus 40B OX=674977 GN=malQ PE=3 SV=1	malQ	1	1.288e-05	142.04	2	HLDK(1)NTDR	2.438	1	401650
D0WW10	71	K	4-alpha-glucanotransferase OS=Vibrio alginolyticus 40B OX=674977 GN=malQ PE=3 SV=1	malQ	1	0.00088319	81.799	2	K(1)DVLAPVLVLR	-1.4855	1	91676
D0WW10	180	K	4-alpha-glucanotransferase OS=Vibrio alginolyticus 40B OX=674977 GN=malQ PE=3 SV=1	malQ	1	0.00185534	66.953	2	K(1)LWGPSIQLYTLR	-1.2083	1	10508
D0WW10	155	K	4-alpha-glucanotransferase OS=Vibrio alginolyticus 40B OX=674977 GN=malQ PE=3 SV=1	malQ	1	1.16978e-06	123.99	2	K(1)TPYEMSLIITPK	1.4865	1	151340
D0WW10	67	K	4-alpha-glucanotransferase OS=Vibrio alginolyticus 40B OX=674977 GN=malQ PE=3 SV=1	malQ	1	0.00178463	82.716	2	LLASAEK(1)K	1.6725	1	1196700
D0WW10	503	K	4-alpha-glucanotransferase OS=Vibrio alginolyticus 40B OX=674977 GN=malQ PE=3 SV=1	malQ	1	0.000745975	91.783	2	LWWIPK(1)GEK	0.20301	1	356900
D0WW10	146	K	4-alpha-glucanotransferase OS=Vibrio alginolyticus 40B OX=674977 GN=malQ PE=3 SV=1	malQ	1	1.62188e-11	124.06	2	NLAWGYHK(1)LIISR	0.46402	2	58986
D0WW11	795	K	Alpha-1,4 glucan phosphorylase OS=Vibrio alginolyticus 40B OX=674977 GN=malP PE=3 SV=1	malP	1	2.91653e-15	128.41	2	AILNTALVGK(1)FTSDR	-1.3323	1	55920
D0WW11	784	K	Alpha-1,4 glucan phosphorylase OS=Vibrio alginolyticus 40B OX=674977 GN=malP PE=3 SV=1	malP	1	0.00479725	82.716	2	DQAGWAK(1)K	0.3152	1	558270
D0WW11	785	K	Alpha-1,4 glucan phosphorylase OS=Vibrio alginolyticus 40B OX=674977 GN=malP PE=3 SV=1	malP	1	5.96785e-06	147.78	2	K(1)AILNTALVGK	-0.28211	1	96634
D0WW11	811	K	Alpha-1,4 glucan phosphorylase OS=Vibrio alginolyticus 40B OX=674977 GN=malP PE=3 SV=1	malP	1	1.60147e-11	135.5	2	DYVNNIWK(1)LEAVK	-2.5492	1	68200
D0WW11	522	K	Alpha-1,4 glucan phosphorylase OS=Vibrio alginolyticus 40B OX=674977 GN=malP PE=3 SV=1	malP	1	0.031784	51.456	2	EFMAVK(1)K	-0.69947	1	220340
D0WW11	449	K	Alpha-1,4 glucan phosphorylase OS=Vibrio alginolyticus 40B OX=674977 GN=malP PE=3 SV=1	malP	1	0.000317861	41.87	3	K(1)DLFPEFHEMYPTR	-0.021021	1	18967
D0WW11	12	K	Alpha-1,4 glucan phosphorylase OS=Vibrio alginolyticus 40B OX=674977 GN=malP PE=3 SV=1	malP	1	1.01514e-05	158.37	2	K(1)SFQESVK	-0.12659	1	233230
D0WW11	19	K	Alpha-1,4 glucan phosphorylase OS=Vibrio alginolyticus 40B OX=674977 GN=malP PE=3 SV=1	malP	1	0.000385312	114.64	2	SFQESVK(1)K	-1.096	1	822300
D0WW11	625	K	Alpha-1,4 glucan phosphorylase OS=Vibrio alginolyticus 40B OX=674977 GN=malP PE=3 SV=1	malP	1	0.000731984	64.064	2	LK(1)VVFIPDYR	0.5994	2	191750
D0WW11	7	K	Alpha-1,4 glucan phosphorylase OS=Vibrio alginolyticus 40B OX=674977 GN=malP PE=3 SV=1	malP	1	7.20483e-28	219.89	2	MKPTQQK(1)QFDK	0.19527	3	671810
D0WW11	158	K	Alpha-1,4 glucan phosphorylase OS=Vibrio alginolyticus 40B OX=674977 GN=malP PE=3 SV=1	malP	1	0.0294398	51.43	2	QSFK(1)DGR	0.87132	1	323750
D0WW11	279	K	Alpha-1,4 glucan phosphorylase OS=Vibrio alginolyticus 40B OX=674977 GN=malP PE=3 SV=1	malP	1	7.39859e-06	105.94	2	VLYPNDNHEK(1)GK	-0.72054	2	871610
D0WW12	803	K	HTH-type transcriptional regulator MalT OS=Vibrio alginolyticus 40B OX=674977 GN=malT PE=3 SV=1	malT	1	0.000261898	78.864	2	AQQLMK(1)DISSNQR	0.25235	1	76459
D0WW12	341	K	HTH-type transcriptional regulator MalT OS=Vibrio alginolyticus 40B OX=674977 GN=malT PE=3 SV=1	malT	1	0.00272731	48.785	2	IPQQEK(1)DLHR	0.36015	1	32600
D0WW12	880	K	HTH-type transcriptional regulator MalT OS=Vibrio alginolyticus 40B OX=674977 GN=malT PE=3 SV=1	malT	1	0.000290935	88.181	2	NLYQK(1)LNIANR	-0.75465	1	33047
D0WW12	751	K	HTH-type transcriptional regulator MalT OS=Vibrio alginolyticus 40B OX=674977 GN=malT PE=3 SV=1	malT	0.999326	0.0372561	66.664	2	QK(0.001)DEEQAK(0.999)ALLK	-1.3585	1	16134
D0WW19	317	K	Putrescine transporter PotE OS=Vibrio alginolyticus 40B OX=674977 GN=potE PE=3 SV=1	potE	1	6.43635e-19	196.77	2	LFSQVDK(1)R	-0.85394	1	206020
D0WW20	434	K	Ornithine decarboxylase, inducible OS=Vibrio alginolyticus 40B OX=674977 GN=speF PE=3 SV=1	speF	1	0.000711395	90.142	2	DAVK(1)TGIEAR	-1.2351	1	210930
D0WW20	445	K	Ornithine decarboxylase, inducible OS=Vibrio alginolyticus 40B OX=674977 GN=speF PE=3 SV=1	speF	1	3.8872e-07	187.33	2	EILK(1)SCELIR	-2.5515	3	513170
D0WW20	616	K	Ornithine decarboxylase, inducible OS=Vibrio alginolyticus 40B OX=674977 GN=speF PE=3 SV=1	speF	1	0.000682237	95.311	2	ELNVK(1)QLQK	-0.13333	1	339040
D0WW20	620	K	Ornithine decarboxylase, inducible OS=Vibrio alginolyticus 40B OX=674977 GN=speF PE=3 SV=1	speF	1	7.31302e-06	148.98	2	QLQK(1)AMFR	-1.1978	1	216190
D0WW20	233	K	Ornithine decarboxylase, inducible OS=Vibrio alginolyticus 40B OX=674977 GN=speF PE=3 SV=1	speF	1	1.34008e-10	45.458	3	NNHK(1)SNHHGALIQAGGMPVYLETAR	1.6965	2	40264
D0WW20	110	K	Ornithine decarboxylase, inducible OS=Vibrio alginolyticus 40B OX=674977 GN=speF PE=3 SV=1	speF	1	2.40142e-31	228.13	2	QINEAVTK(1)YECR	-1.0033	1	328510
D0WW20	376	K	Ornithine decarboxylase, inducible OS=Vibrio alginolyticus 40B OX=674977 GN=speF PE=3 SV=1	speF	1	1.77262e-69	269.28	2	QQAGFSQTSQIHK(1)K	-1.3031	2	297670
D0WW22	168	K	Putative pullulanase OS=Vibrio alginolyticus 40B OX=674977 GN=VMC_13720 PE=3 SV=1	VMC_13720	1	2.17219e-23	179.98	2	AFGSANSK(1)VELTK	-0.86433	1	377080
D0WW22	173	K	Putative pullulanase OS=Vibrio alginolyticus 40B OX=674977 GN=VMC_13720 PE=3 SV=1	VMC_13720	1	2.06972e-08	121.8	2	VELTK(1)IGESK	1.0744	1	509150
D0WW22	160	K	Putative pullulanase OS=Vibrio alginolyticus 40B OX=674977 GN=VMC_13720 PE=3 SV=1	VMC_13720	1	5.02658e-16	200.76	2	GDEK(1)AFGSANSK	-0.55846	1	360800
D0WW22	643	K	Putative pullulanase OS=Vibrio alginolyticus 40B OX=674977 GN=VMC_13720 PE=3 SV=1	VMC_13720	1	1.26452e-08	122.51	2	SVLDK(1)IVPGYYHR	-1.1142	2	140730
D0WW22	396	K	Putative pullulanase OS=Vibrio alginolyticus 40B OX=674977 GN=VMC_13720 PE=3 SV=1	VMC_13720	1	8.70269e-11	126.17	2	YQVK(1)VYHPTTGVVETR	-0.64997	2	165050
D0WW28	82	K	Protein translocase subunit SecE OS=Vibrio alginolyticus 40B OX=674977 GN=secE PE=3 SV=1	secE	1	0.00860565	58.286	2	K(1)VVWPTR	0.36943	1	53021
D0WW29	117	K	Transcription termination/antitermination protein NusG OS=Vibrio alginolyticus 40B OX=674977 GN=nusG PE=3 SV=1	nusG	1	9.09868e-06	135.28	3	LEK(1)ASEAPRPR	1.845	3	365910
D0WW29	106	K	Transcription termination/antitermination protein NusG OS=Vibrio alginolyticus 40B OX=674977 GN=nusG PE=3 SV=1	nusG	1	2.91175e-35	199.51	3	VMGFIGGTSDRPAPITDK(1)EADAILNR	3.2272	3	714440
D0WW29	6	K	Transcription termination/antitermination protein NusG OS=Vibrio alginolyticus 40B OX=674977 GN=nusG PE=3 SV=1	nusG	0.84089	0.0484619	58.687	2	SEAPK(0.841)K(0.159)R	0.31588	1	25139
D0WW30	126	K	50S ribosomal protein L11 OS=Vibrio alginolyticus 40B OX=674977 GN=rplK PE=3 SV=1	rplK	1	1.42528e-69	248.69	2	AADMTGADIEAMK(1)R	0.46354	5	3941200
D0WW30	87	K	50S ribosomal protein L11 OS=Vibrio alginolyticus 40B OX=674977 GN=rplK PE=3 SV=1	rplK	1	0.0191282	44.82	3	AAGVK(1)SGSGRPNTEK	2.7562	1	35296
D0WW30	97	K	50S ribosomal protein L11 OS=Vibrio alginolyticus 40B OX=674977 GN=rplK PE=3 SV=1	rplK	1	2.65567e-109	270.11	3	SGSGRPNTEK(1)VGTVTDAQIQEIAETK	1.8949	2	936540
D0WW30	45	K	50S ribosomal protein L11 OS=Vibrio alginolyticus 40B OX=674977 GN=rplK PE=3 SV=1	rplK	1	0.0011258	103.87	2	AFNAK(1)TESIEK	-1.7454	1	77236
D0WW30	72	K	50S ribosomal protein L11 OS=Vibrio alginolyticus 40B OX=674977 GN=rplK PE=3 SV=1	rplK	1	1.99261e-24	148.76	2	SFTFVTK(1)TPPAAVLLK	-0.55693	1	119440
D0WW30	81	K	50S ribosomal protein L11 OS=Vibrio alginolyticus 40B OX=674977 GN=rplK PE=3 SV=1	rplK	1	0.00103145	119.07	2	TPPAAVLLK(1)K	-0.61671	1	3873800
D0WW31	205	K	50S ribosomal protein L1 OS=Vibrio alginolyticus 40B OX=674977 GN=rplA PE=3 SV=1	rplA	1	0.00108266	106.11	2	PSSAK(1)GTFLK	-0.66952	3	987320
D0WW31	105	K	50S ribosomal protein L1 OS=Vibrio alginolyticus 40B OX=674977 GN=rplA PE=3 SV=1	rplA	1	1.68559e-37	174.72	2	EAGADIVGMEDLAEQVK(1)K	2.0911	2	177320
D0WW31	14	K	50S ribosomal protein L1 OS=Vibrio alginolyticus 40B OX=674977 GN=rplA PE=3 SV=1	rplA	1	0.000421857	102.46	2	EK(1)VDVTK	0.80265	1	598630
D0WW31	197	K	50S ribosomal protein L1 OS=Vibrio alginolyticus 40B OX=674977 GN=rplA PE=3 SV=1	rplA	1	1.20212e-22	195.4	2	ENLEALLVALK(1)K	-2.2821	1	196190
D0WW31	141	K	50S ribosomal protein L1 OS=Vibrio alginolyticus 40B OX=674977 GN=rplA PE=3 SV=1	rplA	1	4.31419e-35	164.28	2	GLMPNPK(1)VGTVTPNVAEAVK	1.5859	2	294400
D0WW31	154	K	50S ribosomal protein L1 OS=Vibrio alginolyticus 40B OX=674977 GN=rplA PE=3 SV=1	rplA	1	1.75955e-39	219.16	2	VGTVTPNVAEAVK(1)NAK	-0.26591	1	396120
D0WW31	157	K	50S ribosomal protein L1 OS=Vibrio alginolyticus 40B OX=674977 GN=rplA PE=3 SV=1	rplA	1	0.0030542	73.637	2	NAK(1)AGQVR	0.7195	1	263310
D0WW31	167	K	50S ribosomal protein L1 OS=Vibrio alginolyticus 40B OX=674977 GN=rplA PE=3 SV=1	rplA	1	2.6e-23	198.33	2	NDK(1)NGIIHTTIGK	0.81775	1	568900
D0WW31	177	K	50S ribosomal protein L1 OS=Vibrio alginolyticus 40B OX=674977 GN=rplA PE=3 SV=1	rplA	1	2.16679e-12	89.923	3	NGIIHTTIGK(1)ANFSAEQIK	-0.34213	1	21346
D0WW32	8	K	50S ribosomal protein L10 OS=Vibrio alginolyticus 40B OX=674977 GN=rplJ PE=3 SV=1	rplJ	1	0.00108158	129.56	2	ALNLQDK(1)K	-0.27266	1	2889300
D0WW32	101	K	50S ribosomal protein L10 OS=Vibrio alginolyticus 40B OX=674977 GN=rplJ PE=3 SV=1	rplJ	1	5.31029e-30	216.53	2	DFAK(1)ENK	0.62124	3	1367700
D0WW32	104	K	50S ribosomal protein L10 OS=Vibrio alginolyticus 40B OX=674977 GN=rplJ PE=3 SV=1	rplJ	1	0.000637002	114.64	2	ENK(1)DFEIK	-0.32314	1	2220100
D0WW32	97	K	50S ribosomal protein L10 OS=Vibrio alginolyticus 40B OX=674977 GN=rplJ PE=3 SV=1	rplJ	1	0.000542135	101.41	2	LFK(1)DFAK	-0.94826	1	2953000
D0WW32	141	K	50S ribosomal protein L10 OS=Vibrio alginolyticus 40B OX=674977 GN=rplJ PE=3 SV=1	rplJ	1	1.75964e-22	211.68	2	LMMCMK(1)EASAGK	-0.53004	3	1682600
D0WW33	86	K	50S ribosomal protein L7/L12 OS=Vibrio alginolyticus 40B OX=674977 GN=rplL PE=3 SV=1	rplL	1	9.45204e-20	149.58	2	EAK(1)ALVDGAPAPLK	0.90501	3	3942300
D0WW33	83	K	50S ribosomal protein L7/L12 OS=Vibrio alginolyticus 40B OX=674977 GN=rplL PE=3 SV=1	rplL	1	0.000463634	114.39	2	GATGLGLK(1)EAK	1	1	515430
D0WW33	72	K	50S ribosomal protein L7/L12 OS=Vibrio alginolyticus 40B OX=674977 GN=rplL PE=3 SV=1	rplL	1	0.00228427	73.637	2	VAVIK(1)AVR	-0.25066	1	11450000
D0WW34	697	K	DNA-directed RNA polymerase subunit beta OS=Vibrio alginolyticus 40B OX=674977 GN=rpoB PE=3 SV=1	rpoB	1	8.73707e-08	157.74	2	ADK(1)PLVGTGIER	1.3824	1	1939300
D0WW34	909	K	DNA-directed RNA polymerase subunit beta OS=Vibrio alginolyticus 40B OX=674977 GN=rpoB PE=3 SV=1	rpoB	1	0.00107062	87.942	2	AIFGEK(1)ASDVK	1.2394	1	839720
D0WW34	914	K	DNA-directed RNA polymerase subunit beta OS=Vibrio alginolyticus 40B OX=674977 GN=rpoB PE=3 SV=1	rpoB	1	3.82456e-06	159.11	2	ASDVK(1)DTSLR	0.14071	1	1525500
D0WW34	954	K	DNA-directed RNA polymerase subunit beta OS=Vibrio alginolyticus 40B OX=674977 GN=rpoB PE=3 SV=1	rpoB	1	1.83987e-08	127.03	2	ALEIEQMQLK(1)EAK	-3.2444	2	1086300
D0WW34	988	K	DNA-directed RNA polymerase subunit beta OS=Vibrio alginolyticus 40B OX=674977 GN=rpoB PE=3 SV=1	rpoB	1	9.91496e-12	74.733	2	AVLIEGGYSEAK(1)LDTTDR	1.1374	1	102390
D0WW34	115	K	DNA-directed RNA polymerase subunit beta OS=Vibrio alginolyticus 40B OX=674977 GN=rpoB PE=3 SV=1	rpoB	1	0.000860941	64.906	2	DAPAGTVK(1)DIK	-0.044134	3	805890
D0WW34	941	K	DNA-directed RNA polymerase subunit beta OS=Vibrio alginolyticus 40B OX=674977 GN=rpoB PE=3 SV=1	rpoB	0.91845	0.065277	52.591	2	DGVEK(0.918)DK(0.082)R	0.92737	1	34350
D0WW34	1140	K	DNA-directed RNA polymerase subunit beta OS=Vibrio alginolyticus 40B OX=674977 GN=rpoB PE=3 SV=1	rpoB	1	0.000656253	126.82	2	EQQELAK(1)FR	2.5372	1	1492700
D0WW34	900	K	DNA-directed RNA polymerase subunit beta OS=Vibrio alginolyticus 40B OX=674977 GN=rpoB PE=3 SV=1	rpoB	1	1.39163e-12	145.95	2	GETQLTPEEK(1)LLR	1.1472	1	985240
D0WW34	886	K	DNA-directed RNA polymerase subunit beta OS=Vibrio alginolyticus 40B OX=674977 GN=rpoB PE=3 SV=1	rpoB	1	4.81667e-06	122.51	2	GGDILVGK(1)VTPK	-0.47389	1	292190
D0WW34	890	K	DNA-directed RNA polymerase subunit beta OS=Vibrio alginolyticus 40B OX=674977 GN=rpoB PE=3 SV=1	rpoB	1	8.04002e-45	230.23	2	VTPK(1)GETQLTPEEK	-0.54631	1	638520
D0WW34	1127	K	DNA-directed RNA polymerase subunit beta OS=Vibrio alginolyticus 40B OX=674977 GN=rpoB PE=3 SV=1	rpoB	1	7.57448e-07	159.11	2	GIGDK(1)INQMVK	0.68671	1	1115400
D0WW34	1133	K	DNA-directed RNA polymerase subunit beta OS=Vibrio alginolyticus 40B OX=674977 GN=rpoB PE=3 SV=1	rpoB	1	1.99391e-23	208.63	2	INQMVK(1)EQQELAK	-1.0016	2	425780
D0WW34	1078	K	DNA-directed RNA polymerase subunit beta OS=Vibrio alginolyticus 40B OX=674977 GN=rpoB PE=3 SV=1	rpoB	1	1.68631e-25	187.49	2	GVISK(1)INPVEDMPYDEK	1.0262	1	279940
D0WW34	94	K	DNA-directed RNA polymerase subunit beta OS=Vibrio alginolyticus 40B OX=674977 GN=rpoB PE=3 SV=1	rpoB	1	0.000683579	106.93	2	GVTYSK(1)PLR	1.1744	1	670690
D0WW34	1065	K	DNA-directed RNA polymerase subunit beta OS=Vibrio alginolyticus 40B OX=674977 GN=rpoB PE=3 SV=1	rpoB	1	0.00144261	69.716	2	IQPGDK(1)MAGR	-0.47755	1	571080
D0WW34	1048	K	DNA-directed RNA polymerase subunit beta OS=Vibrio alginolyticus 40B OX=674977 GN=rpoB PE=3 SV=1	rpoB	1	2.45257e-25	171.51	2	ITQGDDLAPGVLK(1)IVK	-2.6447	2	735530
D0WW34	1035	K	DNA-directed RNA polymerase subunit beta OS=Vibrio alginolyticus 40B OX=674977 GN=rpoB PE=3 SV=1	rpoB	1	0.00147458	80.623	2	K(1)ITQGDDLAPGVLK	1.428	1	156980
D0WW34	203	K	DNA-directed RNA polymerase subunit beta OS=Vibrio alginolyticus 40B OX=674977 GN=rpoB PE=3 SV=1	rpoB	1	0.00142118	90.761	2	K(1)LPASIILR	-0.70036	1	633590
D0WW34	83	K	DNA-directed RNA polymerase subunit beta OS=Vibrio alginolyticus 40B OX=674977 GN=rpoB PE=3 SV=1	rpoB	1	3.6673e-26	147.72	2	LGEPVFDVK(1)ECQIR	0.68429	1	203430
D0WW34	1241	K	DNA-directed RNA polymerase subunit beta OS=Vibrio alginolyticus 40B OX=674977 GN=rpoB PE=3 SV=1	rpoB	1	2.18724e-08	207.67	3	LNHLVDDK(1)MHAR	1.1887	4	1224700
D0WW34	107	K	DNA-directed RNA polymerase subunit beta OS=Vibrio alginolyticus 40B OX=674977 GN=rpoB PE=3 SV=1	rpoB	1	8.41064e-15	130.99	2	LVIFDK(1)DAPAGTVK	0.11555	2	1893900
D0WW34	404	K	DNA-directed RNA polymerase subunit beta OS=Vibrio alginolyticus 40B OX=674977 GN=rpoB PE=3 SV=1	rpoB	1	0.000619565	110.22	2	MK(1)FNSSIGR	-0.98447	1	397100
D0WW34	8	K	DNA-directed RNA polymerase subunit beta OS=Vibrio alginolyticus 40B OX=674977 GN=rpoB PE=3 SV=1	rpoB	1	0.000649272	87.251	2	VYSYTEK(1)K	1.1387	3	736890
D0WW34	439	K	DNA-directed RNA polymerase subunit beta OS=Vibrio alginolyticus 40B OX=674977 GN=rpoB PE=3 SV=1	rpoB	1	4.2609e-10	135.5	2	NGK(1)GEVDDIDHLGNR	-0.88979	2	537670
D0WW34	719	K	DNA-directed RNA polymerase subunit beta OS=Vibrio alginolyticus 40B OX=674977 GN=rpoB PE=3 SV=1	rpoB	1	1.08591e-19	187.51	2	NVAVDSGVTAVAK(1)R	0.44622	2	714950
D0WW34	694	K	DNA-directed RNA polymerase subunit beta OS=Vibrio alginolyticus 40B OX=674977 GN=rpoB PE=3 SV=1	rpoB	0.991483	0.00095888	57.62	3	QAVPTLK(0.991)ADK(0.009)PLVGTGIER	0.39274	1	150080
D0WW34	639	K	DNA-directed RNA polymerase subunit beta OS=Vibrio alginolyticus 40B OX=674977 GN=rpoB PE=3 SV=1	rpoB	1	1.47248e-19	230.73	2	QK(1)GESGLHPR	1.2341	2	404000
D0WW34	1157	K	DNA-directed RNA polymerase subunit beta OS=Vibrio alginolyticus 40B OX=674977 GN=rpoB PE=3 SV=1	rpoB	1	2.9559e-26	187.51	2	QK(1)VDIASLSDDEVR	0.38672	2	548610
D0WW34	279	K	DNA-directed RNA polymerase subunit beta OS=Vibrio alginolyticus 40B OX=674977 GN=rpoB PE=3 SV=1	rpoB	1	6.55551e-28	138.33	3	QLEK(1)DGVDHIEVPVEYIVGK	2.5739	2	191140
D0WW34	161	K	DNA-directed RNA polymerase subunit beta OS=Vibrio alginolyticus 40B OX=674977 GN=rpoB PE=3 SV=1	rpoB	1	0.000257806	108.4	2	SPGVFFDSDK(1)GK	0.8377	1	1754100
D0WW34	1261	K	DNA-directed RNA polymerase subunit beta OS=Vibrio alginolyticus 40B OX=674977 GN=rpoB PE=3 SV=1	rpoB	1	1.81205e-10	74.62	2	STGSYSLVTQQPLGGK(1)AQFGGQR	0.2348	1	53609
D0WW34	169	K	DNA-directed RNA polymerase subunit beta OS=Vibrio alginolyticus 40B OX=674977 GN=rpoB PE=3 SV=1	rpoB	1	6.51464e-16	152.17	2	THSSGK(1)VLYNAR	0.24361	2	400630
D0WW34	1173	K	DNA-directed RNA polymerase subunit beta OS=Vibrio alginolyticus 40B OX=674977 GN=rpoB PE=3 SV=1	rpoB	1	0.0108241	66.087	2	TLIK(1)NLR	-0.5023	1	288370
D0WW34	976	K	DNA-directed RNA polymerase subunit beta OS=Vibrio alginolyticus 40B OX=674977 GN=rpoB PE=3 SV=1	rpoB	1	0.000714919	56.938	2	VK(1)AVLIEGGYSEAK	-0.71162	1	144820
D0WW34	1057	K	DNA-directed RNA polymerase subunit beta OS=Vibrio alginolyticus 40B OX=674977 GN=rpoB PE=3 SV=1	rpoB	1	0.000323705	106.84	2	VYLAVK(1)R	-0.46569	1	724880
D0WW35	321	K	DNA-directed RNA polymerase subunit beta' OS=Vibrio alginolyticus 40B OX=674977 GN=rpoC PE=3 SV=1	rpoC	1	1.41552e-05	147.78	2	AITGSNK(1)RPLK	-0.2522	2	688550
D0WW35	325	K	DNA-directed RNA polymerase subunit beta' OS=Vibrio alginolyticus 40B OX=674977 GN=rpoC PE=3 SV=1	rpoC	1	0.00991658	76.85	2	RPLK(1)SLADMIK	-0.23598	1	188490
D0WW35	13	K	DNA-directed RNA polymerase subunit beta' OS=Vibrio alginolyticus 40B OX=674977 GN=rpoC PE=3 SV=1	rpoC	1	2.61403e-13	171.09	2	AQHK(1)TEEFDAIK	-0.055381	3	1331200
D0WW35	96	K	DNA-directed RNA polymerase subunit beta' OS=Vibrio alginolyticus 40B OX=674977 GN=rpoC PE=3 SV=1	rpoC	1	9.40247e-29	229.38	2	CGVEVTQTK(1)VR	0.38249	1	121680
D0WW35	9	K	DNA-directed RNA polymerase subunit beta' OS=Vibrio alginolyticus 40B OX=674977 GN=rpoC PE=3 SV=1	rpoC	1	1.38884e-09	120.33	2	DLLNFLK(1)AQHK	-0.46623	1	335060
D0WW35	74	K	DNA-directed RNA polymerase subunit beta' OS=Vibrio alginolyticus 40B OX=674977 GN=rpoC PE=3 SV=1	rpoC	1	8.742e-06	115.86	2	DYECLCGK(1)YK	-0.49569	1	519460
D0WW35	213	K	DNA-directed RNA polymerase subunit beta' OS=Vibrio alginolyticus 40B OX=674977 GN=rpoC PE=3 SV=1	rpoC	1	2.58355e-40	236.42	2	EELETTNSETK(1)R	-0.22785	1	420370
D0WW35	1167	K	DNA-directed RNA polymerase subunit beta' OS=Vibrio alginolyticus 40B OX=674977 GN=rpoC PE=3 SV=1	rpoC	1	8.07979e-18	169.05	2	EPAILAEHTGTVSFGK(1)ETK	0.77808	3	283080
D0WW35	789	K	DNA-directed RNA polymerase subunit beta' OS=Vibrio alginolyticus 40B OX=674977 GN=rpoC PE=3 SV=1	rpoC	1	3.96322e-40	190.87	2	GLADTALK(1)TANSGYLTR	-2.5996	2	214410
D0WW35	395	K	DNA-directed RNA polymerase subunit beta' OS=Vibrio alginolyticus 40B OX=674977 GN=rpoC PE=3 SV=1	rpoC	1	0.0427235	49.96	2	GLATTIK(1)AAK	-1.6745	1	188930
D0WW35	1347	K	DNA-directed RNA polymerase subunit beta' OS=Vibrio alginolyticus 40B OX=674977 GN=rpoC PE=3 SV=1	rpoC	1	0.000575997	92.732	2	GLK(1)ENVIVGR	-0.103	1	559590
D0WW35	87	K	DNA-directed RNA polymerase subunit beta' OS=Vibrio alginolyticus 40B OX=674977 GN=rpoC PE=3 SV=1	rpoC	1	7.23713e-58	277.21	2	GVICEK(1)CGVEVTQTK	-1.1301	1	1537800
D0WW35	66	K	DNA-directed RNA polymerase subunit beta' OS=Vibrio alginolyticus 40B OX=674977 GN=rpoC PE=3 SV=1	rpoC	1	2.1874e-26	152.23	2	IFGPVK(1)DYECLCGK	-1.1499	1	1102500
D0WW35	1250	K	DNA-directed RNA polymerase subunit beta' OS=Vibrio alginolyticus 40B OX=674977 GN=rpoC PE=3 SV=1	rpoC	1	1.9766e-14	192.14	2	INDK(1)HIETIVR	1.1554	2	1780700
D0WW35	1127	K	DNA-directed RNA polymerase subunit beta' OS=Vibrio alginolyticus 40B OX=674977 GN=rpoC PE=3 SV=1	rpoC	1	0.0384495	60.892	2	IPQK(1)SGGNK	0.048282	1	119970
D0WW35	1132	K	DNA-directed RNA polymerase subunit beta' OS=Vibrio alginolyticus 40B OX=674977 GN=rpoC PE=3 SV=1	rpoC	1	1.40757e-31	183.08	2	SGGNK(1)DITGGLPR	-0.80901	1	463990
D0WW35	781	K	DNA-directed RNA polymerase subunit beta' OS=Vibrio alginolyticus 40B OX=674977 GN=rpoC PE=3 SV=1	rpoC	1	0.000909641	97.277	2	K(1)GLADTALK	-1.6992	1	177900
D0WW35	371	K	DNA-directed RNA polymerase subunit beta' OS=Vibrio alginolyticus 40B OX=674977 GN=rpoC PE=3 SV=1	rpoC	1	0.00360817	81.642	2	K(1)MALELFK	0.87711	1	51556
D0WW35	378	K	DNA-directed RNA polymerase subunit beta' OS=Vibrio alginolyticus 40B OX=674977 GN=rpoC PE=3 SV=1	rpoC	1	8.02972e-07	72.846	2	MALELFK(1)PFIYSK	-1.2017	1	10082
D0WW35	40	K	DNA-directed RNA polymerase subunit beta' OS=Vibrio alginolyticus 40B OX=674977 GN=rpoC PE=3 SV=1	rpoC	1	0.000716524	86.205	2	K(1)PETINYR	-0.15955	1	54509
D0WW35	1151	K	DNA-directed RNA polymerase subunit beta' OS=Vibrio alginolyticus 40B OX=674977 GN=rpoC PE=3 SV=1	rpoC	0.874572	1.40998e-24	162.41	3	K(0.125)PK(0.875)EPAILAEHTGTVSFGK	-2.3873	1	263300
D0WW35	599	K	DNA-directed RNA polymerase subunit beta' OS=Vibrio alginolyticus 40B OX=674977 GN=rpoC PE=3 SV=1	rpoC	1	0.000881022	54.199	2	K(1)QISNLLNEAYR	-2.2378	1	180560
D0WW35	370	K	DNA-directed RNA polymerase subunit beta' OS=Vibrio alginolyticus 40B OX=674977 GN=rpoC PE=3 SV=1	rpoC	1	3.38731e-05	129.56	2	LHQCGLPK(1)K	-0.41114	1	583720
D0WW35	1246	K	DNA-directed RNA polymerase subunit beta' OS=Vibrio alginolyticus 40B OX=674977 GN=rpoC PE=3 SV=1	rpoC	1	0.000159294	130.31	2	LQGVK(1)INDK	0.036777	1	429370
D0WW35	384	K	DNA-directed RNA polymerase subunit beta' OS=Vibrio alginolyticus 40B OX=674977 GN=rpoC PE=3 SV=1	rpoC	1	5.21473e-06	132.39	2	PFIYSK(1)LETR	0.66136	1	261710
D0WW35	2	K	DNA-directed RNA polymerase subunit beta' OS=Vibrio alginolyticus 40B OX=674977 GN=rpoC PE=3 SV=1	rpoC	1	2.5547e-05	138.26	2	MK(1)DLLNFLK	-1.746	2	374560
D0WW35	1296	K	DNA-directed RNA polymerase subunit beta' OS=Vibrio alginolyticus 40B OX=674977 GN=rpoC PE=3 SV=1	rpoC	1	8.5897e-29	228.13	2	NLEAEGK(1)EPAR	0.20282	1	2199200
D0WW35	332	K	DNA-directed RNA polymerase subunit beta' OS=Vibrio alginolyticus 40B OX=674977 GN=rpoC PE=3 SV=1	rpoC	1	0.0021971	74.269	2	SLADMIK(1)GK	1.1195	3	374620
D0WW35	39	K	DNA-directed RNA polymerase subunit beta' OS=Vibrio alginolyticus 40B OX=674977 GN=rpoC PE=3 SV=1	rpoC	0.986362	1.4882e-10	149.58	3	SWSFGEVK(0.986)K(0.014)PETINYR	0.96459	1	300510
D0WW35	540	K	DNA-directed RNA polymerase subunit beta' OS=Vibrio alginolyticus 40B OX=674977 GN=rpoC PE=3 SV=1	rpoC	1	7.83301e-09	191.67	2	TK(1)QAELHAR	0.49241	1	708890
D0WW35	1339	K	DNA-directed RNA polymerase subunit beta' OS=Vibrio alginolyticus 40B OX=674977 GN=rpoC PE=3 SV=1	rpoC	1	4.50857e-14	183.27	2	VLTEAAVSGK(1)R	0.65985	1	1613700
D0WW35	850	K	DNA-directed RNA polymerase subunit beta' OS=Vibrio alginolyticus 40B OX=674977 GN=rpoC PE=3 SV=1	rpoC	1	3.43454e-12	118.26	2	VVAEDVLK(1)PGTEDVLIPR	-1.3672	2	611420
D0WW38	37	K	Uroporphyrinogen decarboxylase OS=Vibrio alginolyticus 40B OX=674977 GN=hemE PE=3 SV=1	hemE	1	0.000697212	110.22	2	YLPEYK(1)ATR	0.20124	1	1110700
D0WW42	234	K	Uncharacterized protein OS=Vibrio alginolyticus 40B OX=674977 GN=VMC_13920 PE=4 SV=1	VMC_13920	1	6.5812e-16	109.47	3	PLVYSEQK(1)DNIIGFVHR	1.5407	1	21983
D0WW43	18	K	DNA-binding protein HU OS=Vibrio alginolyticus 40B OX=674977 GN=hupA PE=3 SV=1	hupA	1	0.000218215	138.26	1	ADLSK(1)AQAK	-2.3817	2	4820800
D0WW43	3	K	DNA-binding protein HU OS=Vibrio alginolyticus 40B OX=674977 GN=hupA PE=3 SV=1	hupA	1	1.04613e-80	221.56	2	NK(1)TQLIDFIAEK	-0.50803	4	795720
D0WW43	13	K	DNA-binding protein HU OS=Vibrio alginolyticus 40B OX=674977 GN=hupA PE=3 SV=1	hupA	1	1.86311e-20	157.67	2	TQLIDFIAEK(1)ADLSK	-0.79234	1	92774
D0WW43	64	K	DNA-binding protein HU OS=Vibrio alginolyticus 40B OX=674977 GN=hupA PE=3 SV=1	hupA	1	6.69048e-50	201.65	2	NPK(1)TGDEIQIAAANVPAFVAGK	-0.94737	2	707530
D0WW44	119	K	Uncharacterized protein OS=Vibrio alginolyticus 40B OX=674977 GN=VMC_13940 PE=4 SV=1	VMC_13940	1	0.000168464	86.243	2	FNK(1)DGEAVYQQYR	-0.7481	1	23148
D0WW45	9	K	Phosphoribosylamine--glycine ligase, probable OS=Vibrio alginolyticus 40B OX=674977 GN=VMC_13950 PE=4 SV=1	VMC_13950	1	0.00762498	54.27	2	DGTPK(1)VIEYNCR	-0.028308	1	9333.4
D0WW49	102	K	Fe/S biogenesis protein NfuA OS=Vibrio alginolyticus 40B OX=674977 GN=nfuA PE=3 SV=1	nfuA	1	6.1712e-14	156.14	2	K(1)VADDAPLVER	-1.6015	1	355400
D0WW49	94	K	Fe/S biogenesis protein NfuA OS=Vibrio alginolyticus 40B OX=674977 GN=nfuA PE=3 SV=1	nfuA	1	1.08588e-11	97.175	2	MGSQLTLK(1)APNAK	-0.20321	1	11889
D0WW53	230	K	S1 motif domain-containing protein OS=Vibrio alginolyticus 40B OX=674977 GN=VMC_14030 PE=4 SV=1	VMC_14030	1	0.00179415	66.485	3	DYFNHNEPLSK(1)VPSHR	0.89259	1	18894
D0WW53	217	K	S1 motif domain-containing protein OS=Vibrio alginolyticus 40B OX=674977 GN=VMC_14030 PE=4 SV=1	VMC_14030	1	0.00264206	82.716	2	EQEGEK(1)FK	1.1657	1	62486
D0WW53	418	K	S1 motif domain-containing protein OS=Vibrio alginolyticus 40B OX=674977 GN=VMC_14030 PE=4 SV=1	VMC_14030	1	2.64248e-22	191.55	2	ETDSFVADVIK(1)R	0.45372	1	87561
D0WW53	423	K	S1 motif domain-containing protein OS=Vibrio alginolyticus 40B OX=674977 GN=VMC_14030 PE=4 SV=1	VMC_14030	1	0.0195473	44.42	2	GNLK(1)VQK	1.2167	1	18241
D0WW53	192	K	S1 motif domain-containing protein OS=Vibrio alginolyticus 40B OX=674977 GN=VMC_14030 PE=4 SV=1	VMC_14030	1	7.39859e-06	97.175	2	IAEDANLLEK(1)IR	-0.95564	1	41716
D0WW53	574	K	S1 motif domain-containing protein OS=Vibrio alginolyticus 40B OX=674977 GN=VMC_14030 PE=4 SV=1	VMC_14030	1	2.96145e-10	99.127	3	IMDGK(1)NPLDASAVHPEAYPVVK	3.7976	1	43891
D0WW53	121	K	S1 motif domain-containing protein OS=Vibrio alginolyticus 40B OX=674977 GN=VMC_14030 PE=4 SV=1	VMC_14030	1	0.00132624	72.042	2	LEDLYLPYK(1)PK	0.14673	2	88437
D0WW53	123	K	S1 motif domain-containing protein OS=Vibrio alginolyticus 40B OX=674977 GN=VMC_14030 PE=4 SV=1	VMC_14030	0.909515	1.72907e-05	109.88	2	LEDLYLPYK(0.09)PK(0.91)R	2.6589	1	47025
D0WW53	88	K	S1 motif domain-containing protein OS=Vibrio alginolyticus 40B OX=674977 GN=VMC_14030 PE=4 SV=1	VMC_14030	1	0.000164234	103.69	2	QTILK(1)SIQEQGK	-0.70439	1	13084
D0WW57	184	K	Transcriptional regulatory protein ompR OS=Vibrio alginolyticus 40B OX=674977 GN=ompR PE=4 SV=1	ompR	1	0.00217989	87.251	2	DK(1)LMNMAR	-0.85474	1	91775
D0WW57	218	K	Transcriptional regulatory protein ompR OS=Vibrio alginolyticus 40B OX=674977 GN=ompR PE=4 SV=1	ompR	1	0.00172668	59.645	2	MLEDDPSK(1)PR	0.035527	2	250550
D0WW57	6	K	Transcriptional regulatory protein ompR OS=Vibrio alginolyticus 40B OX=674977 GN=ompR PE=4 SV=1	ompR	1	0.000140292	79.235	3	MQENHK(1)ILVVDDDAR	0.10377	1	55776
D0WW60	519	K	ATP-dependent DNA helicase RecG OS=Vibrio alginolyticus 40B OX=674977 GN=recG PE=3 SV=1	recG	0.999322	0.00080458	65.879	3	K(0.001)LPDVK(0.999)IGLVHGR	-0.22091	1	11532
D0WW62	342	K	Guanosine-3',5'-bis(Diphosphate) 3'-pyrophosphohydrolase OS=Vibrio alginolyticus 40B OX=674977 GN=spoT PE=3 SV=1	spoT	1	0.000352684	72.365	2	GVAAHWSYK(1)DK	1.2517	1	26863
D0WW62	292	K	Guanosine-3',5'-bis(Diphosphate) 3'-pyrophosphohydrolase OS=Vibrio alginolyticus 40B OX=674977 GN=spoT PE=3 SV=1	spoT	1	0.0366989	53.517	2	MK(1)DYIAVPK	-0.95618	1	23603
D0WW62	246	K	Guanosine-3',5'-bis(Diphosphate) 3'-pyrophosphohydrolase OS=Vibrio alginolyticus 40B OX=674977 GN=spoT PE=3 SV=1	spoT	1	0.0116012	55.235	2	NLFSIYNK(1)MK	2.3031	1	23103
D0WW62	154	K	Guanosine-3',5'-bis(Diphosphate) 3'-pyrophosphohydrolase OS=Vibrio alginolyticus 40B OX=674977 GN=spoT PE=3 SV=1	spoT	1	0.0633696	44.598	2	TLGALRPDK(1)K	-1.2836	1	157820
D0WW63	45	K	DNA-directed RNA polymerase subunit omega OS=Vibrio alginolyticus 40B OX=674977 GN=rpoZ PE=3 SV=1	rpoZ	1	1.12104e-10	90.376	2	DALVPEENDK(1)PTVIALR	-1.3389	1	892780
D0WW63	61	K	DNA-directed RNA polymerase subunit omega OS=Vibrio alginolyticus 40B OX=674977 GN=rpoZ PE=3 SV=1	rpoZ	1	2.34384e-12	158.59	2	EIEEGLITK(1)EVLDAR	-2.1401	1	27542
D0WW63	35	K	DNA-directed RNA polymerase subunit omega OS=Vibrio alginolyticus 40B OX=674977 GN=rpoZ PE=3 SV=1	rpoZ	1	1.11359e-31	188.77	3	QMQTGGK(1)DALVPEENDKPTVIALR	2.4672	2	226960
D0WW63	12	K	DNA-directed RNA polymerase subunit omega OS=Vibrio alginolyticus 40B OX=674977 GN=rpoZ PE=3 SV=1	rpoZ	1	5.94673e-17	200.76	3	VTVQDAVEK(1)VGNR	-0.59053	2	708520
D0WW64	52	K	Guanylate kinase OS=Vibrio alginolyticus 40B OX=674977 GN=gmk PE=3 SV=1	gmk	1	5.47619e-36	184.65	2	NPTYAMK(1)VSVSHTTR	-0.4703	1	30272
D0WW78	234	K	Uncharacterized protein OS=Vibrio alginolyticus 40B OX=674977 GN=VMC_14280 PE=4 SV=1	VMC_14280	1	0.00476137	77.072	2	ETTNILK(1)K	-2.2191	1	222790
D0WW78	194	K	Uncharacterized protein OS=Vibrio alginolyticus 40B OX=674977 GN=VMC_14280 PE=4 SV=1	VMC_14280	1	8.74208e-08	124.06	2	FEDAK(1)VELDPSR	-0.36084	1	355890
D0WW78	227	K	Uncharacterized protein OS=Vibrio alginolyticus 40B OX=674977 GN=VMC_14280 PE=4 SV=1	VMC_14280	1	3.5353e-05	97.594	3	LDSHVK(1)ETTNILK	1.2227	1	133570
D0WW78	189	K	Uncharacterized protein OS=Vibrio alginolyticus 40B OX=674977 GN=VMC_14280 PE=4 SV=1	VMC_14280	1	0.00076466	111.39	2	LFSK(1)FEDAK	0.59349	1	368980
D0WW79	58	K	Ribonuclease PH OS=Vibrio alginolyticus 40B OX=674977 GN=rph PE=3 SV=1	rph	1	3.25706e-20	109.47	2	GQGK(1)GWVTAEYGMLPR	-1.9702	1	77508
D0WW79	9	K	Ribonuclease PH OS=Vibrio alginolyticus 40B OX=674977 GN=rph PE=3 SV=1	rph	1	0.0289016	49.16	2	K(1)ADQVRPIK	0.48946	1	13961
D0WW79	54	K	Ribonuclease PH OS=Vibrio alginolyticus 40B OX=674977 GN=rph PE=3 SV=1	rph	1	0.0030096	75.915	2	WLK(1)GQGK	0.20631	1	326180
D0WW80	103	K	Orotate phosphoribosyltransferase OS=Vibrio alginolyticus 40B OX=674977 GN=pyrE PE=3 SV=1	pyrE	1	1.59603e-17	88.796	3	EAK(1)DHGEGGNLVGSALEGR	-0.6061	1	201790
D0WW80	19	K	Orotate phosphoribosyltransferase OS=Vibrio alginolyticus 40B OX=674977 GN=pyrE PE=3 SV=1	pyrE	1	0.000213483	87.942	2	EVLK(1)FGEFTLK	-2.5547	1	52166
D0WW80	26	K	Orotate phosphoribosyltransferase OS=Vibrio alginolyticus 40B OX=674977 GN=pyrE PE=3 SV=1	pyrE	1	0.000535506	102.55	2	FGEFTLK(1)SGR	0.25968	1	159810
D0WW80	161	K	Orotate phosphoribosyltransferase OS=Vibrio alginolyticus 40B OX=674977 GN=pyrE PE=3 SV=1	pyrE	1	2.12456e-08	126.17	2	GK(1)GELSAIQEVER	-1.2031	1	158950
D0WW80	198	K	Orotate phosphoribosyltransferase OS=Vibrio alginolyticus 40B OX=674977 GN=pyrE PE=3 SV=1	pyrE	1	2.57872e-06	127.03	2	GTDK(1)EHLEAVK	-0.78481	1	495730
D0WW80	205	K	Orotate phosphoribosyltransferase OS=Vibrio alginolyticus 40B OX=674977 GN=pyrE PE=3 SV=1	pyrE	1	9.61821e-11	97.594	3	GTDKEHLEAVK(1)AYR	0.81024	2	120210
D0WW81	299	K	Lipid A biosynthesis lauroyltransferase OS=Vibrio alginolyticus 40B OX=674977 GN=htrB PE=3 SV=1	htrB	1	0.000827693	59.645	3	APEQWMWLHK(1)R	0.22015	1	40310
D0WW82	80	K	Nucleoid occlusion factor SlmA OS=Vibrio alginolyticus 40B OX=674977 GN=slmA PE=3 SV=1	slmA	1	2.00647e-09	172.1	2	ILDDEK(1)DTLER	-0.15688	1	110080
D0WW82	37	K	Nucleoid occlusion factor SlmA OS=Vibrio alginolyticus 40B OX=674977 GN=slmA PE=3 SV=1	slmA	1	2.92056e-06	71.219	2	LAK(1)QVGVSEAALYR	-0.76101	1	10738
D0WW83	45	K	Coenzyme A biosynthesis bifunctional protein CoaBC OS=Vibrio alginolyticus 40B OX=674977 GN=coaB PE=3 SV=1	coaB	1	2.13845e-05	65.212	2	AAK(1)EFITPLTMQAVSGR	0.74881	1	17999
D0WW83	7	K	Coenzyme A biosynthesis bifunctional protein CoaBC OS=Vibrio alginolyticus 40B OX=674977 GN=coaB PE=3 SV=1	coaB	1	0.0062414	51.43	2	MQTLAGK(1)K	-0.78889	1	26240
D0WW84	83	K	Methyl-accepting chemotaxis protein OS=Vibrio alginolyticus 40B OX=674977 GN=VMC_14340 PE=4 SV=1	VMC_14340	1	0.00351662	62.969	2	EAAK(1)EILK	-0.074571	1	16380
D0WW86	44	K	50S ribosomal protein L28 OS=Vibrio alginolyticus 40B OX=674977 GN=rpmB PE=3 SV=1	rpmB	1	0.00155874	94.806	2	FWVESEK(1)R	-0.5124	1	3719500
D0WW86	54	K	50S ribosomal protein L28 OS=Vibrio alginolyticus 40B OX=674977 GN=rpmB PE=3 SV=1	rpmB	1	0.00322048	66.087	2	LSAK(1)GMR	-1.6854	1	490800
D0WW86	10	K	50S ribosomal protein L28 OS=Vibrio alginolyticus 40B OX=674977 GN=rpmB PE=3 SV=1	rpmB	1	2.62224e-05	155.82	2	VCQVTGK(1)R	0.46621	1	1118300
D0WW88	155	K	Formamidopyrimidine-DNA glycosylase OS=Vibrio alginolyticus 40B OX=674977 GN=mutM PE=3 SV=1	mutM	1	0.00543293	66.664	2	VAVK(1)QFIMDNK	2.7849	1	31533
D0WW92	19	K	Glycosyl transferase, group 2 OS=Vibrio alginolyticus 40B OX=674977 GN=VMC_14420 PE=4 SV=1	VMC_14420	1	6.75926e-06	91.993	2	NEEK(1)HLQACLDTVK	0.15138	1	34445
D0WW99	37	K	3-deoxy-D-manno-octulosonic acid transferase OS=Vibrio alginolyticus 40B OX=674977 GN=VMC_14490 PE=3 SV=1	VMC_14490	1	0.00539013	69.276	2	WK(1)EHFGITPK	-0.77952	1	17374
D0WWA0	327	K	ADP-heptose--LPS heptosyltransferase II OS=Vibrio alginolyticus 40B OX=674977 GN=rfaF PE=4 SV=1	rfaF	1	2.11073e-06	117.99	2	HLK(1)CLTELSPK	0.41619	1	125210
D0WWA0	110	K	ADP-heptose--LPS heptosyltransferase II OS=Vibrio alginolyticus 40B OX=674977 GN=rfaF PE=4 SV=1	rfaF	1	0.042448	42.075	2	TGWK(1)GEMR	0.66861	1	37525
D0WWA2	287	K	ADP-L-glycero-D-manno-heptose-6-epimerase OS=Vibrio alginolyticus 40B OX=674977 GN=rfaD PE=3 SV=1	rfaD	1	2.23375e-45	220.34	2	GAYQEFTQADLTK(1)LR	0.39278	1	289750
D0WWA2	213	K	ADP-L-glycero-D-manno-heptose-6-epimerase OS=Vibrio alginolyticus 40B OX=674977 GN=rfaD PE=3 SV=1	rfaD	1	2.95956e-19	184.04	2	LFAGSESFK(1)R	0.40856	1	1179500
D0WWA7	251	K	OtnA protein OS=Vibrio alginolyticus 40B OX=674977 GN=VMC_14570 PE=4 SV=1	VMC_14570	1	0.00100978	69.276	2	K(1)LDMYDLLLK	-1.604	1	29328
D0WWA7	653	K	OtnA protein OS=Vibrio alginolyticus 40B OX=674977 GN=VMC_14570 PE=4 SV=1	VMC_14570	1	4.94618e-07	162.49	2	LNILEK(1)PNVK	0.71837	2	511760
D0WWA7	181	K	OtnA protein OS=Vibrio alginolyticus 40B OX=674977 GN=VMC_14570 PE=4 SV=1	VMC_14570	1	8.87956e-06	119.07	2	VK(1)EQMIGVR	0.68009	1	155550
D0WWA8	24	K	OtnA protein OS=Vibrio alginolyticus 40B OX=674977 GN=VMC_14580 PE=4 SV=1	VMC_14580	1	8.29369e-12	128.97	2	LDVDDYLNK(1)AGGAK	-0.029445	1	64890
D0WWB3	2	K	Glucose-1-phosphate thymidylyltransferase OS=Vibrio alginolyticus 40B OX=674977 GN=VMC_14630 PE=3 SV=1	VMC_14630	1	7.5431e-05	51.454	2	MK(1)GIILAGGSGTR	-2.0219	1	52445
D0WWD2	323	K	UDP-glucose 6-dehydrogenase OS=Vibrio alginolyticus 40B OX=674977 GN=VMC_14820 PE=3 SV=1	VMC_14820	1	7.20748e-19	179.36	2	ASSIQGIMK(1)R	-0.75716	1	334090
D0WWD2	147	K	UDP-glucose 6-dehydrogenase OS=Vibrio alginolyticus 40B OX=674977 GN=VMC_14820 PE=3 SV=1	VMC_14820	1	4.07773e-07	112.73	2	EGK(1)ALYDNLHPSR	-1.1616	1	17745
D0WWD2	307	K	UDP-glucose 6-dehydrogenase OS=Vibrio alginolyticus 40B OX=674977 GN=VMC_14820 PE=3 SV=1	VMC_14820	1	0.0147688	61.48	2	LIMK(1)AGSDNFR	-0.98698	1	177150
D0WWD4	11	K	Triosephosphate isomerase OS=Vibrio alginolyticus 40B OX=674977 GN=tpiA PE=3 SV=1	tpiA	1	0.00100612	71.066	3	RPVVMGNWK(1)LNGSK	-1.1016	1	45370
D0WWD9	106	K	Endonuclease III OS=Vibrio alginolyticus 40B OX=674977 GN=nth PE=3 SV=1	nth	1	4.70036e-16	122.51	2	EYIK(1)TIGLFNSK	0.092508	1	21048
D0WWD9	114	K	Endonuclease III OS=Vibrio alginolyticus 40B OX=674977 GN=nth PE=3 SV=1	nth	1	2.49184e-11	119.43	2	TIGLFNSK(1)AENTIK	2.8937	1	17007
D0WWD9	128	K	Endonuclease III OS=Vibrio alginolyticus 40B OX=674977 GN=nth PE=3 SV=1	nth	1	4.7469e-06	75.5	3	ILLEK(1)HNGEVPEDR	2.1463	1	31738
D0WWD9	123	K	Endonuclease III OS=Vibrio alginolyticus 40B OX=674977 GN=nth PE=3 SV=1	nth	1	0.00315261	78.816	2	TCK(1)ILLEK	-1.1372	1	40666
D0WWE0	9	K	Aldoketomutase OS=Vibrio alginolyticus 40B OX=674977 GN=gloA PE=3 SV=1	gloA	1	0.00199812	55.235	2	VGDLDK(1)SIK	-1.9434	1	205360
D0WWE2	265	K	Sodium-type flagellar protein MotY OS=Vibrio alginolyticus 40B OX=674977 GN=motY PE=4 SV=1	motY	1	0.0037363	82.716	2	IQVQGYGK(1)R	-2.3865	1	14795
D0WWE2	108	K	Sodium-type flagellar protein MotY OS=Vibrio alginolyticus 40B OX=674977 GN=motY PE=4 SV=1	motY	1	0.0107019	42.835	2	ITNLK(1)FFK	-1.7976	1	11832
D0WWE3	102	K	Ribonuclease T OS=Vibrio alginolyticus 40B OX=674977 GN=rnt PE=3 SV=1	rnt	1	0.0218225	46.835	2	EIYK(1)LIR	-0.14661	1	32124
D0WWE3	98	K	Ribonuclease T OS=Vibrio alginolyticus 40B OX=674977 GN=rnt PE=3 SV=1	rnt	1	8.17957e-45	206.03	2	GAVSEQEALK(1)EIYK	0.90815	1	67834
D0WWE3	11	K	Ribonuclease T OS=Vibrio alginolyticus 40B OX=674977 GN=rnt PE=3 SV=1	rnt	1	0.0028282	62.271	2	TLENEALTLK(1)K	0.35791	1	33074
D0WWE6	105	K	Glutaredoxin OS=Vibrio alginolyticus 40B OX=674977 GN=grxD PE=3 SV=1	grxD	1	2.09236e-08	128.57	2	GELQPLIK(1)EAAAR	0.63688	1	319360
D0WWE7	43	K	Superoxide dismutase OS=Vibrio alginolyticus 40B OX=674977 GN=sodB PE=3 SV=1	sodB	1	2.872e-07	59.625	3	HHNTYVVK(1)LNGLIPGTEFEGK	0.85844	1	18965
D0WWF0	456	K	Aldehyde-alcohol dehydrogenase OS=Vibrio alginolyticus 40B OX=674977 GN=VMC_15000 PE=3 SV=1	VMC_15000	1	0.000528362	90.306	3	RAENMLWHK(1)LPK	-1.0676	3	512730
D0WWF0	459	K	Aldehyde-alcohol dehydrogenase OS=Vibrio alginolyticus 40B OX=674977 GN=VMC_15000 PE=3 SV=1	VMC_15000	1	0.000356802	113.7	2	LPK(1)SIYFR	-0.065776	1	366080
D0WWF0	879	K	Aldehyde-alcohol dehydrogenase OS=Vibrio alginolyticus 40B OX=674977 GN=VMC_15000 PE=3 SV=1	VMC_15000	1	1.06996e-74	240.52	2	AFVEGETFEGTTVIK(1)K	-0.22134	1	184710
D0WWF0	284	K	Aldehyde-alcohol dehydrogenase OS=Vibrio alginolyticus 40B OX=674977 GN=VMC_15000 PE=3 SV=1	VMC_15000	1	9.36337e-06	96.946	2	K(1)VLLIDGALNAK	-0.070853	1	35225
D0WWF0	79	K	Aldehyde-alcohol dehydrogenase OS=Vibrio alginolyticus 40B OX=674977 GN=VMC_15000 PE=3 SV=1	VMC_15000	1	3.3287e-32	192.95	2	NHFASEFIYNK(1)YK	0.013261	2	166510
D0WWF0	228	K	Aldehyde-alcohol dehydrogenase OS=Vibrio alginolyticus 40B OX=674977 GN=VMC_15000 PE=3 SV=1	VMC_15000	1	2.17289e-15	111.98	3	PAIGVGAGNVPVVIDETADIK(1)R	0.41993	1	9016.9
D0WWF0	129	K	Aldehyde-alcohol dehydrogenase OS=Vibrio alginolyticus 40B OX=674977 GN=VMC_15000 PE=3 SV=1	VMC_15000	1	0.000726788	109.36	2	SLISLK(1)TR	-0.23609	1	980460
D0WWF0	793	K	Aldehyde-alcohol dehydrogenase OS=Vibrio alginolyticus 40B OX=674977 GN=VMC_15000 PE=3 SV=1	VMC_15000	1	0.00418326	77.072	2	TAQK(1)IER	0.69143	1	305350
D0WWF0	68	K	Aldehyde-alcohol dehydrogenase OS=Vibrio alginolyticus 40B OX=674977 GN=VMC_15000 PE=3 SV=1	VMC_15000	1	2.26159e-12	137.58	2	VIK(1)NHFASEFIYNK	-0.26061	2	254350
D0WWF0	317	K	Aldehyde-alcohol dehydrogenase OS=Vibrio alginolyticus 40B OX=674977 GN=VMC_15000 PE=3 SV=1	VMC_15000	1	5.4353e-12	144.09	2	VPADTK(1)VLVGEGLGK	0.6202	1	860180
D0WWF0	389	K	Aldehyde-alcohol dehydrogenase OS=Vibrio alginolyticus 40B OX=674977 GN=VMC_15000 PE=3 SV=1	VMC_15000	1	0.0437664	40.203	2	YFGDK(1)MK	-1.1704	1	72119
D0WWF0	758	K	Aldehyde-alcohol dehydrogenase OS=Vibrio alginolyticus 40B OX=674977 GN=VMC_15000 PE=3 SV=1	VMC_15000	1	1.71981e-15	88.203	3	YNANDNPTK(1)QTAFSQYDRPQAR	2.3896	1	94409
D0WWF1	107	K	UPF0056 membrane protein OS=Vibrio alginolyticus 40B OX=674977 GN=VMC_15010 PE=3 SV=1	VMC_15010	1	0.00130203	82.716	2	QEK(1)TEYVSR	10.099	1	207100
D0WWF3	239	K	Aspartate-semialdehyde dehydrogenase OS=Vibrio alginolyticus 40B OX=674977 GN=asd PE=3 SV=1	asd	1	0.000573942	83.438	2	DNGQSK(1)EEWK	-1.4615	1	14945
D0WWF5	144	K	Uncharacterized protein OS=Vibrio alginolyticus 40B OX=674977 GN=VMC_15050 PE=4 SV=1	VMC_15050	1	0.0117054	45.939	2	EVDK(1)LAQSLLK	0.14639	1	15518
D0WWF7	90	K	Nucleoid-associated protein VMC_15070 OS=Vibrio alginolyticus 40B OX=674977 GN=ndpA PE=3 SV=1	ndpA	1	0.00973559	51.864	2	LK(1)EELIK	-0.079223	1	9852.8
D0WWF8	6	K	UPF0352 protein VMC_15080 OS=Vibrio alginolyticus 40B OX=674977 GN=VMC_15080 PE=3 SV=1	VMC_15080	1	6.98018e-17	174.05	2	PITSK(1)YTDEQVEK	-1.8022	1	335730
D0WWG3	56	K	Putative NAD(P)H nitroreductase OS=Vibrio alginolyticus 40B OX=674977 GN=ydjA PE=3 SV=1	ydjA	1	0.00399165	63.397	2	FVIAQGDGLK(1)K	3.7574	1	302270
D0WWG5	36	K	2,4-dienoyl-CoA reductase OS=Vibrio alginolyticus 40B OX=674977 GN=fadH PE=3 SV=1	fadH	1	2.65585e-06	78.888	3	VLMGSMHTGLEEHK(1)EGLQK	0.45542	1	16179
D0WWG5	191	K	2,4-dienoyl-CoA reductase OS=Vibrio alginolyticus 40B OX=674977 GN=fadH PE=3 SV=1	fadH	1	0.00209752	59.645	2	YDEWGGSYK(1)K	4.2646	1	13537
D0WWG6	109	K	Protease 4 OS=Vibrio alginolyticus 40B OX=674977 GN=VMC_15160 PE=3 SV=1	VMC_15160	1	5.5285e-06	82.437	2	DDPK(1)VSGLVLALR	-2.2948	1	11072
D0WWG6	127	K	Protease 4 OS=Vibrio alginolyticus 40B OX=674977 GN=VMC_15160 PE=3 SV=1	VMC_15160	1	0.00657562	64.064	2	DMPETNLTK(1)LR	-0.65217	1	74347
D0WWG6	133	K	Protease 4 OS=Vibrio alginolyticus 40B OX=674977 GN=VMC_15160 PE=3 SV=1	VMC_15160	1	0.00142147	78.816	2	YIAK(1)ALNEFK	1.6883	1	23111
D0WWH0	10	K	Peptide methionine sulfoxide reductase MsrB OS=Vibrio alginolyticus 40B OX=674977 GN=msrB PE=3 SV=1	msrB	1	0.00190287	58.916	2	VTK(1)SDEQWR	-0.71915	1	32948
D0WWH1	220	K	Glyceraldehyde-3-phosphate dehydrogenase OS=Vibrio alginolyticus 40B OX=674977 GN=VMC_15210 PE=3 SV=1	VMC_15210	1	8.14345e-44	138.49	3	FGIESGLMTTVHATTATQK(1)TVDGPSAK	3.604	1	53710
D0WWH1	228	K	Glyceraldehyde-3-phosphate dehydrogenase OS=Vibrio alginolyticus 40B OX=674977 GN=VMC_15210 PE=3 SV=1	VMC_15210	1	1.53499e-06	148.9	2	TVDGPSAK(1)DWR	4.5631	2	8405300
D0WWH1	151	K	Glyceraldehyde-3-phosphate dehydrogenase OS=Vibrio alginolyticus 40B OX=674977 GN=VMC_15210 PE=3 SV=1	VMC_15210	1	0.000118095	126.82	2	HITAGAK(1)K	-0.012306	3	1797800
D0WWH1	152	K	Glyceraldehyde-3-phosphate dehydrogenase OS=Vibrio alginolyticus 40B OX=674977 GN=VMC_15210 PE=3 SV=1	VMC_15210	1	2.29996e-05	154.81	2	K(1)VVLTGPSK	0.30215	1	698320
D0WWH1	201	K	Glyceraldehyde-3-phosphate dehydrogenase OS=Vibrio alginolyticus 40B OX=674977 GN=VMC_15210 PE=3 SV=1	VMC_15210	1	9.33064e-11	89.529	3	VLNDK(1)FGIESGLMTTVHATTATQK	-0.51861	2	122000
D0WWH4	164	K	rRNA (Guanine-N1-)-methyltransferase OS=Vibrio alginolyticus 40B OX=674977 GN=VMC_15240 PE=4 SV=1	VMC_15240	1	0.00102748	48.785	2	IYAPCK(1)AEELQR	0.71718	1	27035
D0WWI1	284	K	Uncharacterized protein OS=Vibrio alginolyticus 40B OX=674977 GN=VMC_15310 PE=3 SV=1	VMC_15310	1	1.27652e-11	103.76	2	IWGDVIK(1)NVTHER	1.2129	1	30665
D0WWI1	91	K	Uncharacterized protein OS=Vibrio alginolyticus 40B OX=674977 GN=VMC_15310 PE=3 SV=1	VMC_15310	1	0.000992311	92.732	2	VGLETSEYK(1)R	0.55198	1	44739
D0WWI3	74	K	UPF0260 protein VMC_15330 OS=Vibrio alginolyticus 40B OX=674977 GN=VMC_15330 PE=3 SV=1	VMC_15330	1	0.00838519	43.306	2	FTSGEECTK(1)LTR	0.48867	1	6937.6
D0WWI3	60	K	UPF0260 protein VMC_15330 OS=Vibrio alginolyticus 40B OX=674977 GN=VMC_15330 PE=3 SV=1	VMC_15330	1	0.000731984	72.365	2	TCSCK(1)DYPNR	0.88885	1	13145
D0WWI7	91	K	Nucleoid-associated protein VMC_15370 OS=Vibrio alginolyticus 40B OX=674977 GN=VMC_15370 PE=3 SV=1	VMC_15370	1	0.0178913	57.042	2	EK(1)MASVTGGMQLPPGMK	-0.74617	1	30898
D0WWI7	12	K	Nucleoid-associated protein VMC_15370 OS=Vibrio alginolyticus 40B OX=674977 GN=VMC_15370 PE=3 SV=1	VMC_15370	1	2.15026e-24	181.44	2	GGMGNLMK(1)QAQQMQDR	1.271	3	274840
D0WWI8	77	K	DNA polymerase III, subunits gamma and tau OS=Vibrio alginolyticus 40B OX=674977 GN=dnaX PE=4 SV=1	dnaX	1	0.000105816	86.838	3	QALEHEK(1)TPEMAQK	1.5635	1	12873
D0WWI9	114	K	DNA polymerase III subunit gamma/tau OS=Vibrio alginolyticus 40B OX=674977 GN=dnaX PE=3 SV=1	dnaX	1	8.4189e-12	159.93	2	ELLDNVQYK(1)PAR	-2.8937	1	128860
D0WWJ0	57	K	Adenine phosphoribosyltransferase OS=Vibrio alginolyticus 40B OX=674977 GN=apt PE=3 SV=1	apt	1	5.09376e-05	92.707	2	DMGFTK(1)VVGTEAR	0.29594	2	261090
D0WWJ0	21	K	Adenine phosphoribosyltransferase OS=Vibrio alginolyticus 40B OX=674977 GN=apt PE=3 SV=1	apt	1	4.23022e-05	110.52	2	SIQDYPK(1)PGILFR	0.83213	1	427720
D0WWJ0	14	K	Adenine phosphoribosyltransferase OS=Vibrio alginolyticus 40B OX=674977 GN=apt PE=3 SV=1	apt	1	4.09158e-06	129.69	2	SSIK(1)SIQDYPK	0.19221	3	322680
D0WWJ0	10	K	Adenine phosphoribosyltransferase OS=Vibrio alginolyticus 40B OX=674977 GN=apt PE=3 SV=1	apt	1	4.34901e-05	92.707	2	TTETISLIK(1)SSIK	-0.22188	1	157610
D0WWJ0	51	K	Adenine phosphoribosyltransferase OS=Vibrio alginolyticus 40B OX=674977 GN=apt PE=3 SV=1	apt	1	0.000889494	92.732	2	YK(1)DMGFTK	-0.90384	1	353600
D0WWJ3	277	K	Transcriptional regulator, LysR family OS=Vibrio alginolyticus 40B OX=674977 GN=VMC_15430 PE=3 SV=1	VMC_15430	1	0.000870773	94.806	2	DHLPEK(1)VR	1.1014	1	164800
D0WWJ3	271	K	Transcriptional regulator, LysR family OS=Vibrio alginolyticus 40B OX=674977 GN=VMC_15430 PE=3 SV=1	VMC_15430	1	2.48575e-07	83.214	3	DIYMLYNHK(1)DHLPEK	0.36113	2	110450
D0WWJ3	24	K	Transcriptional regulator, LysR family OS=Vibrio alginolyticus 40B OX=674977 GN=VMC_15430 PE=3 SV=1	VMC_15430	1	0.0191437	47.361	2	K(1)TMIPVATITR	2.0867	1	65195
D0WWJ4	358	K	Amidophosphoribosyltransferase OS=Vibrio alginolyticus 40B OX=674977 GN=purF PE=3 SV=1	purF	1	1.56451e-06	92.707	2	GK(1)NVLLVDDSIVR	-2.1715	1	26610
D0WWJ4	193	K	Amidophosphoribosyltransferase OS=Vibrio alginolyticus 40B OX=674977 GN=purF PE=3 SV=1	purF	1	0.0209064	60.001	2	PLCLGK(1)R	-2.2996	1	37677
D0WWJ6	191	K	DedD protein OS=Vibrio alginolyticus 40B OX=674977 GN=VMC_15460 PE=4 SV=1	VMC_15460	0.996938	0.0362435	54.436	2	GQLLK(0.997)FK(0.003)PLNP	-1.3291	1	18883
D0WWJ6	186	K	DedD protein OS=Vibrio alginolyticus 40B OX=674977 GN=VMC_15460 PE=4 SV=1	VMC_15460	1	0.0404939	55.235	2	ITGSK(1)GQLLK	-0.9981	1	69997
D0WWJ6	169	K	DedD protein OS=Vibrio alginolyticus 40B OX=674977 GN=VMC_15460 PE=4 SV=1	VMC_15460	1	0.00156385	59.645	2	VIVGPDVSK(1)SK	-2.1214	1	156640
D0WWJ8	10	K	Acetyl-coenzyme A carboxylase carboxyl transferase subunit beta OS=Vibrio alginolyticus 40B OX=674977 GN=accD PE=3 SV=1	accD	1	5.72568e-21	215.79	2	ILEK(1)SNLVSSR	-0.24908	1	484600
D0WWJ8	18	K	Acetyl-coenzyme A carboxylase carboxyl transferase subunit beta OS=Vibrio alginolyticus 40B OX=674977 GN=accD PE=3 SV=1	accD	1	0.000164664	71.066	2	K(1)ASIPEGVWTK	-0.52256	1	118110
D0WWJ8	283	K	Acetyl-coenzyme A carboxylase carboxyl transferase subunit beta OS=Vibrio alginolyticus 40B OX=674977 GN=accD PE=3 SV=1	accD	1	1.29841e-44	123.02	3	MTNHK(1)SPLVVSVNESPNEEPYSVPEADEKG	2.0799	1	174340
D0WWJ8	50	K	Acetyl-coenzyme A carboxylase carboxyl transferase subunit beta OS=Vibrio alginolyticus 40B OX=674977 GN=accD PE=3 SV=1	accD	1	1.11172e-08	159.93	3	NLEVCPK(1)CNHHMR	0.9995	3	403600
D0WWJ8	6	K	Acetyl-coenzyme A carboxylase carboxyl transferase subunit beta OS=Vibrio alginolyticus 40B OX=674977 GN=accD PE=3 SV=1	accD	1	0.000398123	123.5	2	SWLEK(1)ILEK	-0.56214	1	78626
D0WWK4	391	K	Asparagine synthase (glutamine-hydrolyzing) OS=Vibrio alginolyticus 40B OX=674977 GN=asnB PE=3 SV=1	asnB	1	2.49756e-08	145.08	2	ANK(1)SLAAWGVEGR	0.3119	1	462110
D0WWK4	221	K	Asparagine synthase (glutamine-hydrolyzing) OS=Vibrio alginolyticus 40B OX=674977 GN=asnB PE=3 SV=1	asnB	1	2.26255e-31	220.17	2	EELTEALEAAVK(1)R	-0.97837	1	228260
D0WWK4	472	K	Asparagine synthase (glutamine-hydrolyzing) OS=Vibrio alginolyticus 40B OX=674977 GN=asnB PE=3 SV=1	asnB	1	4.67271e-08	53.773	2	EVAEQK(1)VTDQQMETAQYR	-1.0512	1	19675
D0WWK4	493	K	Asparagine synthase (glutamine-hydrolyzing) OS=Vibrio alginolyticus 40B OX=674977 GN=asnB PE=3 SV=1	asnB	1	0.00725692	62.705	2	FPYNTPTTK(1)EGYVYR	0.95944	1	481490
D0WWK4	338	K	Asparagine synthase (glutamine-hydrolyzing) OS=Vibrio alginolyticus 40B OX=674977 GN=asnB PE=3 SV=1	asnB	1	0.0552912	40.203	2	IK(1)AMGIK	0.015837	1	87362
D0WWK4	377	K	Asparagine synthase (glutamine-hydrolyzing) OS=Vibrio alginolyticus 40B OX=674977 GN=asnB PE=3 SV=1	asnB	1	0.000133354	81.799	2	K(1)LLALNMFDCAR	0.40207	1	34261
D0WWK4	68	K	Asparagine synthase (glutamine-hydrolyzing) OS=Vibrio alginolyticus 40B OX=674977 GN=asnB PE=3 SV=1	asnB	1	1.50125e-46	224.52	2	LAIVGLNSGAQPLYSPDK(1)K	-2.5792	1	838110
D0WWK4	421	K	Asparagine synthase (glutamine-hydrolyzing) OS=Vibrio alginolyticus 40B OX=674977 GN=asnB PE=3 SV=1	asnB	1	0.000183785	94.66	2	LNPADK(1)MCGNGK	-0.52461	1	72561
D0WWK4	427	K	Asparagine synthase (glutamine-hydrolyzing) OS=Vibrio alginolyticus 40B OX=674977 GN=asnB PE=3 SV=1	asnB	1	0.000743582	125.98	2	MCGNGK(1)MEK	-1.9181	1	45593
D0WWK4	430	K	Asparagine synthase (glutamine-hydrolyzing) OS=Vibrio alginolyticus 40B OX=674977 GN=asnB PE=3 SV=1	asnB	1	0.000675768	101.41	2	MEK(1)HILR	-0.43415	2	938440
D0WWK4	26	K	Asparagine synthase (glutamine-hydrolyzing) OS=Vibrio alginolyticus 40B OX=674977 GN=asnB PE=3 SV=1	asnB	1	9.27314e-20	181.08	3	SDAAALRPIALEMSK(1)K	0.3186	4	1196200
D0WWK6	81	K	N-acetylglucosamine repressor OS=Vibrio alginolyticus 40B OX=674977 GN=nagC PE=3 SV=1	nagC	1	0.010071	40.224	3	AISLTTEVK(1)PFHSIAVR	0.042009	1	20119
D0WWK6	60	K	N-acetylglucosamine repressor OS=Vibrio alginolyticus 40B OX=674977 GN=nagC PE=3 SV=1	nagC	1	2.34384e-12	121.86	2	GLIK(1)EVAQQASTGGR	-0.30346	1	112550
D0WWK9	170	K	Glutamine--tRNA ligase OS=Vibrio alginolyticus 40B OX=674977 GN=glnS PE=3 SV=1	glnS	1	4.26646e-11	171.34	2	AGEFEEGK(1)ACLR	0.27355	1	185410
D0WWK9	24	K	Glutamine--tRNA ligase OS=Vibrio alginolyticus 40B OX=674977 GN=glnS PE=3 SV=1	glnS	1	4.39216e-17	135.5	3	DLADGK(1)HTSVHTR	0.74047	4	407970
D0WWK9	552	K	Glutamine--tRNA ligase OS=Vibrio alginolyticus 40B OX=674977 GN=glnS PE=3 SV=1	glnS	1	0.0392424	60.589	2	DTWAK(1)IENQ	2.7269	1	29796
D0WWK9	400	K	Glutamine--tRNA ligase OS=Vibrio alginolyticus 40B OX=674977 GN=glnS PE=3 SV=1	glnS	1	0.0024905	111.61	2	EDFREEANK(1)K	0.41547	2	555500
D0WWK9	83	K	Glutamine--tRNA ligase OS=Vibrio alginolyticus 40B OX=674977 GN=glnS PE=3 SV=1	glnS	1	3.70965e-09	154.81	2	EDIEYVESIK(1)K	1.8934	1	34195
D0WWK9	465	K	Glutamine--tRNA ligase OS=Vibrio alginolyticus 40B OX=674977 GN=glnS PE=3 SV=1	glnS	1	2.08586e-07	87.573	3	GVIHWVSADK(1)ALPAEIR	-0.085039	1	94975
D0WWK9	271	K	Glutamine--tRNA ligase OS=Vibrio alginolyticus 40B OX=674977 GN=glnS PE=3 SV=1	glnS	1	1.47773e-20	179.31	2	LNLEYTVMSK(1)R	-0.29358	1	158160
D0WWK9	409	K	Glutamine--tRNA ligase OS=Vibrio alginolyticus 40B OX=674977 GN=glnS PE=3 SV=1	glnS	1	0.00258115	62.88	2	LVLGK(1)EVR	-0.39637	1	322020
D0WWK9	18	K	Glutamine--tRNA ligase OS=Vibrio alginolyticus 40B OX=674977 GN=glnS PE=3 SV=1	glnS	1	3.82834e-06	152.17	2	QIIDK(1)DLADGK	0.78571	2	349540
D0WWK9	455	K	Glutamine--tRNA ligase OS=Vibrio alginolyticus 40B OX=674977 GN=glnS PE=3 SV=1	glnS	1	7.86582e-09	106.11	3	VK(1)GVIHWVSADK	0.22391	2	351670
D0WWL0	14	K	Ferric uptake regulation protein OS=Vibrio alginolyticus 40B OX=674977 GN=fur PE=3 SV=1	fur	1	0.00211941	78.932	2	DAGLK(1)VTLPR	0.55772	1	460990
D0WWL0	41	K	Ferric uptake regulation protein OS=Vibrio alginolyticus 40B OX=674977 GN=fur PE=3 SV=1	fur	1	3.52623e-27	125.75	3	ILEVLQQPDCQHISAEDLYK(1)K	0.76246	1	150570
D0WWL0	112	K	Ferric uptake regulation protein OS=Vibrio alginolyticus 40B OX=674977 GN=fur PE=3 SV=1	fur	1	0.000798487	121.31	2	QK(1)EIAAK	0.52695	1	88013
D0WWL0	9	K	Ferric uptake regulation protein OS=Vibrio alginolyticus 40B OX=674977 GN=fur PE=3 SV=1	fur	1	9.43825e-17	172.51	2	SDNNQALK(1)DAGLK	0.24376	1	514630
D0WWL1	24	K	Flavodoxin OS=Vibrio alginolyticus 40B OX=674977 GN=fldA PE=3 SV=1	fldA	1	0.000616068	78.178	2	MIQK(1)QLGK	-0.23736	2	551900
D0WWL2	219	K	Esterase/lipase YbfF, putative OS=Vibrio alginolyticus 40B OX=674977 GN=ybfF PE=4 SV=1	ybfF	1	1.23085e-05	71.219	3	GGDSDYLMPEHQPAVK(1)R	-0.64264	1	12469
D0WWL2	161	K	Esterase/lipase YbfF, putative OS=Vibrio alginolyticus 40B OX=674977 GN=ybfF PE=4 SV=1	ybfF	1	0.0109533	69.716	2	QFLSK(1)SLYK	0.53281	1	45284
D0WWL3	85	K	Negative modulator of initiation of replication OS=Vibrio alginolyticus 40B OX=674977 GN=seqA PE=3 SV=1	seqA	1	2.98845e-06	99.174	2	SLLISDEFAGLK(1)K	-0.75663	1	120510
D0WWL5	213	K	Phosphoglucomutase OS=Vibrio alginolyticus 40B OX=674977 GN=VMC_15650 PE=4 SV=1	VMC_15650	1	0.00184314	62.494	2	DVAVGK(1)TLVSSALIDR	-1.8998	1	29225
D0WWL5	323	K	Phosphoglucomutase OS=Vibrio alginolyticus 40B OX=674977 GN=VMC_15650 PE=4 SV=1	VMC_15650	1	1.47378e-14	166.65	2	IQAVANGPQK(1)DVLK	-0.60951	1	261720
D0WWL5	389	K	Phosphoglucomutase OS=Vibrio alginolyticus 40B OX=674977 GN=VMC_15650 PE=4 SV=1	VMC_15650	1	9.69612e-17	169.81	2	IYCESFK(1)GEEHLK	2.1988	3	1358100
D0WWL5	305	K	Phosphoglucomutase OS=Vibrio alginolyticus 40B OX=674977 GN=VMC_15650 PE=4 SV=1	VMC_15650	1	1.92746e-11	80.026	3	NPQDYYEELAAK(1)HGESK	-0.4725	1	139720
D0WWL5	382	K	Phosphoglucomutase OS=Vibrio alginolyticus 40B OX=674977 GN=VMC_15650 PE=4 SV=1	VMC_15650	1	3.92981e-15	95.345	2	PSGTEDIYK(1)IYCESFK	0.54672	1	15712
D0WWL8	293	K	Citrate synthase OS=Vibrio alginolyticus 40B OX=674977 GN=gltA PE=3 SV=1	gltA	1	3.51686e-06	162.49	2	AK(1)DKDDPFR	1.5813	1	601120
D0WWL8	295	K	Citrate synthase OS=Vibrio alginolyticus 40B OX=674977 GN=gltA PE=3 SV=1	gltA	1	3.69981e-19	204.86	2	DK(1)DDPFR	-0.22758	2	2377400
D0WWL8	222	K	Citrate synthase OS=Vibrio alginolyticus 40B OX=674977 GN=gltA PE=3 SV=1	gltA	1	7.6109e-62	243.26	3	AMDK(1)IFTLHADHEQNASTSTVR	1.6706	4	1187900
D0WWL8	105	K	Citrate synthase OS=Vibrio alginolyticus 40B OX=674977 GN=gltA PE=3 SV=1	gltA	1	4.46967e-52	236.34	2	EQYEQFK(1)TTVTR	0.25338	1	1300900
D0WWL8	356	K	Citrate synthase OS=Vibrio alginolyticus 40B OX=674977 GN=gltA PE=3 SV=1	gltA	1	7.15473e-11	175.64	2	IALSDEYFVSK(1)K	0.9668	1	1282000
D0WWL8	168	K	Citrate synthase OS=Vibrio alginolyticus 40B OX=674977 GN=gltA PE=3 SV=1	gltA	1	0.000441345	74.524	2	LLSK(1)MPTLAAMCYK	-0.66745	2	520470
D0WWL8	310	K	Citrate synthase OS=Vibrio alginolyticus 40B OX=674977 GN=gltA PE=3 SV=1	gltA	1	0.000651388	129.56	2	VYK(1)NYDPR	-0.30851	1	2436800
D0WWM0	3	K	Succinate dehydrogenase hydrophobic membrane anchor subunit OS=Vibrio alginolyticus 40B OX=674977 GN=sdhD PE=4 SV=1	sdhD	1	2.79138e-08	158.37	2	VK(1)HVSSFGR	0.60879	2	687830
D0WWM1	502	K	Succinate dehydrogenase flavoprotein subunit OS=Vibrio alginolyticus 40B OX=674977 GN=sdhA PE=3 SV=1	sdhA	1	1.66457e-50	238.02	2	DAHLADK(1)SSEFNTQR	-1.052	5	2108600
D0WWM1	584	K	Succinate dehydrogenase flavoprotein subunit OS=Vibrio alginolyticus 40B OX=674977 GN=sdhA PE=3 SV=1	sdhA	1	0.0182417	56.091	2	EAFPPK(1)VR	0.38186	1	465780
D0WWM1	488	K	Succinate dehydrogenase flavoprotein subunit OS=Vibrio alginolyticus 40B OX=674977 GN=sdhA PE=3 SV=1	sdhA	1	7.82121e-25	119.43	2	EGDAMATGLEELK(1)VIR	-1.1283	2	29246
D0WWM1	312	K	Succinate dehydrogenase flavoprotein subunit OS=Vibrio alginolyticus 40B OX=674977 GN=sdhA PE=3 SV=1	sdhA	1	1.21673e-11	132.44	3	GCDGPWGPHIK(1)LK	-0.2474	2	938130
D0WWM1	314	K	Succinate dehydrogenase flavoprotein subunit OS=Vibrio alginolyticus 40B OX=674977 GN=sdhA PE=3 SV=1	sdhA	1	0.00404718	72.038	2	LK(1)LDHLGK	1.2731	1	514820
D0WWM1	267	K	Succinate dehydrogenase flavoprotein subunit OS=Vibrio alginolyticus 40B OX=674977 GN=sdhA PE=3 SV=1	sdhA	1	5.55999e-17	200.76	2	GEGGYLLNK(1)DGER	0.61381	1	1479100
D0WWM1	495	K	Succinate dehydrogenase flavoprotein subunit OS=Vibrio alginolyticus 40B OX=674977 GN=sdhA PE=3 SV=1	sdhA	1	0.000109973	136.84	2	LK(1)DAHLADK	0.88167	1	954510
D0WWM1	124	K	Succinate dehydrogenase flavoprotein subunit OS=Vibrio alginolyticus 40B OX=674977 GN=sdhA PE=3 SV=1	sdhA	1	3.12653e-61	223.55	2	PFGGQSK(1)EFGGEQAAR	0.34021	1	1477400
D0WWM1	196	K	Succinate dehydrogenase flavoprotein subunit OS=Vibrio alginolyticus 40B OX=674977 GN=sdhA PE=3 SV=1	sdhA	1	1.55404e-17	200.76	2	SK(1)ATILATGGAGR	-0.078038	1	574740
D0WWM1	155	K	Succinate dehydrogenase flavoprotein subunit OS=Vibrio alginolyticus 40B OX=674977 GN=sdhA PE=3 SV=1	sdhA	1	2.91861e-41	234.58	3	TGHALLHTLYQQNVK(1)HK	1.5694	1	742180
D0WWM2	228	K	Succinate dehydrogenase iron-sulfur subunit OS=Vibrio alginolyticus 40B OX=674977 GN=sdhB PE=3 SV=1	sdhB	1	8.35921e-12	183.13	2	AIGHIK(1)SMLVNR	-0.75117	2	965750
D0WWM2	216	K	Succinate dehydrogenase iron-sulfur subunit OS=Vibrio alginolyticus 40B OX=674977 GN=sdhB PE=3 SV=1	sdhB	1	1.5499e-12	150.85	3	CHGIMNCVSVCPK(1)GLNPTK	0.75018	1	98888
D0WWM2	222	K	Succinate dehydrogenase iron-sulfur subunit OS=Vibrio alginolyticus 40B OX=674977 GN=sdhB PE=3 SV=1	sdhB	1	1.00993e-07	142.71	2	GLNPTK(1)AIGHIK	0.60933	2	722400
D0WWM2	2	K	Succinate dehydrogenase iron-sulfur subunit OS=Vibrio alginolyticus 40B OX=674977 GN=sdhB PE=3 SV=1	sdhB	1	0.0226602	46.447	2	MK(1)LNFSLYR	1.2689	1	110650
D0WWM2	116	K	Succinate dehydrogenase iron-sulfur subunit OS=Vibrio alginolyticus 40B OX=674977 GN=sdhB PE=3 SV=1	sdhB	1	2.76198e-10	115.05	2	VK(1)PFLIDDGALPPSR	-1.1477	1	1495600
D0WWM2	17	K	Succinate dehydrogenase iron-sulfur subunit OS=Vibrio alginolyticus 40B OX=674977 GN=sdhB PE=3 SV=1	sdhB	1	3.74559e-06	108.4	2	YNPDVDTK(1)PYMK	0.93675	4	2558100
D0WWM3	479	K	Oxoglutarate dehydrogenase (succinyl-transferring) OS=Vibrio alginolyticus 40B OX=674977 GN=sucA PE=3 SV=1	sucA	1	1.17094e-16	89.636	3	HGHNEADEPNATQPLMYQK(1)IK	0.79474	1	91570
D0WWM3	277	K	Oxoglutarate dehydrogenase (succinyl-transferring) OS=Vibrio alginolyticus 40B OX=674977 GN=sucA PE=3 SV=1	sucA	1	0.00215539	50.116	2	K(1)PQDLFDEFAGK	1.2667	1	40426
D0WWM3	276	K	Oxoglutarate dehydrogenase (succinyl-transferring) OS=Vibrio alginolyticus 40B OX=674977 GN=sucA PE=3 SV=1	sucA	1	3.92677e-05	98.009	2	LNMLVNVLGK(1)K	-0.80043	1	21556
D0WWM3	92	K	Oxoglutarate dehydrogenase (succinyl-transferring) OS=Vibrio alginolyticus 40B OX=674977 GN=sucA PE=3 SV=1	sucA	1	6.00179e-31	201.21	2	QVK(1)VLQLINAYR	-0.29108	1	45142
D0WWM3	182	K	Oxoglutarate dehydrogenase (succinyl-transferring) OS=Vibrio alginolyticus 40B OX=674977 GN=sucA PE=3 SV=1	sucA	1	1.37417e-20	110.9	3	TYCGSIGAEYMHMTDTEQK(1)R	0.60723	1	215250
D0WWM3	579	K	Oxoglutarate dehydrogenase (succinyl-transferring) OS=Vibrio alginolyticus 40B OX=674977 GN=sucA PE=3 SV=1	sucA	1	0.00153449	99.305	2	VNK(1)LYNDR	-0.71785	1	332070
D0WWM3	223	K	Oxoglutarate dehydrogenase (succinyl-transferring) OS=Vibrio alginolyticus 40B OX=674977 GN=sucA PE=3 SV=1	sucA	1	0.0152084	60.589	2	YLGAK(1)FPGAK	-3.1858	1	733280
D0WWM7	107	K	Maltose/maltodextrin import ATP-binding protein MalK OS=Vibrio alginolyticus 40B OX=674977 GN=malK PE=3 SV=1	malK	1	5.78501e-08	162.49	2	ADK(1)AEIDK	2.4912	2	550090
D0WWM7	112	K	Maltose/maltodextrin import ATP-binding protein MalK OS=Vibrio alginolyticus 40B OX=674977 GN=malK PE=3 SV=1	malK	1	6.415e-06	166.66	2	ADKAEIDK(1)R	0.15953	1	250930
[truncated: 2,253 more rows]

## Sheet: Peptide_ident
ID	Sequence	Length	Modifications	Modified sequence	Protein accession	Protein description	Charge	m/z	Mass error [ppm]	PEP	Score	Intensity
0	AAAEVAKGR	9	Succi (K)	_AAAEVAK(Succi (K))GR_	D0WT25	3-isopropylmalate dehydratase large subunit OS=Vibrio alginolyticus 40B OX=674977 GN=leuC PE=3 SV=1	2	486.759	-1.6034	0.010316	54.436	29603
1	AAAISTKGMSPEEK	14	Succi (K)	_AAAISTK(Succi (K))GMSPEEK_	D0X141	DNA topoisomerase 1 OS=Vibrio alginolyticus 40B OX=674977 GN=topA PE=3 SV=1	2	760.369	-0.66999	1.0114e-05	65.408	37609
2	AAAKECANIYAPLANR	16	Succi (K)	_AAAK(Succi (K))ECANIYAPLANR_	D0WUE2	GTP pyrophosphokinase OS=Vibrio alginolyticus 40B OX=674977 GN=relA PE=3 SV=1	2	916.952	3.7622	1.6998e-10	106.11	51460
3	AAALANKELGAIPK	14	Succi (K)	_AAALANK(Succi (K))ELGAIPK_	D0WYS5	Aspartate ammonia-lyase OS=Vibrio alginolyticus 40B OX=674977 GN=aspA PE=3 SV=1	2	733.914	0.73657	9.929e-27	212.27	2151400
4	AADCKLVLFK	10	Succi (K)	_AADCK(Succi (K))LVLFK_	D0WZG3	CinA-like protein OS=Vibrio alginolyticus 40B OX=674977 GN=VMC_25630 PE=3 SV=1	2	632.834	-1.5682	0.0014076	72.365	42085
5	AADMTGADIEAMK	13	Unmodified	_AADMTGADIEAMK_	D0WW30	50S ribosomal protein L11 OS=Vibrio alginolyticus 40B OX=674977 GN=rplK PE=3 SV=1	2	662.3	-0.95886	0.021395	46.068	12875
6	AADMTGADIEAMKR	14	Succi (K)	_AADMTGADIEAMK(Succi (K))R_	D0WW30	50S ribosomal protein L11 OS=Vibrio alginolyticus 40B OX=674977 GN=rplK PE=3 SV=1	3	527.241	-1.2035	0.05895	43.306	129680
7	AADMTGADIEAMKR	14	Succi (K)	_AADMTGADIEAMK(Succi (K))R_	D0WW30	50S ribosomal protein L11 OS=Vibrio alginolyticus 40B OX=674977 GN=rplK PE=3 SV=1	2	790.358	1.2501	1.4253e-69	216.04	3108400
8	AADMTGADIEAMKR	14	Oxidation (M),Succi (K)	_AADM(Oxidation (M))TGADIEAMK(Succi (K))R_	D0WW30	50S ribosomal protein L11 OS=Vibrio alginolyticus 40B OX=674977 GN=rplK PE=3 SV=1	2	798.356	0.25204	9.0491e-45	248.69	337480
9	AADMTGADIEAMKR	14	Oxidation (M),Succi (K)	_AADMTGADIEAM(Oxidation (M))K(Succi (K))R_	D0WW30	50S ribosomal protein L11 OS=Vibrio alginolyticus 40B OX=674977 GN=rplK PE=3 SV=1	2	798.356	0.30918	3.5785e-34	163.59	318250
10	AADMTGADIEAMKR	14	2 Oxidation (M),Succi (K)	_AADM(Oxidation (M))TGADIEAM(Oxidation (M))K(Succi (K))R_	D0WW30	50S ribosomal protein L11 OS=Vibrio alginolyticus 40B OX=674977 GN=rplK PE=3 SV=1	2	806.353	-0.11216	8.2116e-15	142.51	47384
11	AAEALKER	8	Succi (K)	_AAEALK(Succi (K))ER_	D0WV08	Ribose-phosphate pyrophosphokinase OS=Vibrio alginolyticus 40B OX=674977 GN=prs PE=3 SV=1	2	494.259	-0.93424	0.00087096	117.39	866670
12	AAEEGKVLR	9	Succi (K)	_AAEEGK(Succi (K))VLR_	D0WSM4	Bifunctional aspartokinase/homoserine dehydrogenase OS=Vibrio alginolyticus 40B OX=674977 GN=thrA PE=3 SV=1	2	536.785	-1.258	0.0092624	48.157	33299
13	AAEEVGLKR	9	Succi (K)	_AAEEVGLK(Succi (K))R_	D0WV40	HTH cro/C1-type domain-containing protein OS=Vibrio alginolyticus 40B OX=674977 GN=VMC_10400 PE=3 SV=1	2	536.785	-1.1796	0.028064	42.075	15852
14	AAEGKTVLLPYR	12	Succi (K)	_AAEGK(Succi (K))TVLLPYR_	D0X0T5	GMP reductase OS=Vibrio alginolyticus 40B OX=674977 GN=guaC PE=3 SV=1	2	709.388	-1.2292	6.3128e-16	154.66	439880
15	AAEKELTYVVK	11	Succi (K)	_AAEK(Succi (K))ELTYVVK_	D0WV19	LPS-assembly lipoprotein LptE OS=Vibrio alginolyticus 40B OX=674977 GN=lptE PE=3 SV=1	2	675.861	-0.83158	1.9608e-08	136.94	176220
16	AAEVTVKALDR	11	Succi (K)	_AAEVTVK(Succi (K))ALDR_	D0WZ99	Peptide deformylase OS=Vibrio alginolyticus 40B OX=674977 GN=def PE=3 SV=1	2	636.843	-0.85396	0.00017869	77.358	81967
17	AAEYTLKAK	9	Succi (K)	_AAEYTLK(Succi (K))AK_	D0X141	DNA topoisomerase 1 OS=Vibrio alginolyticus 40B OX=674977 GN=topA PE=3 SV=1	2	547.79	-0.91898	0.01174	50.834	28573
18	AAFAVLVEKAK	11	Succi (K)	_AAFAVLVEK(Succi (K))AK_	D0WXE5	50S ribosomal protein L20 OS=Vibrio alginolyticus 40B OX=674977 GN=rplT PE=3 SV=1	2	623.856	-1.0546	0.0001642	104.39	1942100
19	AAFDSQKMQR	10	Succi (K)	_AAFDSQK(Succi (K))MQR_	D0X155	Chromosome partition protein MukB OS=Vibrio alginolyticus 40B OX=674977 GN=mukB PE=3 SV=1	2	641.298	-0.87583	1.7e-05	158.57	72570
20	AAFEYKALDAK	11	Succi (K)	_AAFEYK(Succi (K))ALDAK_	D0WSX4	General secretion pathway protein F OS=Vibrio alginolyticus 40B OX=674977 GN=epsF PE=3 SV=1	2	663.832	-1.0148	0.068672	50.09	69701
21	AAFKPIYNR	9	Succi (K)	_AAFK(Succi (K))PIYNR_	D0X3A1	6-carboxy-5,6,7,8-tetrahydropterin synthase OS=Vibrio alginolyticus 40B OX=674977 GN=VMC_39010 PE=3 SV=1	2	590.311	-0.69137	0.0015379	85.813	300940
22	AAFLAEKEELAK	12	Succi (K)	_AAFLAEK(Succi (K))EELAK_	D0X3C2	Phosphoenolpyruvate-protein phosphotransferase OS=Vibrio alginolyticus 40B OX=674977 GN=ptsI PE=3 SV=1	2	710.372	-0.27031	6.4448e-08	150.21	985210
23	AAFLAEKEELAKLK	14	Succi (K)	_AAFLAEKEELAK(Succi (K))LK_	D0X3C2	Phosphoenolpyruvate-protein phosphotransferase OS=Vibrio alginolyticus 40B OX=674977 GN=ptsI PE=3 SV=1	3	554.31	-0.46558	2.3415e-05	68.548	9230.2
24	AAFLAEKEELAKLK	14	Succi (K)	_AAFLAEKEELAK(Succi (K))LK_	D0X3C2	Phosphoenolpyruvate-protein phosphotransferase OS=Vibrio alginolyticus 40B OX=674977 GN=ptsI PE=3 SV=1	2	830.961	4.0319	7.4807e-09	97.594	98168
25	AAGVKSGSGRPNTEK	15	Succi (K)	_AAGVK(Succi (K))SGSGRPNTEK_	D0WW30	50S ribosomal protein L11 OS=Vibrio alginolyticus 40B OX=674977 GN=rplK PE=3 SV=1	3	520.266	-1.1093	0.019128	44.82	35296
26	AAGVPLIVAVNKIDKEDANPDNVK	24	Succi (K)	_AAGVPLIVAVNK(Succi (K))IDKEDANPDNVK_	D0WYW3	Translation initiation factor IF-2 OS=Vibrio alginolyticus 40B OX=674977 GN=infB PE=3 SV=1	3	864.129	-1.0693	4.329e-07	61.867	98328
27	AAGWAALKYVEK	12	Succi (K)	_AAGWAALK(Succi (K))YVEK_	D0WVU5	Ribose-5-phosphate isomerase A OS=Vibrio alginolyticus 40B OX=674977 GN=rpiA PE=3 SV=1	2	703.869	-0.76009	5.0482e-07	115.41	521720
28	AAHEAWNQYGKVISQAK	17	Succi (K)	_AAHEAWNQYGK(Succi (K))VISQAK_	D0X1W8	Uncharacterized protein OS=Vibrio alginolyticus 40B OX=674977 GN=VMC_34180 PE=4 SV=1	3	667.666	-0.90158	0.00039084	51.829	10559
29	AAIAKYLMSK	10	Succi (K)	_AAIAK(Succi (K))YLMSK_	D0WYS6	FxsA protein OS=Vibrio alginolyticus 40B OX=674977 GN=fxsA PE=4 SV=1	2	598.323	-0.13031	0.052854	41.796	15842
30	AAIEAAGGKIEE	12	Succi (K)	_AAIEAAGGK(Succi (K))IEE_	D0WT85	50S ribosomal protein L15 OS=Vibrio alginolyticus 40B OX=674977 GN=rplO PE=3 SV=1	2	629.812	-0.73529	0.00018389	110.88	2181900
31	AAIKELQAK	9	Succi (K)	_AAIK(Succi (K))ELQAK_	D0X131	Isocitrate dehydrogenase [NADP] OS=Vibrio alginolyticus 40B OX=674977 GN=VMC_31310 PE=3 SV=1	2	536.306	-0.91086	0.00063875	126.82	652330
32	AAIKGNAVGLTLGFSHPVEHELPAGIK	27	Succi (K)	_AAIK(Succi (K))GNAVGLTLGFSHPVEHELPAGIK_	D0WT88	50S ribosomal protein L6 OS=Vibrio alginolyticus 40B OX=674977 GN=rplF PE=3 SV=1	3	942.843	2.0193	4.4042e-06	62.804	40737
33	AAILSNEKFR	10	Succi (K)	_AAILSNEK(Succi (K))FR_	D0WUH8	Beta sliding clamp OS=Vibrio alginolyticus 40B OX=674977 GN=dnaN PE=3 SV=1	2	624.833	-0.94858	1.1952e-08	146.27	279850
34	AAINAPMQGTAADIIKK	17	Succi (K)	_AAINAPMQGTAADIIK(Succi (K))K_	D0WSU8	DNA polymerase I OS=Vibrio alginolyticus 40B OX=674977 GN=polI PE=3 SV=1	2	906.98	4.0119	4.922e-20	156.02	275290
35	AAINAPMQGTAADIIKK	17	Oxidation (M),Succi (K)	_AAINAPM(Oxidation (M))QGTAADIIK(Succi (K))K_	D0WSU8	DNA polymerase I OS=Vibrio alginolyticus 40B OX=674977 GN=polI PE=3 SV=1	2	914.977	4.0497	0.00014455	76.196	20562
36	AAITEQSIMLKQK	13	Succi (K)	_AAITEQSIMLK(Succi (K))QK_	D0WSG3	30S ribosomal protein S6 OS=Vibrio alginolyticus 40B OX=674977 GN=rpsF PE=3 SV=1	2	780.919	0.969	1.0962e-31	203.8	1277900
37	AAITEQSIMLKQK	13	Oxidation (M),Succi (K)	_AAITEQSIM(Oxidation (M))LK(Succi (K))QK_	D0WSG3	30S ribosomal protein S6 OS=Vibrio alginolyticus 40B OX=674977 GN=rpsF PE=3 SV=1	2	788.916	0.30469	1.5313e-16	154.66	58971
38	AAKDAAFELATASTAQK	17	Succi (K)	_AAK(Succi (K))DAAFELATASTAQK_	D0WUD9	Gamma-glutamyl phosphate reductase OS=Vibrio alginolyticus 40B OX=674977 GN=proA PE=3 SV=1	2	897.449	3.9115	4.864e-11	107.46	97600
39	AAKDAGLQVHPYTFR	15	Succi (K)	_AAK(Succi (K))DAGLQVHPYTFR_	D0WZ19	Glycerophosphoryl diester phosphodiesterase OS=Vibrio alginolyticus 40B OX=674977 GN=glpQ PE=4 SV=1	3	591.969	-0.79377	0.0079028	51.569	28894
40	AAKDAGLQVHPYTFR	15	Succi (K)	_AAK(Succi (K))DAGLQVHPYTFR_	D0WZ19	Glycerophosphoryl diester phosphodiesterase OS=Vibrio alginolyticus 40B OX=674977 GN=glpQ PE=4 SV=1	2	887.45	3.9082	3.3121e-06	78.888	24474
41	AAKDWANADMAR	12	Succi (K)	_AAK(Succi (K))DWANADMAR_	D0X400	Cysteine--tRNA ligase OS=Vibrio alginolyticus 40B OX=674977 GN=cysS PE=3 SV=1	2	710.32	-1.5633	0.0016347	95.138	143940
42	AAKEFITPLTMQAVSGR	17	Succi (K)	_AAK(Succi (K))EFITPLTMQAVSGR_	D0WW83	Coenzyme A biosynthesis bifunctional protein CoaBC OS=Vibrio alginolyticus 40B OX=674977 GN=coaB PE=3 SV=1	2	960.498	2.3174	2.1385e-05	65.212	17999
43	AAKNAVEIAGMK	12	Succi (K)	_AAK(Succi (K))NAVEIAGMK_	D0WSR7	Aminopeptidase P OS=Vibrio alginolyticus 40B OX=674977 GN=VMC_02170 PE=4 SV=1	2	651.84	-1.2576	0.0017996	61.577	90398
44	AALDSKGFGDATVQNFGSAR	20	Succi (K)	_AALDSK(Succi (K))GFGDATVQNFGSAR_	D0WU70	Protein-export membrane protein SecF OS=Vibrio alginolyticus 40B OX=674977 GN=secF PE=3 SV=1	2	1056.5	2.6233	5.6916e-06	74.643	9166.4
45	AALESLDKR	9	Succi (K)	_AALESLDK(Succi (K))R_	D0WSK0	Peptidyl-prolyl cis-trans isomerase OS=Vibrio alginolyticus 40B OX=674977 GN=fkpA PE=3 SV=1	2	551.791	-0.59981	0.00018964	108.3	3005000
46	AALIEKQK	8	Succi (K)	_AALIEK(Succi (K))QK_	D0X0Q4	Phage shock protein A OS=Vibrio alginolyticus 40B OX=674977 GN=pspA PE=3 SV=1	2	500.787	-1.1081	0.00087924	113.14	140160
47	AALKAIISDVNASEEDR	17	Succi (K)	_AALK(Succi (K))AIISDVNASEEDR_	D0WT90	30S ribosomal protein S14 OS=Vibrio alginolyticus 40B OX=674977 GN=rpsN PE=3 SV=1	2	951.476	2.6191	1.0594e-21	144.38	935040
48	AALMVCEVKTR	11	Succi (K)	_AALMVCEVK(Succi (K))TR_	D0X3Y9	Succinylglutamate desuccinylase OS=Vibrio alginolyticus 40B OX=674977 GN=astE PE=3 SV=1	2	689.347	-1.1262	0.00090127	94.804	121550
49	AALYQQQKLLR	11	Succi (K)	_AALYQQQK(Succi (K))LLR_	D0X0Z8	Uncharacterized protein OS=Vibrio alginolyticus 40B OX=674977 GN=VMC_30980 PE=4 SV=1	2	716.401	-0.87722	0.00044391	90.761	78977
50	AAMQAGNIPAKGER	14	Succi (K)	_AAMQAGNIPAK(Succi (K))GER_	D0WVQ3	Flagellar secretion chaperone FliS OS=Vibrio alginolyticus 40B OX=674977 GN=fliS PE=3 SV=1	2	757.375	-0.97523	1.2507e-14	112.7	59708
51	AANEAAKDGDPCVIR	15	Succi (K)	_AANEAAK(Succi (K))DGDPCVIR_	D0WUY7	Glutamate--tRNA ligase OS=Vibrio alginolyticus 40B OX=674977 GN=gltX PE=3 SV=1	2	843.891	1.5131	7.6812e-46	235.6	491950
52	AANIITKNIEFVK	13	Succi (K)	_AANIITK(Succi (K))NIEFVK_	D0WT85	50S ribosomal protein L15 OS=Vibrio alginolyticus 40B OX=674977 GN=rplO PE=3 SV=1	2	780.935	0.63248	2.719e-23	172.51	1491700
53	AANIPVFIDPKGADFER	17	Succi (K)	_AANIPVFIDPK(Succi (K))GADFER_	D0X0F9	Bifunctional protein HldE OS=Vibrio alginolyticus 40B OX=674977 GN=hldE PE=3 SV=1	2	980.494	2.1227	7.0554e-05	44.045	41827
54	AAQAEAKATYMVSEAIAK	18	Succi (K)	_AAQAEAK(Succi (K))ATYMVSEAIAK_	D0X3B4	Protein qmcA OS=Vibrio alginolyticus 40B OX=674977 GN=VMC_39140 PE=3 SV=1	2	976.985	1.6858	1.3812e-11	94.63	36414
55	AAQLIESKNPELDAEEK	17	Succi (K)	_AAQLIESK(Succi (K))NPELDAEEK_	D0X1W9	Arginine--tRNA ligase OS=Vibrio alginolyticus 40B OX=674977 GN=argS PE=3 SV=1	2	992.989	2.7432	1.3947e-20	160.52	214080
56	AAQYVAAHPGEVCPAKWK	18	Succi (K)	_AAQYVAAHPGEVCPAK(Succi (K))WK_	D0WTU4	Alkyl hydroperoxide reductase C OS=Vibrio alginolyticus 40B OX=674977 GN=VMC_05940 PE=3 SV=1	3	695.007	-1.0794	0.00030856	87.727	33053
57	AAQYVAAHPGEVCPAKWK	18	Succi (K)	_AAQYVAAHPGEVCPAK(Succi (K))WK_	D0WTU4	Alkyl hydroperoxide reductase C OS=Vibrio alginolyticus 40B OX=674977 GN=VMC_05940 PE=3 SV=1	3	695.007	-0.7632	3.5233e-06	83.474	7070.5
58	AASQSIIPVDTKLHK	15	Succi (K)	_AASQSIIPVDTK(Succi (K))LHK_	D0WVT6	D-erythrose-4-phosphate dehydrogenase OS=Vibrio alginolyticus 40B OX=674977 GN=epd PE=3 SV=1	3	569.981	-0.61288	0.016489	48.822	48605
59	AASQSIIPVDTKLHK	15	Succi (K)	_AASQSIIPVDTK(Succi (K))LHK_	D0WVT6	D-erythrose-4-phosphate dehydrogenase OS=Vibrio alginolyticus 40B OX=674977 GN=epd PE=3 SV=1	2	854.467	3.9833	5.9039e-12	97.084	128090
60	AASWATGALKK	11	Succi (K)	_AASWATGALK(Succi (K))K_	D0WZI7	Uncharacterized protein OS=Vibrio alginolyticus 40B OX=674977 GN=VMC_25870 PE=4 SV=1	2	602.322	-0.97588	0.00065549	90.263	223780
61	AATLDLTKHGLHNVK	15	Succi (K)	_AATLDLTK(Succi (K))HGLHNVK_	D0WSW8	Phosphoenolpyruvate carboxykinase (ATP) OS=Vibrio alginolyticus 40B OX=674977 GN=pckA PE=3 SV=1	3	573.313	-0.25181	3.1716e-06	103.69	6366000
62	AATLDLTKHGLHNVK	15	Succi (K)	_AATLDLTK(Succi (K))HGLHNVK_	D0WSW8	Phosphoenolpyruvate carboxykinase (ATP) OS=Vibrio alginolyticus 40B OX=674977 GN=pckA PE=3 SV=1	2	859.465	3.0466	2.3067e-45	252.75	1440900
63	AAVADYKK	8	Succi (K)	_AAVADYK(Succi (K))K_	D0WU75	Iron-sulfur cluster assembly scaffold protein IscU OS=Vibrio alginolyticus 40B OX=674977 GN=nifU PE=3 SV=1	2	483.251	-1.2157	0.019635	62.88	625470
64	AAVAKIAGVPAQINIAEVR	19	Succi (K)	_AAVAK(Succi (K))IAGVPAQINIAEVR_	D0WT96	30S ribosomal protein S3 OS=Vibrio alginolyticus 40B OX=674977 GN=rpsC PE=3 SV=1	3	664.381	-1.6275	0.0016045	57.279	46670
65	AAVAKIAGVPAQINIAEVR	19	Succi (K)	_AAVAK(Succi (K))IAGVPAQINIAEVR_	D0WT96	30S ribosomal protein S3 OS=Vibrio alginolyticus 40B OX=674977 GN=rpsC PE=3 SV=1	2	996.068	2.0746	2.0264e-12	100.56	312900
66	AAVEHVGIPCVVKPVMSSSGK	21	Succi (K)	_AAVEHVGIPCVVK(Succi (K))PVMSSSGK_	D0WXD1	Formate-dependent phosphoribosylglycinamide formyltransferase OS=Vibrio alginolyticus 40B OX=674977 GN=purT PE=3 SV=1	3	751.385	-0.4905	0.00042289	47.844	72487
67	AAVEKLFEVEVK	12	Succi (K)	_AAVEK(Succi (K))LFEVEVK_	D0WTA0	50S ribosomal protein L23 OS=Vibrio alginolyticus 40B OX=674977 GN=rplW PE=3 SV=1	2	731.395	-1.0545	1.6252e-12	166.65	129530
68	AAVELAKDWR	10	Succi (K)	_AAVELAK(Succi (K))DWR_	D0WTA8	ATP-dependent protease subunit HslV OS=Vibrio alginolyticus 40B OX=674977 GN=hslV PE=3 SV=1	2	629.825	-0.44553	0.00020296	99.34	131060
69	AAYEELKK	8	Succi (K)	_AAYEELK(Succi (K))K_	D0X381	Putrescine-binding periplasmic protein OS=Vibrio alginolyticus 40B OX=674977 GN=VMC_38810 PE=3 SV=1	2	526.269	-1.279	0.0046397	62.88	290260
70	ACGDYVFESKK	11	Succi (K)	_ACGDYVFESK(Succi (K))K_	D0WSL3	DUF1338 domain-containing protein OS=Vibrio alginolyticus 40B OX=674977 GN=VMC_01630 PE=4 SV=1	2	702.311	-1.0006	1.779e-06	144.47	773200
71	ACKELGIK	8	Succi (K)	_ACK(Succi (K))ELGIK_	D0WYQ7	Biotin carboxylase OS=Vibrio alginolyticus 40B OX=674977 GN=accC PE=4 SV=1	2	509.766	-0.87137	0.0005051	118.06	542510
72	ACKEQGFAQFDK	12	Succi (K)	_ACK(Succi (K))EQGFAQFDK_	D0WVK2	Phosphohistidine phosphatase sixA OS=Vibrio alginolyticus 40B OX=674977 GN=sixA PE=4 SV=1	2	764.84	-0.15544	4.9684e-06	114.93	68604
73	ACPEKVLTLTPR	12	Succi (K)	_ACPEK(Succi (K))VLTLTPR_	D0X3K9	Iron-sulfur cluster-binding protein OS=Vibrio alginolyticus 40B OX=674977 GN=VMC_40090 PE=4 SV=1	2	742.893	-0.62978	9.6259e-05	62.705	108650
74	ADAELKHLPVLMITAEAK	18	Succi (K)	_ADAELK(Succi (K))HLPVLMITAEAK_	D0WVM8	Chemotaxis protein CheY OS=Vibrio alginolyticus 40B OX=674977 GN=cheY PE=4 SV=1	3	684.034	-1.5312	6.0558e-12	61.867	11946
75	ADAHVKELSQR	11	Succi (K)	_ADAHVK(Succi (K))ELSQR_	D0WTX3	Uncharacterized protein OS=Vibrio alginolyticus 40B OX=674977 GN=VMC_06230 PE=4 SV=1	3	451.897	-2.1711	0.0062871	50.09	22908
76	ADAHVKELSQR	11	Succi (K)	_ADAHVK(Succi (K))ELSQR_	D0WTX3	Uncharacterized protein OS=Vibrio alginolyticus 40B OX=674977 GN=VMC_06230 PE=4 SV=1	2	677.341	-0.90548	0.0016796	90.306	190530
77	ADDEKLQGMSGR	12	Succi (K)	_ADDEK(Succi (K))LQGMSGR_	D0X273	Alginate_lyase domain-containing protein OS=Vibrio alginolyticus 40B OX=674977 GN=VMC_35230 PE=4 SV=1	2	703.814	-1.1832	0.0001103	76.255	20322
78	ADDKNDIQLK	10	Succi (K)	_ADDK(Succi (K))NDIQLK_	D0WVH0	Peptidase_M14 domain-containing protein OS=Vibrio alginolyticus 40B OX=674977 GN=VMC_11700 PE=4 SV=1	2	630.309	-1.1639	6.9123e-13	133.76	237810
79	ADELKSIQAQAK	12	Succi (K)	_ADELK(Succi (K))SIQAQAK_	D0WX79	Chaperone protein skp OS=Vibrio alginolyticus 40B OX=674977 GN=ompH PE=3 SV=1	2	701.365	-0.94799	8.8958e-31	224.13	1135900
80	ADELNCKK	8	Succi (K)	_ADELNCK(Succi (K))K_	D0WTE6	Transcriptional regulator, LysR family OS=Vibrio alginolyticus 40B OX=674977 GN=VMC_04460 PE=3 SV=1	2	539.248	-1.1624	0.001628	109.36	102590
81	ADGTVEKISVK	11	Succi (K)	_ADGTVEK(Succi (K))ISVK_	D0WUI0	Amino acid ABC transporter, periplasmic amino acid-binding protein OS=Vibrio alginolyticus 40B OX=674977 GN=VMC_08300 PE=3 SV=1	2	623.83	-0.8858	1.1941e-09	139.78	382270
82	ADGVLKR	7	Succi (K)	_ADGVLK(Succi (K))R_	D0X2G2	Phosphatidylserine synthase OS=Vibrio alginolyticus 40B OX=674977 GN=pssA PE=3 SV=1	2	429.738	-2.2893	0.014064	69.093	88360
83	ADHHFNSQMPMLDKYR	16	Succi (K)	_ADHHFNSQMPMLDK(Succi (K))YR_	D0X111	Uncharacterized protein OS=Vibrio alginolyticus 40B OX=674977 GN=VMC_31110 PE=4 SV=1	3	697.312	-1.0642	0.00043324	57.042	46648
84	ADIDYATSSAHTQYGVIGIK	20	Unmodified	_ADIDYATSSAHTQYGVIGIK_	D0WT96	30S ribosomal protein S3 OS=Vibrio alginolyticus 40B OX=674977 GN=rpsC PE=3 SV=1	3	704.02	-0.88056	6.3239e-06	63.79	20507
85	ADIESLKATIDR	12	Succi (K)	_ADIESLK(Succi (K))ATIDR_	D0WV99	HlyD_D23 domain-containing protein OS=Vibrio alginolyticus 40B OX=674977 GN=VMC_10990 PE=3 SV=1	2	716.37	-1.5253	6.1357e-08	135.28	122450
86	ADKAEIDK	8	Succi (K)	_ADK(Succi (K))AEIDK_	D0WWM7	Maltose/maltodextrin import ATP-binding protein MalK OS=Vibrio alginolyticus 40B OX=674977 GN=malK PE=3 SV=1	2	495.243	-1.2702	0.0024795	86.205	74430
87	ADKAEIDKR	9	Succi (K)	_ADKAEIDK(Succi (K))R_	D0WWM7	Maltose/maltodextrin import ATP-binding protein MalK OS=Vibrio alginolyticus 40B OX=674977 GN=malK PE=3 SV=1	2	573.293	-0.63104	6.415e-06	166.66	250930
88	ADKAEIDKR	9	Succi (K)	_ADK(Succi (K))AEIDKR_	D0WWM7	Maltose/maltodextrin import ATP-binding protein MalK OS=Vibrio alginolyticus 40B OX=674977 GN=malK PE=3 SV=1	2	573.293	-0.48844	5.785e-08	162.49	475660
89	ADKIEEMK	8	Succi (K)	_ADK(Succi (K))IEEMK_	D0WT23	2-isopropylmalate synthase OS=Vibrio alginolyticus 40B OX=674977 GN=leuA PE=3 SV=1	2	532.252	-1.4715	0.014013	48.157	63069
90	ADKIEEMKQK	10	Succi (K)	_ADKIEEMK(Succi (K))QK_	D0WT23	2-isopropylmalate synthase OS=Vibrio alginolyticus 40B OX=674977 GN=leuA PE=3 SV=1	2	660.329	-0.90863	0.0026718	67.548	68429
91	ADKMLSYR	8	Succi (K)	_ADK(Succi (K))MLSYR_	D0WV75	Putative outer membrane protein OS=Vibrio alginolyticus 40B OX=674977 GN=VMC_10750 PE=4 SV=1	2	542.261	-1.275	0.0044623	60.892	50559
92	ADKPLVGTGIER	12	Succi (K)	_ADK(Succi (K))PLVGTGIER_	D0WW34	DNA-directed RNA polymerase subunit beta OS=Vibrio alginolyticus 40B OX=674977 GN=rpoB PE=3 SV=1	2	678.362	-0.45532	8.7371e-08	157.74	1939300
93	ADKQLYEAK	9	Succi (K)	_ADK(Succi (K))QLYEAK_	D0WV38	GGDEF family protein OS=Vibrio alginolyticus 40B OX=674977 GN=VMC_10380 PE=4 SV=1	2	583.29	-0.89375	0.00070696	104.39	32492
94	ADKRPVNSDLR	11	Succi (K)	_ADK(Succi (K))RPVNSDLR_	D0WSF8	Replicative DNA helicase OS=Vibrio alginolyticus 40B OX=674977 GN=dnaB PE=3 SV=1	2	685.855	-1.021	0.02565	70.389	88156
95	ADKRPVNSDLR	11	Succi (K)	_ADK(Succi (K))RPVNSDLR_	D0WSF8	Replicative DNA helicase OS=Vibrio alginolyticus 40B OX=674977 GN=dnaB PE=3 SV=1	3	457.572	-1.7854	0.00057439	96.957	15068
96	ADKWAEEYQGVACETPR	17	Succi (K)	_ADK(Succi (K))WAEEYQGVACETPR_	D0WY23	2-hydroxy-3-oxopropionate reductase OS=Vibrio alginolyticus 40B OX=674977 GN=garR PE=4 SV=1	3	703.978	-0.72048	9.4144e-06	101.43	18226
97	ADKWAEEYQGVACETPR	17	Succi (K)	_ADK(Succi (K))WAEEYQGVACETPR_	D0WY23	2-hydroxy-3-oxopropionate reductase OS=Vibrio alginolyticus 40B OX=674977 GN=garR PE=4 SV=1	2	1055.46	3.8088	3.0216e-40	183	307030
98	ADLEAKIGR	9	Succi (K)	_ADLEAK(Succi (K))IGR_	D0X3M2	N-acetyl-D-glucosamine kinase OS=Vibrio alginolyticus 40B OX=674977 GN=nagK PE=3 SV=1	2	536.785	-1.3112	0.00073584	103.8	136200
99	ADLNVPVKDGK	11	Succi (K)	_ADLNVPVK(Succi (K))DGK_	D0WVT7	Phosphoglycerate kinase OS=Vibrio alginolyticus 40B OX=674977 GN=pgk PE=3 SV=1	2	628.33	-1.0593	0.0031389	69.276	48549
100	ADLNVPVKDGK	11	Succi (K)	_ADLNVPVK(Succi (K))DGK_	D0WVT7	Phosphoglycerate kinase OS=Vibrio alginolyticus 40B OX=674977 GN=pgk PE=3 SV=1	2	628.33	-1.0107	5.4165e-05	108.4	701590
101	ADLNVPVKDGK	11	Succi (K)	_ADLNVPVK(Succi (K))DGK_	D0WVT7	Phosphoglycerate kinase OS=Vibrio alginolyticus 40B OX=674977 GN=pgk PE=3 SV=1	2	628.33	-0.80538	0.0004752	81.799	1336700
102	ADLNVPVKDGKVTSDAR	17	Succi (K)	_ADLNVPVKDGK(Succi (K))VTSDAR_	D0WVT7	Phosphoglycerate kinase OS=Vibrio alginolyticus 40B OX=674977 GN=pgk PE=3 SV=1	3	628.994	-1.1657	7.4439e-08	71.912	29815
103	ADLSKAQAK	9	Succi (K)	_ADLSK(Succi (K))AQAK_	D0WW43	DNA-binding protein HU OS=Vibrio alginolyticus 40B OX=674977 GN=hupA PE=3 SV=1	2	516.272	-0.47571	0.00021822	138.26	4788800
104	ADLSKAQAK	9	Succi (K)	_ADLSK(Succi (K))AQAK_	D0WW43	DNA-binding protein HU OS=Vibrio alginolyticus 40B OX=674977 GN=hupA PE=3 SV=1	1	1031.54	3.2536	0.016638	50.834	32008
105	ADMGKVSGLVR	11	Succi (K)	_ADMGK(Succi (K))VSGLVR_	D0X3J8	Uncharacterized protein OS=Vibrio alginolyticus 40B OX=674977 GN=VMC_39980 PE=4 SV=1	2	616.819	-0.61951	0.0015679	74.849	432020
106	ADNGDAWVEAKGQK	14	Succi (K)	_ADNGDAWVEAK(Succi (K))GQK_	D0WUB9	Chaperone protein DnaK OS=Vibrio alginolyticus 40B OX=674977 GN=dnaK PE=2 SV=1	2	794.866	0.27114	1.1646e-44	244.71	308450
107	ADNYKKPSK	9	Succi (K)	_ADNYK(Succi (K))KPSK_	D0X2V6	Leucine-responsive regulatory protein OS=Vibrio alginolyticus 40B OX=674977 GN=VMC_37560 PE=4 SV=1	2	575.791	-0.60942	0.00015587	140.05	259830
108	ADPCLMPKAAK	11	Succi (K)	_ADPCLMPK(Succi (K))AAK_	D0WSR7	Aminopeptidase P OS=Vibrio alginolyticus 40B OX=674977 GN=VMC_02170 PE=4 SV=1	2	651.315	-1.2499	0.0088005	61.48	334120
109	ADVEAGKNPR	10	Succi (K)	_ADVEAGK(Succi (K))NPR_	D0WZ31	Tyrosine--tRNA ligase OS=Vibrio alginolyticus 40B OX=674977 GN=tyrS PE=3 SV=1	2	578.783	-0.73525	5.1792e-06	134.66	276730
110	ADWFALKQR	9	Succi (K)	_ADWFALK(Succi (K))QR_	D0WU37	Uncharacterized protein OS=Vibrio alginolyticus 40B OX=674977 GN=VMC_06870 PE=4 SV=1	2	617.814	-0.69921	0.00071746	118.06	29128
111	ADWLVPLPKGLDSK	14	Succi (K)	_ADWLVPLPK(Succi (K))GLDSK_	D0WUG5	Zinc-binding alcohol dehydrogenase OS=Vibrio alginolyticus 40B OX=674977 GN=VMC_08150 PE=4 SV=1	2	819.941	-1.0273	0.00069169	79.889	45012
112	ADWNGEYISPYAEHGKK	17	Succi (K)	_ADWNGEYISPYAEHGK(Succi (K))K_	D0WSI9	Met repressor OS=Vibrio alginolyticus 40B OX=674977 GN=metJ PE=3 SV=1	3	688.981	-1.0542	2.7636e-08	132.9	13235
113	ADYEDRVDDHIIKSAEISK	19	Succi (K)	_ADYEDRVDDHIIK(Succi (K))SAEISK_	D0WXN1	UPF0265 protein VMC_19310 OS=Vibrio alginolyticus 40B OX=674977 GN=VMC_19310 PE=3 SV=1	3	768.705	-0.77784	1.0661e-12	81.409	56785
114	AEAGHFAKAGVEAGR	15	Succi (K)	_AEAGHFAK(Succi (K))AGVEAGR_	D0WTA2	50S ribosomal protein L3 OS=Vibrio alginolyticus 40B OX=674977 GN=rplC PE=3 SV=1	2	785.884	0.16436	0.0002007	87.727	731620
115	AEAGHFAKAGVEAGR	15	Succi (K)	_AEAGHFAK(Succi (K))AGVEAGR_	D0WTA2	50S ribosomal protein L3 OS=Vibrio alginolyticus 40B OX=674977 GN=rplC PE=3 SV=1	3	524.258	-1.1825	1.701e-15	156.02	1618900
116	AEAKAAFNNDMVYMEK	16	Succi (K)	_AEAK(Succi (K))AAFNNDMVYMEK_	D0WYQ7	Biotin carboxylase OS=Vibrio alginolyticus 40B OX=674977 GN=accC PE=4 SV=1	2	966.429	2.7751	0.0012578	58.508	88190
117	AEDPEKMIR	9	Succi (K)	_AEDPEK(Succi (K))MIR_	D0X0Q4	Phage shock protein A OS=Vibrio alginolyticus 40B OX=674977 GN=pspA PE=3 SV=1	2	594.782	-0.71931	0.00075109	122.44	357300
118	AEETIFSKIIR	11	Succi (K)	_AEETIFSK(Succi (K))IIR_	D0X0Y7	Diadenosine tetraphosphate (Ap4A) hydrolase and other HIT family hydrolase OS=Vibrio alginolyticus 40B OX=674977 GN=VMC_30870 PE=4 SV=1	2	703.88	-0.59591	7.437e-21	175.07	265420
119	AEEYGSHDKTFILDAAGTVR	20	Succi (K)	_AEEYGSHDK(Succi (K))TFILDAAGTVR_	D0X131	Isocitrate dehydrogenase [NADP] OS=Vibrio alginolyticus 40B OX=674977 GN=VMC_31310 PE=3 SV=1	3	760.697	-1.1886	1.7043e-14	65.421	113230
120	AEFEKQEGVVK	11	Succi (K)	_AEFEK(Succi (K))QEGVVK_	D0WSK0	Peptidyl-prolyl cis-trans isomerase OS=Vibrio alginolyticus 40B OX=674977 GN=fkpA PE=3 SV=1	2	682.341	-0.61035	3.3245e-14	191.55	2203700
121	AEFNKTDDVMYR	12	Succi (K)	_AEFNK(Succi (K))TDDVMYR_	D0WSG5	Site-specific DNA-methyltransferase (adenine-specific) OS=Vibrio alginolyticus 40B OX=674977 GN=VMC_01150 PE=3 SV=1	2	794.851	1.0502	2.9672e-06	88.734	19945
122	AEGEKQSAILHAEAR	15	Succi (K)	_AEGEK(Succi (K))QSAILHAEAR_	D0X3B4	Protein qmcA OS=Vibrio alginolyticus 40B OX=674977 GN=VMC_39140 PE=3 SV=1	3	570.62	-0.66027	1.229e-09	172.09	284740
123	AEGEKQSAILHAEAR	15	Succi (K)	_AEGEK(Succi (K))QSAILHAEAR_	D0X3B4	Protein qmcA OS=Vibrio alginolyticus 40B OX=674977 GN=VMC_39140 PE=3 SV=1	2	855.426	1.0498	1.5334e-15	137.58	197140
124	AEKAAVGR	8	Succi (K)	_AEK(Succi (K))AAVGR_	D0X0F8	Outer membrane protein TolC OS=Vibrio alginolyticus 40B OX=674977 GN=tolC PE=3 SV=1	2	451.241	-2.1662	0.0031731	84.368	50021
125	AEKILVK	7	Succi (K)	_AEK(Succi (K))ILVK_	D0X2P9	Thioredoxin reductase OS=Vibrio alginolyticus 40B OX=674977 GN=trxB PE=4 SV=1	2	450.774	-2.0934	0.028957	41.025	146270
126	AEKVNALEAVVIASK	15	Succi (K)	_AEK(Succi (K))VNALEAVVIASK_	D0WSG0	50S ribosomal protein L9 OS=Vibrio alginolyticus 40B OX=674977 GN=rplI PE=3 SV=1	2	821.457	1.5208	7.7625e-28	188.19	1510700
127	AELDELDAYLDHKR	14	Succi (K)	_AELDELDAYLDHK(Succi (K))R_	D0WZG6	Ribonucleoside-diphosphate reductase OS=Vibrio alginolyticus 40B OX=674977 GN=nrdA PE=3 SV=1	2	894.426	3.2284	3.6071e-56	220.81	653680
128	AELEKLAK	8	Succi (K)	_AELEK(Succi (K))LAK_	D0X0H7	N(6)-L-threonylcarbamoyladenine synthase OS=Vibrio alginolyticus 40B OX=674977 GN=VMC_29270 PE=4 SV=1	2	501.279	-1.1409	0.0112	65.313	90148
129	AENMLWHKLPK	11	Succi (K)	_AENMLWHK(Succi (K))LPK_	D0WWF0	Aldehyde-alcohol dehydrogenase OS=Vibrio alginolyticus 40B OX=674977 GN=VMC_15000 PE=3 SV=1	2	733.877	-0.62173	0.00098867	79.311	55595
130	AENMLWHKLPK	11	Succi (K)	_AENMLWHK(Succi (K))LPK_	D0WWF0	Aldehyde-alcohol dehydrogenase OS=Vibrio alginolyticus 40B OX=674977 GN=VMC_15000 PE=3 SV=1	2	733.877	0.41388	0.0014849	79.311	129080
131	AEQADIGKLK	10	Succi (K)	_AEQADIGK(Succi (K))LK_	D0X2Q4	Uncharacterized protein OS=Vibrio alginolyticus 40B OX=674977 GN=VMC_37040 PE=4 SV=1	2	586.812	-0.99041	0.0023587	83.358	75827
132	AEQEANKEMPR	11	Succi (K)	_AEQEANK(Succi (K))EMPR_	D0WUY7	Glutamate--tRNA ligase OS=Vibrio alginolyticus 40B OX=674977 GN=gltX PE=3 SV=1	2	701.817	-1.1558	9.5128e-51	250.16	375600
133	AEQEANKEMPR	11	Oxidation (M),Succi (K)	_AEQEANK(Succi (K))EM(Oxidation (M))PR_	D0WUY7	Glutamate--tRNA ligase OS=Vibrio alginolyticus 40B OX=674977 GN=gltX PE=3 SV=1	2	709.814	-1.5113	3.4011e-06	127.03	20127
134	AEQGKLDPVIGR	12	Succi (K)	_AEQGK(Succi (K))LDPVIGR_	D0WY42	Chaperone protein ClpB OS=Vibrio alginolyticus 40B OX=674977 GN=clpB PE=3 SV=1	2	691.867	-1.1743	2.9281e-06	128.97	236310
135	AEQGLEPVKQHLLLTR	16	Succi (K)	_AEQGLEPVK(Succi (K))QHLLLTR_	D0X1V6	Cell division inhibitor MinD OS=Vibrio alginolyticus 40B OX=674977 GN=minD PE=3 SV=1	3	644.69	-1.3455	1.1764e-06	69.327	244740
136	AEQGLEPVKQHLLLTR	16	Succi (K)	_AEQGLEPVK(Succi (K))QHLLLTR_	D0X1V6	Cell division inhibitor MinD OS=Vibrio alginolyticus 40B OX=674977 GN=minD PE=3 SV=1	2	966.531	1.8513	6.2716e-20	127.62	180330
137	AEVAKWTPAEVER	13	Succi (K)	_AEVAK(Succi (K))WTPAEVER_	D0X3K7	Formate dehydrogenase, alpha subunit OS=Vibrio alginolyticus 40B OX=674977 GN=VMC_40070 PE=4 SV=1	2	793.396	0.15103	3.2095e-05	88.24	89677
138	AEVEGKFVR	9	Succi (K)	_AEVEGK(Succi (K))FVR_	D0WSJ3	Elongation factor G OS=Vibrio alginolyticus 40B OX=674977 GN=fusA PE=3 SV=1	2	567.793	-0.42383	0.00076466	111.39	473880
139	AEVVAQDEKESGIR	14	Succi (K)	_AEVVAQDEK(Succi (K))ESGIR_	D0WSG7	3-dehydroquinate synthase OS=Vibrio alginolyticus 40B OX=674977 GN=aroB PE=3 SV=1	2	815.9	-0.38453	2.2616e-12	119.52	196830
140	AFAHGLKPIVVINK	14	Unmodified	_AFAHGLKPIVVINK_	D0WSW1	GTP-binding protein typA/bipA OS=Vibrio alginolyticus 40B OX=674977 GN=typA PE=4 SV=1	3	502.977	-0.91378	0.066715	44.57	8425.2
141	AFAHGLKPIVVINK	14	Succi (K)	_AFAHGLK(Succi (K))PIVVINK_	D0WSW1	GTP-binding protein typA/bipA OS=Vibrio alginolyticus 40B OX=674977 GN=typA PE=4 SV=1	3	536.315	-1.5163	0.0014552	81.099	280970
142	AFAHGLKPIVVINK	14	Succi (K)	_AFAHGLK(Succi (K))PIVVINK_	D0WSW1	GTP-binding protein typA/bipA OS=Vibrio alginolyticus 40B OX=674977 GN=typA PE=4 SV=1	3	536.315	-1.3192	0.00028374	99.855	129410
143	AFAHGLKPIVVINK	14	Succi (K)	_AFAHGLK(Succi (K))PIVVINK_	D0WSW1	GTP-binding protein typA/bipA OS=Vibrio alginolyticus 40B OX=674977 GN=typA PE=4 SV=1	2	803.969	0.74143	0.00052322	76.85	16416
144	AFAHGLKPIVVINK	14	Succi (K)	_AFAHGLK(Succi (K))PIVVINK_	D0WSW1	GTP-binding protein typA/bipA OS=Vibrio alginolyticus 40B OX=674977 GN=typA PE=4 SV=1	2	803.969	2.0936	9.4203e-15	144.47	375630
145	AFAHGLKPIVVINKIDR	17	Succi (K)	_AFAHGLKPIVVINK(Succi (K))IDR_	D0WSW1	GTP-binding protein typA/bipA OS=Vibrio alginolyticus 40B OX=674977 GN=typA PE=4 SV=1	3	664.386	-0.69207	2.1007e-05	58.338	23895
146	AFAQMKDGVMIINTSR	16	Oxidation (M),Succi (K)	_AFAQM(Oxidation (M))K(Succi (K))DGVMIINTSR_	D0X2Q3	D-lactate dehydrogenase OS=Vibrio alginolyticus 40B OX=674977 GN=ldhA PE=3 SV=1	2	949.461	3.5248	9.9843e-11	84.58	17471
147	AFDADITVTSNGKSASAK	18	Succi (K)	_AFDADITVTSNGK(Succi (K))SASAK_	D0X3C1	Phosphocarrier protein HPr OS=Vibrio alginolyticus 40B OX=674977 GN=ptsH PE=4 SV=1	2	941.955	3.936	3.5858e-12	90.376	21337
148	AFDDFKK	7	Succi (K)	_AFDDFK(Succi (K))K_	D0WY45	Outer membrane protein assembly factor BamD OS=Vibrio alginolyticus 40B OX=674977 GN=bamD PE=3 SV=1	2	485.729	-1.4708	0.0080978	73.637	185550
149	AFEMGWKPDMSK	12	Succi (K)	_AFEMGWK(Succi (K))PDMSK_	D0X0A5	Glutamate synthase, small subunit OS=Vibrio alginolyticus 40B OX=674977 GN=VMC_28550 PE=4 SV=1	2	763.836	-0.92525	0.014578	47.561	15877
150	AFFNKWIEAR	10	Succi (K)	_AFFNK(Succi (K))WIEAR_	D0WYA5	Amino acid ABC transporter, periplasmic amino acid-binding protein OS=Vibrio alginolyticus 40B OX=674977 GN=VMC_21760 PE=4 SV=1	2	691.349	-1.3015	0.0005645	74.424	10603
151	AFFNKWIEAR	10	Succi (K)	_AFFNK(Succi (K))WIEAR_	D0WYA5	Amino acid ABC transporter, periplasmic amino acid-binding protein OS=Vibrio alginolyticus 40B OX=674977 GN=VMC_21760 PE=4 SV=1	2	691.349	-1.2212	0.00053694	100.84	129020
152	AFGSANSKVELTK	13	Succi (K)	_AFGSANSK(Succi (K))VELTK_	D0WW22	Putative pullulanase OS=Vibrio alginolyticus 40B OX=674977 GN=VMC_13720 PE=3 SV=1	2	726.372	-1.0112	2.1722e-23	179.98	377080
153	AFIKSMATR	9	Succi (K)	_AFIK(Succi (K))SMATR_	D0X498	ATP-binding protein Uup OS=Vibrio alginolyticus 40B OX=674977 GN=uup PE=3 SV=1	2	562.792	-0.89852	0.0016788	79.059	34761
154	AFKALLK	7	Succi (K)	_AFK(Succi (K))ALLK_	D0WT43	Arginine repressor OS=Vibrio alginolyticus 40B OX=674977 GN=argR PE=3 SV=1	2	445.771	-1.5552	0.038983	56.091	98842
155	AFKEAEVRPQVTGIISER	18	Succi (K)	_AFK(Succi (K))EAEVRPQVTGIISER_	D0X206	Putative transmembrane protein affecting septum formation and cell membrane permeability OS=Vibrio alginolyticus 40B OX=674977 GN=VMC_34560 PE=3 SV=1	3	710.711	-0.91363	4.3922e-17	77.347	57504
156	AFKVGHLYQLQGK	13	Succi (K)	_AFK(Succi (K))VGHLYQLQGK_	D0X045	Elongation factor G OS=Vibrio alginolyticus 40B OX=674977 GN=VMC_27950 PE=3 SV=1	3	530.288	-1.4613	1.3687e-05	87.895	118460
157	AFKVGHLYQLQGK	13	Succi (K)	_AFK(Succi (K))VGHLYQLQGK_	D0X045	Elongation factor G OS=Vibrio alginolyticus 40B OX=674977 GN=VMC_27950 PE=3 SV=1	2	794.928	2.2732	1.1447e-16	147.78	352020
158	AFLPGSLVDVR	11	Unmodified	_AFLPGSLVDVR_	D0WXZ6	30S ribosomal protein S1 OS=Vibrio alginolyticus 40B OX=674977 GN=rpsA PE=3 SV=1	2	587.335	-1.5594	0.026077	69.915	84955
159	AFLPGSLVDVRPIR	14	Unmodified	_AFLPGSLVDVRPIR_	D0WXZ6	30S ribosomal protein S1 OS=Vibrio alginolyticus 40B OX=674977 GN=rpsA PE=3 SV=1	2	770.454	3.2604	0.0043375	47.361	11381
160	AFLQKSANNYVQNK	14	Succi (K)	_AFLQK(Succi (K))SANNYVQNK_	D0WZ88	Carbonic anhydrase, family 3 OS=Vibrio alginolyticus 40B OX=674977 GN=VMC_24880 PE=4 SV=1	2	862.934	2.5506	2.8787e-11	134.2	18108
161	AFNAKTESIEK	11	Succi (K)	_AFNAK(Succi (K))TESIEK_	D0WW30	50S ribosomal protein L11 OS=Vibrio alginolyticus 40B OX=674977 GN=rplK PE=3 SV=1	2	669.333	-1.2905	0.0011258	103.87	77236
162	AFTKDFLAR	9	Succi (K)	_AFTK(Succi (K))DFLAR_	D0WU44	Phosphoribosylamine--glycine ligase OS=Vibrio alginolyticus 40B OX=674977 GN=purD PE=4 SV=1	2	584.803	-0.99139	0.00071451	94.806	255510
163	AFVEGETFEGTTVIKK	16	Succi (K)	_AFVEGETFEGTTVIK(Succi (K))K_	D0WWF0	Aldehyde-alcohol dehydrogenase OS=Vibrio alginolyticus 40B OX=674977 GN=VMC_15000 PE=3 SV=1	2	928.47	3.5156	1.07e-74	240.52	184710
164	AGAAAVHMEDQVAQKR	16	Succi (K)	_AGAAAVHMEDQVAQK(Succi (K))R_	D0X1L7	2-methylisocitrate lyase OS=Vibrio alginolyticus 40B OX=674977 GN=prpB PE=3 SV=1	2	891.434	4.1676	0.0028995	51.454	7562.9
165	AGALCKEAGAK	11	Succi (K)	_AGALCK(Succi (K))EAGAK_	D0X093	Malonyl CoA-acyl carrier protein transacylase OS=Vibrio alginolyticus 40B OX=674977 GN=fabD PE=3 SV=1	2	588.29	-0.81851	0.00015053	113.46	223190
166	AGAQLLEPIMK	11	Unmodified	_AGAQLLEPIMK_	D0WYY9	Elongation factor G OS=Vibrio alginolyticus 40B OX=674977 GN=fusA PE=3 SV=1	2	585.831	-0.63654	0.047663	85.622	26535
167	AGCVLAYKFK	10	Succi (K)	_AGCVLAYK(Succi (K))FK_	D0X0Y0	UTP--glucose-1-phosphate uridylyltransferase OS=Vibrio alginolyticus 40B OX=674977 GN=VMC_30800 PE=3 SV=1	2	628.821	-0.96434	0.0053924	60.589	71797
168	AGDEGKLFGSIGTR	14	Succi (K)	_AGDEGK(Succi (K))LFGSIGTR_	D0WSG0	50S ribosomal protein L9 OS=Vibrio alginolyticus 40B OX=674977 GN=rplI PE=3 SV=1	2	754.373	-0.32289	1.8769e-19	163.09	1530400
169	AGDELKSLYAIR	12	Succi (K)	_AGDELK(Succi (K))SLYAIR_	D0X371	Fumarate and nitrate reduction regulatory protein OS=Vibrio alginolyticus 40B OX=674977 GN=VMC_38710 PE=4 SV=1	2	718.375	-0.64788	9.4627e-05	88.24	64037
170	AGEFEEGKACLR	12	Succi (K)	_AGEFEEGK(Succi (K))ACLR_	D0WWK9	Glutamine--tRNA ligase OS=Vibrio alginolyticus 40B OX=674977 GN=glnS PE=3 SV=1	2	733.833	-0.98352	4.2665e-11	171.34	185410
171	AGENVGALLR	10	Unmodified	_AGENVGALLR_	D0WSJ2	Elongation factor Tu OS=Vibrio alginolyticus 40B OX=674977 GN=tufA PE=3 SV=1	2	500.283	-1.2122	0.016503	106.93	60630
172	AGGGSATLSMGQAACR	16	Unmodified	_AGGGSATLSMGQAACR_	D0WT42	Malate dehydrogenase OS=Vibrio alginolyticus 40B OX=674977 GN=mdh PE=3 SV=1	2	747.843	-1.0638	5.324e-23	163.59	36581
173	AGKEFIDDLR	10	Succi (K)	_AGK(Succi (K))EFIDDLR_	D0X398	L-serine dehydratase OS=Vibrio alginolyticus 40B OX=674977 GN=VMC_38980 PE=3 SV=1	2	632.314	-0.4472	0.00065487	76.85	138550
174	AGKEFIDDLR	10	Succi (K)	_AGK(Succi (K))EFIDDLR_	D0X398	L-serine dehydratase OS=Vibrio alginolyticus 40B OX=674977 GN=VMC_38980 PE=3 SV=1	2	632.314	-0.6456	0.00055074	67.881	29160
175	AGKINEFSGR	10	Succi (K)	_AGK(Succi (K))INEFSGR_	D0WZ57	Aconitate hydratase B OS=Vibrio alginolyticus 40B OX=674977 GN=acnB PE=3 SV=1	2	589.794	-0.96691	2.893e-05	127.94	245390
176	AGKSGITASEQFK	13	Succi (K)	_AGK(Succi (K))SGITASEQFK_	D0X3H6	3-oxoacyl-[acyl-carrier-protein] synthase 1 OS=Vibrio alginolyticus 40B OX=674977 GN=fabB PE=3 SV=1	2	712.357	-1.1625	7.6799e-09	138	148440
177	AGLKVSGLSADKK	13	Succi (K)	_AGLK(Succi (K))VSGLSADKK_	D0WUE5	CTP synthase (glutamine hydrolyzing) OS=Vibrio alginolyticus 40B OX=674977 GN=pyrG PE=3 SV=1	2	687.385	-0.45813	0.00022518	89.382	9260
178	AGLVNEKK	8	Succi (K)	_AGLVNEK(Succi (K))K_	D0WZU5	Putative nucleoprotein/polynucleotide-associated enzyme OS=Vibrio alginolyticus 40B OX=674977 GN=VMC_26950 PE=4 SV=1	2	479.764	-1.4831	0.0142	51.864	18997
179	AGQQVSYEIEKGPK	14	Succi (K)	_AGQQVSYEIEK(Succi (K))GPK_	D0X132	Cold shock-like protein CspD OS=Vibrio alginolyticus 40B OX=674977 GN=cspD PE=4 SV=1	2	817.407	1.3183	3.1813e-12	128.97	22674
180	AGQTKLSDAEQR	12	Succi (K)	_AGQTK(Succi (K))LSDAEQR_	D0WU14	Exodeoxyribonuclease 7 small subunit OS=Vibrio alginolyticus 40B OX=674977 GN=xseB PE=3 SV=1	2	702.342	-0.98085	6.2847e-06	101.45	16167
181	AGSNTIALNKK	11	Succi (K)	_AGSNTIALNK(Succi (K))K_	D0WUA9	SsrA-binding protein OS=Vibrio alginolyticus 40B OX=674977 GN=smpB PE=3 SV=1	2	608.83	-1.3297	0.00043373	120.33	72040
182	AGVIGFTKSMAR	12	Succi (K)	_AGVIGFTK(Succi (K))SMAR_	D0X094	3-oxoacyl-[acyl-carrier-protein] reductase OS=Vibrio alginolyticus 40B OX=674977 GN=VMC_28440 PE=3 SV=1	2	669.348	-0.89916	1.1027e-06	110.88	160820
183	AGVYDKR	7	Succi (K)	_AGVYDK(Succi (K))R_	D0WT42	Malate dehydrogenase OS=Vibrio alginolyticus 40B OX=674977 GN=mdh PE=3 SV=1	2	454.727	-1.4283	0.0088694	78.178	2653200
184	AGYEVVYPVDDKDLIK	16	Succi (K)	_AGYEVVYPVDDK(Succi (K))DLIK_	D0WU39	Arginine/lysine/ornithine decarboxylase OS=Vibrio alginolyticus 40B OX=674977 GN=cadA PE=3 SV=1	2	962.483	1.6556	5.0041e-10	104.04	122400
185	AGYEVVYPVDDKDLIK	16	Succi (K)	_AGYEVVYPVDDK(Succi (K))DLIK_	D0WU39	Arginine/lysine/ornithine decarboxylase OS=Vibrio alginolyticus 40B OX=674977 GN=cadA PE=3 SV=1	2	962.483	2.6101	0.0040394	58.476	66589
186	AHDAELIKK	9	Succi (K)	_AHDAELIK(Succi (K))K_	D0X131	Isocitrate dehydrogenase [NADP] OS=Vibrio alginolyticus 40B OX=674977 GN=VMC_31310 PE=3 SV=1	2	562.801	-0.67031	0.00091572	133.98	1036400
187	AHDLAIKNFQR	11	Succi (K)	_AHDLAIK(Succi (K))NFQR_	D0X495	Dihydroorotate dehydrogenase (quinone) OS=Vibrio alginolyticus 40B OX=674977 GN=pyrD PE=3 SV=1	3	471.581	-2.4686	0.00090535	83.623	107590
188	AHDLAIKNFQR	11	Succi (K)	_AHDLAIK(Succi (K))NFQR_	D0X495	Dihydroorotate dehydrogenase (quinone) OS=Vibrio alginolyticus 40B OX=674977 GN=pyrD PE=3 SV=1	2	706.868	-1.3901	0.00055168	94.804	111160
189	AHIESKFK	8	Succi (K)	_AHIESK(Succi (K))FK_	D0WY47	Sigma-54 modulation protein, putative OS=Vibrio alginolyticus 40B OX=674977 GN=VMC_20970 PE=4 SV=1	2	530.277	-1.1537	0.00071468	81.642	2307700
190	AHPDVELYTAAIDEKLNDK	19	Succi (K)	_AHPDVELYTAAIDEK(Succi (K))LNDK_	D0X422	UMP pyrophosphorylase OS=Vibrio alginolyticus 40B OX=674977 GN=VMC_41720 PE=3 SV=1	3	748.034	-1.293	1.1044e-08	104	8085.9
191	AHTAVKIEQNYK	12	Succi (K)	_AHTAVK(Succi (K))IEQNYK_	D0X0X4	Methionine synthase OS=Vibrio alginolyticus 40B OX=674977 GN=VMC_30740 PE=4 SV=1	2	751.386	-0.92117	2.5319e-06	134.2	13592
192	AIASDCADGMTKLIFDK	17	Succi (K)	_AIASDCADGMTK(Succi (K))LIFDK_	D0WZ77	Dihydrolipoyl dehydrogenase OS=Vibrio alginolyticus 40B OX=674977 GN=lpdA PE=3 SV=1	2	978.458	1.6453	4.3965e-05	74.733	57906
193	AIASDCADGMTKLIFDK	17	Succi (K)	_AIASDCADGMTK(Succi (K))LIFDK_	D0WZ77	Dihydrolipoyl dehydrogenase OS=Vibrio alginolyticus 40B OX=674977 GN=lpdA PE=3 SV=1	2	978.458	2.4424	2.1786e-26	144.16	73839
194	AIASDCADGMTKLIFDK	17	Oxidation (M),Succi (K)	_AIASDCADGM(Oxidation (M))TK(Succi (K))LIFDK_	D0WZ77	Dihydrolipoyl dehydrogenase OS=Vibrio alginolyticus 40B OX=674977 GN=lpdA PE=3 SV=1	2	986.456	3.3153	5.2388e-08	77.696	25132
195	AIDFEMKR	8	Succi (K)	_AIDFEMK(Succi (K))R_	D0WVV4	L-aspartate oxidase OS=Vibrio alginolyticus 40B OX=674977 GN=nadB PE=3 SV=1	2	555.268	-1.1245	0.05178	45.489	78131
196	AIDHDQSGSMELKK	14	Succi (K)	_AIDHDQSGSMELK(Succi (K))K_	D0WT70	Sulfate adenylyltransferase subunit 2 OS=Vibrio alginolyticus 40B OX=674977 GN=cysD PE=3 SV=1	2	829.888	0.61211	0.0083863	44.045	9833.7
197	AIDKANGGGGEDYTPAR	17	Succi (K)	_AIDK(Succi (K))ANGGGGEDYTPAR_	D0WTC2	Probable transcriptional regulatory protein VMC_04220 OS=Vibrio alginolyticus 40B OX=674977 GN=VMC_04220 PE=3 SV=1	2	896.411	1.5781	6.0054e-41	224.52	148680
198	AIDLHSKK	8	Succi (K)	_AIDLHSK(Succi (K))K_	D0WZJ3	Transcriptional regulator, MarR family OS=Vibrio alginolyticus 40B OX=674977 GN=VMC_25930 PE=4 SV=1	2	506.277	-1.137	0.012619	74.486	39317
199	AIDTKCK	7	Succi (K)	_AIDTK(Succi (K))CK_	D0WT81	30S ribosomal protein S4 OS=Vibrio alginolyticus 40B OX=674977 GN=rpsD PE=3 SV=1	2	468.229	-1.5647	0.01105	53.679	432070
200	AIEAAQAKGMK	11	Succi (K)	_AIEAAQAK(Succi (K))GMK_	D0WXA2	Phosphoheptose isomerase OS=Vibrio alginolyticus 40B OX=674977 GN=lpcA PE=3 SV=1	2	609.313	-1.2209	0.0006642	101.82	209110
201	AIEAAQAKGMK	11	Oxidation (M),Succi (K)	_AIEAAQAK(Succi (K))GM(Oxidation (M))K_	D0WXA2	Phosphoheptose isomerase OS=Vibrio alginolyticus 40B OX=674977 GN=lpcA PE=3 SV=1	2	617.311	-0.65979	0.0013788	44.82	16444
202	AIEAAQKGGTPGHWK	15	Succi (K)	_AIEAAQK(Succi (K))GGTPGHWK_	D0X153	Chromosome partition protein MukF OS=Vibrio alginolyticus 40B OX=674977 GN=mukF PE=3 SV=1	2	825.915	2.903	3.1033e-20	156.02	10364
203	AIEVIKR	7	Succi (K)	_AIEVIK(Succi (K))R_	D0WWV4	Formate dehydrogenase OS=Vibrio alginolyticus 40B OX=674977 GN=VMC_16540 PE=3 SV=1	2	464.777	-1.7493	0.0077423	63.301	59083
204	AIFGEKASDVK	11	Succi (K)	_AIFGEK(Succi (K))ASDVK_	D0WW34	DNA-directed RNA polymerase subunit beta OS=Vibrio alginolyticus 40B OX=674977 GN=rpoB PE=3 SV=1	2	632.825	-0.99427	0.0010706	87.942	839720
205	AIGHIKSMLVNR	12	Succi (K)	_AIGHIK(Succi (K))SMLVNR_	D0WWM2	Succinate dehydrogenase iron-sulfur subunit OS=Vibrio alginolyticus 40B OX=674977 GN=sdhB PE=3 SV=1	3	480.266	-1.7959	5.6473e-07	123.42	282410
206	AIGHIKSMLVNR	12	Succi (K)	_AIGHIK(Succi (K))SMLVNR_	D0WWM2	Succinate dehydrogenase iron-sulfur subunit OS=Vibrio alginolyticus 40B OX=674977 GN=sdhB PE=3 SV=1	2	719.895	-0.13472	8.3592e-12	183.13	683340
207	AIHDPKLMDYLAENR	15	Succi (K)	_AIHDPK(Succi (K))LMDYLAENR_	D0WSV5	Adenosine deaminase OS=Vibrio alginolyticus 40B OX=674977 GN=add PE=3 SV=1	3	629.309	-1.6183	0.00030001	70.806	26860
208	AIHDPKLMDYLAENR	15	Succi (K)	_AIHDPK(Succi (K))LMDYLAENR_	D0WSV5	Adenosine deaminase OS=Vibrio alginolyticus 40B OX=674977 GN=add PE=3 SV=1	2	943.459	3.4438	0.00037754	65.12	67218
209	AIHTAKSIK	9	Succi (K)	_AIHTAK(Succi (K))SIK_	D0X0C2	Cell division protein FtsA OS=Vibrio alginolyticus 40B OX=674977 GN=ftsA PE=3 SV=1	2	534.806	-1.0661	0.00054126	105.36	37622
210	AIISDVNASEEDR	13	Unmodified	_AIISDVNASEEDR_	D0WT90	30S ribosomal protein S14 OS=Vibrio alginolyticus 40B OX=674977 GN=rpsN PE=3 SV=1	2	709.842	-1.3773	0.021692	88.24	33127
211	AIKDEQLQENLNASGVR	17	Succi (K)	_AIK(Succi (K))DEQLQENLNASGVR_	D0WX78	Outer membrane protein assembly factor BamA OS=Vibrio alginolyticus 40B OX=674977 GN=bamA PE=3 SV=1	2	993	2.787	1.774e-20	133.47	51276
212	AILKQLR	7	Succi (K)	_AILK(Succi (K))QLR_	D0WSI4	Phosphoenolpyruvate carboxylase OS=Vibrio alginolyticus 40B OX=674977 GN=ppc PE=3 SV=1	2	471.293	-1.2665	0.019547	54.056	146620
213	AILKTLMADAR	11	Succi (K)	_AILK(Succi (K))TLMADAR_	D0X3P3	Transcriptional regulator AsnC OS=Vibrio alginolyticus 40B OX=674977 GN=asnC PE=4 SV=1	2	651.858	-1.4801	0.0018506	72.365	32431
214	AILNTALVGKFTSDR	15	Succi (K)	_AILNTALVGK(Succi (K))FTSDR_	D0WW11	Alpha-1,4 glucan phosphorylase OS=Vibrio alginolyticus 40B OX=674977 GN=malP PE=3 SV=1	2	853.46	2.2274	2.9165e-15	128.41	55920
215	AILVNGKVVNVPSFK	15	Succi (K)	_AILVNGK(Succi (K))VVNVPSFK_	D0WT81	30S ribosomal protein S4 OS=Vibrio alginolyticus 40B OX=674977 GN=rpsD PE=3 SV=1	2	842.985	2.3156	1.0727e-15	150.44	40162
216	AINAFANPSTNSYKR	15	Succi (K)	_AINAFANPSTNSYK(Succi (K))R_	D0WSW0	Glutamine synthetase OS=Vibrio alginolyticus 40B OX=674977 GN=glnA PE=3 SV=1	2	877.429	2.7165	8.2146e-06	56.938	3809.1
217	AINAFANPSTNSYKR	15	Succi (K)	_AINAFANPSTNSYK(Succi (K))R_	D0WSW0	Glutamine synthetase OS=Vibrio alginolyticus 40B OX=674977 GN=glnA PE=3 SV=1	2	877.429	2.0106	6.8115e-20	172.92	1806300
218	AIQAEKR	7	Succi (K)	_AIQAEK(Succi (K))R_	D0WY72	30S ribosomal protein S20 OS=Vibrio alginolyticus 40B OX=674977 GN=rpsT PE=3 SV=1	2	458.248	-1.5592	0.026059	66.087	1016900
219	AISAVIPEDKISEAIK	16	Succi (K)	_AISAVIPEDK(Succi (K))ISEAIK_	D0WSM4	Bifunctional aspartokinase/homoserine dehydrogenase OS=Vibrio alginolyticus 40B OX=674977 GN=thrA PE=3 SV=1	2	892.488	3.3659	0.0021467	63.908	32049
220	AISLTTEVKPFHSIAVR	17	Succi (K)	_AISLTTEVK(Succi (K))PFHSIAVR_	D0WWK6	N-acetylglucosamine repressor OS=Vibrio alginolyticus 40B OX=674977 GN=nagC PE=3 SV=1	3	657.03	-0.42893	0.010071	40.224	20119
221	AITGSNKR	8	Succi (K)	_AITGSNK(Succi (K))R_	D0WW35	DNA-directed RNA polymerase subunit beta' OS=Vibrio alginolyticus 40B OX=674977 GN=rpoC PE=3 SV=1	2	473.751	-1.7051	0.027786	51.43	122350
222	AITGSNKRPLK	11	Succi (K)	_AITGSNK(Succi (K))RPLK_	D0WW35	DNA-directed RNA polymerase subunit beta' OS=Vibrio alginolyticus 40B OX=674977 GN=rpoC PE=3 SV=1	2	642.867	-0.71163	1.4155e-05	147.78	566200
223	AITHGLAIASGVK	13	Unmodified	_AITHGLAIASGVK_	D0WXH1	Probable cytosol aminopeptidase OS=Vibrio alginolyticus 40B OX=674977 GN=pepA PE=3 SV=1	2	619.367	-0.65744	0.010232	86.243	7491
224	AITHGLAIASGVKASK	16	Succi (K)	_AITHGLAIASGVK(Succi (K))ASK_	D0WXH1	Probable cytosol aminopeptidase OS=Vibrio alginolyticus 40B OX=674977 GN=pepA PE=3 SV=1	3	541.974	-1.2335	0.0066126	41.317	22549
225	AITHGLAIASGVKASK	16	Succi (K)	_AITHGLAIASGVK(Succi (K))ASK_	D0WXH1	Probable cytosol aminopeptidase OS=Vibrio alginolyticus 40B OX=674977 GN=pepA PE=3 SV=1	2	812.457	1.5079	7.2663e-15	95.345	56767
226	AIVKCKPTSPGR	12	Succi (K)	_AIVK(Succi (K))CKPTSPGR_	D0WT99	50S ribosomal protein L2 OS=Vibrio alginolyticus 40B OX=674977 GN=rplB PE=3 SV=1	2	707.38	-1.475	0.00037316	71.066	33200
227	AKAETLHEGLK	11	Succi (K)	_AK(Succi (K))AETLHEGLK_	D0X0E9	Periplasmic serine endoprotease DegP-like OS=Vibrio alginolyticus 40B OX=674977 GN=htrA PE=3 SV=1	2	648.843	-1.5427	0.0016256	73.655	65280
228	AKALVNAAGPWVK	13	Succi (K)	_AK(Succi (K))ALVNAAGPWVK_	D0WZ14	Glycerol-3-phosphate dehydrogenase OS=Vibrio alginolyticus 40B OX=674977 GN=glpD PE=3 SV=1	2	712.898	-1.0649	6.7287e-05	114.39	132320
229	AKDFAGK	7	Succi (K)	_AK(Succi (K))DFAGK_	D0WV74	Putative protease OS=Vibrio alginolyticus 40B OX=674977 GN=VMC_10740 PE=4 SV=1	2	418.711	-2.4903	0.066058	44.767	15084
230	AKDGNDFTDPAILK	14	Succi (K)	_AK(Succi (K))DGNDFTDPAILK_	D0WWP3	PlsC domain-containing protein OS=Vibrio alginolyticus 40B OX=674977 GN=VMC_15930 PE=4 SV=1	2	802.894	1.1711	1.0181e-19	200.82	41956
231	AKDKDDPFR	9	Succi (K)	_AKDK(Succi (K))DDPFR_	D0WWL8	Citrate synthase OS=Vibrio alginolyticus 40B OX=674977 GN=gltA PE=3 SV=1	2	596.286	-0.54041	3.6998e-19	204.86	1839500
232	AKDKDDPFR	9	Succi (K)	_AK(Succi (K))DKDDPFR_	D0WWL8	Citrate synthase OS=Vibrio alginolyticus 40B OX=674977 GN=gltA PE=3 SV=1	2	596.286	-0.81061	3.5169e-06	162.49	601120
233	AKDLAER	7	Succi (K)	_AK(Succi (K))DLAER_	D0WSW8	Phosphoenolpyruvate carboxykinase (ATP) OS=Vibrio alginolyticus 40B OX=674977 GN=pckA PE=3 SV=1	2	451.733	-1.4144	0.005811	56.014	10321
234	AKDLAER	7	Succi (K)	_AK(Succi (K))DLAER_	D0WSW8	Phosphoenolpyruvate carboxykinase (ATP) OS=Vibrio alginolyticus 40B OX=674977 GN=pckA PE=3 SV=1	2	451.733	-1.8985	0.00014792	125.5	661840
235	AKEFPGLK	8	Succi (K)	_AK(Succi (K))EFPGLK_	D0X0B5	Carbamoyl-phosphate synthase small chain OS=Vibrio alginolyticus 40B OX=674977 GN=carA PE=3 SV=1	2	495.269	-0.99388	0.00192	65.156	49533
236	AKEHAETLK	9	Succi (K)	_AK(Succi (K))EHAETLK_	D0X2D7	Glutaredoxin OS=Vibrio alginolyticus 40B OX=674977 GN=grxA PE=4 SV=1	2	563.791	-0.7944	0.00029775	90.142	199960
237	AKELGFR	7	Succi (K)	_AK(Succi (K))ELGFR_	D0WSV4	Coproporphyrinogen-III oxidase OS=Vibrio alginolyticus 40B OX=674977 GN=hemN PE=3 SV=1	2	460.745	-2.0422	0.011121	62.88	16244
238	AKEQQVQANDLQEK	14	Succi (K)	_AK(Succi (K))EQQVQANDLQEK_	D0WT86	30S ribosomal protein S5 OS=Vibrio alginolyticus 40B OX=674977 GN=rpsE PE=3 SV=1	2	864.924	1.9212	3.079e-85	314.39	1162900
240	AKGQSLQDPFLNALR	15	Succi (K)	_AK(Succi (K))GQSLQDPFLNALR_	D0X185	RNA-binding protein Hfq OS=Vibrio alginolyticus 40B OX=674977 GN=hfq PE=3 SV=1	2	879.463	2.3389	2.8169e-35	181.44	172620
241	AKGVVQQAIAAR	12	Succi (K)	_AK(Succi (K))GVVQQAIAAR_	D0WXD8	Phenylalanine--tRNA ligase alpha subunit OS=Vibrio alginolyticus 40B OX=674977 GN=pheS PE=3 SV=1	2	656.373	-1.1025	0.00094469	94.804	85721
242	AKHGDSGGVR	10	Succi (K)	_AK(Succi (K))HGDSGGVR_	D0X3M2	N-acetyl-D-glucosamine kinase OS=Vibrio alginolyticus 40B OX=674977 GN=nagK PE=3 SV=1	2	542.263	-1.2285	0.014294	53.517	20751
243	AKHLFTSESVSEGHPDK	17	Succi (K)	_AK(Succi (K))HLFTSESVSEGHPDK_	D0WVT2	S-adenosylmethionine synthase OS=Vibrio alginolyticus 40B OX=674977 GN=metK PE=3 SV=1	3	656.981	-0.85447	2.1174e-32	199.84	346300
244	AKHLFTSESVSEGHPDK	17	Succi (K)	_AK(Succi (K))HLFTSESVSEGHPDK_	D0WVT2	S-adenosylmethionine synthase OS=Vibrio alginolyticus 40B OX=674977 GN=metK PE=3 SV=1	2	984.969	2.2145	8.2564e-16	93.777	73543
245	AKINAWFR	8	Succi (K)	_AK(Succi (K))INAWFR_	D0WUE2	GTP pyrophosphokinase OS=Vibrio alginolyticus 40B OX=674977 GN=relA PE=3 SV=1	2	553.293	0.06919	0.0008747	78.178	16951
246	AKINHFK	7	Succi (K)	_AK(Succi (K))INHFK_	D0WVC2	Lon protease OS=Vibrio alginolyticus 40B OX=674977 GN=lon PE=2 SV=1	2	479.261	-1.4769	0.0039631	66.087	16136
247	AKLESLVEDLVQR	13	Succi (K)	_AK(Succi (K))LESLVEDLVQR_	D0WUB9	Chaperone protein DnaK OS=Vibrio alginolyticus 40B OX=674977 GN=dnaK PE=2 SV=1	2	800.433	1.4484	1.8148e-08	101.64	27436
248	AKLFELELQK	10	Succi (K)	_AK(Succi (K))LFELELQK_	D0WSP2	Peptide chain release factor 2 OS=Vibrio alginolyticus 40B OX=674977 GN=prfB PE=3 SV=1	2	659.866	-1.125	0.013902	41.796	7354.5
249	AKLHDYYK	8	Succi (K)	_AK(Succi (K))LHDYYK_	D0WT91	50S ribosomal protein L5 OS=Vibrio alginolyticus 40B OX=674977 GN=rplE PE=3 SV=1	2	569.282	-0.32318	4.755e-05	103.8	652110
250	AKLYYLR	7	Succi (K)	_AK(Succi (K))LYYLR_	D0WXA9	50S ribosomal protein L19 OS=Vibrio alginolyticus 40B OX=674977 GN=rplS PE=3 SV=1	2	513.785	-0.74557	0.00043348	109.11	322790
251	AKPSSAKGTFLK	12	Succi (K)	_AKPSSAK(Succi (K))GTFLK_	D0WW31	50S ribosomal protein L1 OS=Vibrio alginolyticus 40B OX=674977 GN=rplA PE=3 SV=1	2	667.869	-0.95004	0.0010827	106.11	863860
252	AKPSSAKGTFLK	12	Succi (K)	_AKPSSAK(Succi (K))GTFLK_	D0WW31	50S ribosomal protein L1 OS=Vibrio alginolyticus 40B OX=674977 GN=rplA PE=3 SV=1	3	445.582	-1.8169	0.036029	44.598	8590.3
254	AKSLFGDR	8	Succi (K)	_AK(Succi (K))SLFGDR_	D0WUH1	Glycine--tRNA ligase beta subunit OS=Vibrio alginolyticus 40B OX=674977 GN=glyS PE=3 SV=1	2	497.254	-1.2616	0.0028299	79.809	96487
255	AKSPCEVAEISFK	13	Succi (K)	_AK(Succi (K))SPCEVAEISFK_	D0WSL2	Catabolite gene activator OS=Vibrio alginolyticus 40B OX=674977 GN=VMC_01620 PE=4 SV=1	2	783.379	1.0661	1.6657e-05	112.73	636710
256	AKSPVNELQDYAR	13	Succi (K)	_AK(Succi (K))SPVNELQDYAR_	D0X045	Elongation factor G OS=Vibrio alginolyticus 40B OX=674977 GN=VMC_27950 PE=3 SV=1	2	795.892	0.77941	0.018968	61.577	256960
259	AKSTLTPVVISNMDEIK	17	Succi (K)	_AK(Succi (K))STLTPVVISNMDEIK_	D0X3C3	Glucose-specific PTS system enzyme IIA component OS=Vibrio alginolyticus 40B OX=674977 GN=VMC_39230 PE=4 SV=1	2	973.511	2.0922	1.3195e-07	66.509	38833
260	AKSVVLATGGAGR	13	Succi (K)	_AK(Succi (K))SVVLATGGAGR_	D0WYU5	Fumarate reductase flavoprotein subunit OS=Vibrio alginolyticus 40B OX=674977 GN=frdA PE=3 SV=1	2	643.857	-0.93425	1.047e-06	119.55	150130
261	AKSWLTEAPLR	11	Succi (K)	_AK(Succi (K))SWLTEAPLR_	D0WXF5	Urocanate hydratase OS=Vibrio alginolyticus 40B OX=674977 GN=hutU PE=4 SV=1	2	686.367	-1.5133	0.00026704	72.365	140750
263	AKTVEFR	7	Succi (K)	_AK(Succi (K))TVEFR_	D0X0B8	Protein translocase subunit SecA OS=Vibrio alginolyticus 40B OX=674977 GN=secA PE=3 SV=1	2	475.751	-1.3848	0.00020107	100.75	32094
264	AKVATLGAGK	10	Succi (K)	_AK(Succi (K))VATLGAGK_	D0X0E9	Periplasmic serine endoprotease DegP-like OS=Vibrio alginolyticus 40B OX=674977 GN=htrA PE=3 SV=1	2	508.293	-1.1534	0.0045489	50.834	77694
266	AKVSLEK	7	Succi (K)	_AK(Succi (K))VSLEK_	D0WVU4	2-oxoglutarate reductase OS=Vibrio alginolyticus 40B OX=674977 GN=serA PE=3 SV=1	2	437.748	-1.3635	0.0033992	62.88	34887
267	AKVVGEGGNLGMTQLGR	17	Succi (K)	_AK(Succi (K))VVGEGGNLGMTQLGR_	D0X0V8	Glutamate dehydrogenase OS=Vibrio alginolyticus 40B OX=674977 GN=VMC_30580 PE=4 SV=1	2	893.959	3.2112	3.7817e-07	118.26	34384
268	AKVVYSTEDAIEK	13	Succi (K)	_AK(Succi (K))VVYSTEDAIEK_	D0X2V7	Alanine dehydrogenase OS=Vibrio alginolyticus 40B OX=674977 GN=VMC_37570 PE=3 SV=1	2	776.891	0.29095	1.3633e-16	184.43	1005900
269	AKYIAETFLEDVK	13	Succi (K)	_AK(Succi (K))YIAETFLEDVK_	D0WUQ1	Purine nucleoside phosphorylase DeoD-type OS=Vibrio alginolyticus 40B OX=674977 GN=deoD PE=3 SV=1	2	813.917	1.2063	1.4644e-11	101.64	36517
270	ALAAALGQIEKQFGK	15	Succi (K)	_ALAAALGQIEK(Succi (K))QFGK_	D0WUF6	Protein RecA OS=Vibrio alginolyticus 40B OX=674977 GN=recA PE=3 SV=1	2	822.951	3.7324	0.00050041	51.454	36671
271	ALAECGYEKLTPIQQK	16	Succi (K)	_ALAECGYEK(Succi (K))LTPIQQK_	D0WYI5	Putative ATP-dependent RNA helicase OS=Vibrio alginolyticus 40B OX=674977 GN=VMC_22350 PE=3 SV=1	2	974.988	2.9788	1.0595e-19	154.09	38731
272	ALAEEEAAKLVNQEELK	17	Succi (K)	_ALAEEEAAK(Succi (K))LVNQEELK_	D0WTA9	ATP-dependent protease ATPase subunit HslU OS=Vibrio alginolyticus 40B OX=674977 GN=hslU PE=3 SV=1	2	993.007	1.8447	6.6247e-16	128.46	38935
273	ALAFKIMDDR	10	Succi (K)	_ALAFK(Succi (K))IMDDR_	D0WYY9	Elongation factor G OS=Vibrio alginolyticus 40B OX=674977 GN=fusA PE=3 SV=1	2	640.321	-0.40145	0.00041571	119.07	1812100
274	ALANLPIAKPMR	12	Succi (K)	_ALANLPIAK(Succi (K))PMR_	D0WUH1	Glycine--tRNA ligase beta subunit OS=Vibrio alginolyticus 40B OX=674977 GN=glyS PE=3 SV=1	2	697.895	-1.1879	1.1173e-22	130.31	683010
275	ALANLPIAKPMR	12	Oxidation (M),Succi (K)	_ALANLPIAK(Succi (K))PM(Oxidation (M))R_	D0WUH1	Glycine--tRNA ligase beta subunit OS=Vibrio alginolyticus 40B OX=674977 GN=glyS PE=3 SV=1	2	705.892	-0.92579	2.5367e-06	95.311	72486
276	ALAQTQVNKR	10	Succi (K)	_ALAQTQVNK(Succi (K))R_	D0WTY9	HTH_55 domain-containing protein OS=Vibrio alginolyticus 40B OX=674977 GN=VMC_06390 PE=4 SV=1	2	614.836	-1.1101	3.9833e-05	122.44	66293
277	ALAYAMKPDYIEQDVVMTK	19	Succi (K)	_ALAYAMK(Succi (K))PDYIEQDVVMTK_	D0WZ19	Glycerophosphoryl diester phosphodiesterase OS=Vibrio alginolyticus 40B OX=674977 GN=glpQ PE=4 SV=1	2	1143.56	2.3712	1.5585e-06	78.71	17604
278	ALDASVGMGKEQLR	14	Succi (K)	_ALDASVGMGK(Succi (K))EQLR_	D0WTL7	Putative pseudouridine methyltransferase OS=Vibrio alginolyticus 40B OX=674977 GN=VMC_05170 PE=3 SV=1	2	787.896	0.48988	1.1802e-08	106.11	22271
279	ALDKFAELVEK	11	Succi (K)	_ALDK(Succi (K))FAELVEK_	D0WYJ7	ATP-dependent RNA helicase DeaD OS=Vibrio alginolyticus 40B OX=674977 GN=deaD PE=3 SV=1	2	681.861	-1.2001	0.00071864	84.309	124430
280	ALDKFAELVEK	11	Succi (K)	_ALDK(Succi (K))FAELVEK_	D0WYJ7	ATP-dependent RNA helicase DeaD OS=Vibrio alginolyticus 40B OX=674977 GN=deaD PE=3 SV=1	2	681.861	-0.9796	0.0017732	67.548	19572
281	ALEAAGHDKLIQTVR	15	Succi (K)	_ALEAAGHDK(Succi (K))LIQTVR_	D0WU49	Phosphate regulon transcriptional regulatory protein PhoB OS=Vibrio alginolyticus 40B OX=674977 GN=phoB PE=4 SV=1	3	574.644	-0.98188	2.8706e-06	62.398	50539
282	ALEAAGHDKLIQTVR	15	Succi (K)	_ALEAAGHDK(Succi (K))LIQTVR_	D0WU49	Phosphate regulon transcriptional regulatory protein PhoB OS=Vibrio alginolyticus 40B OX=674977 GN=phoB PE=4 SV=1	2	861.463	3.8199	6.0294e-09	98.865	37384
283	ALEEAKFNQR	10	Succi (K)	_ALEEAK(Succi (K))FNQR_	D0X0Q5	Psp operon transcriptional activator OS=Vibrio alginolyticus 40B OX=674977 GN=pspF PE=4 SV=1	2	653.325	-1.1994	0.0091466	52.591	66112
284	ALEEEQMKSDLPK	13	Succi (K)	_ALEEEQMK(Succi (K))SDLPK_	D0WXA9	50S ribosomal protein L19 OS=Vibrio alginolyticus 40B OX=674977 GN=rplS PE=3 SV=1	2	809.387	2.3385	2.4483e-23	178.65	2174100
285	ALEEEQMKSDLPK	13	Oxidation (M),Succi (K)	_ALEEEQM(Oxidation (M))K(Succi (K))SDLPK_	D0WXA9	50S ribosomal protein L19 OS=Vibrio alginolyticus 40B OX=674977 GN=rplS PE=3 SV=1	2	817.385	1.4266	2.8939e-07	150.44	294710
287	ALEGKSDPEEK	11	Succi (K)	_ALEGK(Succi (K))SDPEEK_	D0WU92	GMP synthase [glutamine-hydrolyzing] OS=Vibrio alginolyticus 40B OX=674977 GN=guaA PE=3 SV=1	2	651.807	-1.2497	0.00025993	117.45	222200
288	ALEIEQMQLKEAK	13	Succi (K)	_ALEIEQMQLK(Succi (K))EAK_	D0WW34	DNA-directed RNA polymerase subunit beta OS=Vibrio alginolyticus 40B OX=674977 GN=rpoB PE=3 SV=1	2	815.921	1.1658	1.8399e-08	127.03	1012500
289	ALEIEQMQLKEAK	13	Oxidation (M),Succi (K)	_ALEIEQM(Oxidation (M))QLK(Succi (K))EAK_	D0WW34	DNA-directed RNA polymerase subunit beta OS=Vibrio alginolyticus 40B OX=674977 GN=rpoB PE=3 SV=1	2	823.919	1.3047	6.2285e-05	80.623	73812
290	ALEKGVTAVAFDR	13	Succi (K)	_ALEK(Succi (K))GVTAVAFDR_	D0WT87	50S ribosomal protein L18 OS=Vibrio alginolyticus 40B OX=674977 GN=rplR PE=3 SV=1	2	738.888	0.62303	2.2843e-12	171.2	2272900
291	ALELGKPLIR	10	Succi (K)	_ALELGK(Succi (K))PLIR_	D0WV16	Apolipoprotein N-acyltransferase OS=Vibrio alginolyticus 40B OX=674977 GN=cutE PE=3 SV=1	2	605.364	-0.52918	0.049458	42.075	65484
292	ALEQTGMKR	9	Succi (K)	_ALEQTGMK(Succi (K))R_	D0X0H7	N(6)-L-threonylcarbamoyladenine synthase OS=Vibrio alginolyticus 40B OX=674977 GN=VMC_29270 PE=4 SV=1	2	567.285	-0.57782	0.016378	60.892	102870
293	ALFFIDKDLAQMAK	14	Succi (K)	_ALFFIDK(Succi (K))DLAQMAK_	D0WSS3	Ferritin OS=Vibrio alginolyticus 40B OX=674977 GN=VMC_02230 PE=3 SV=1	2	855.942	2.2034	1.7969e-08	112.7	46197
294	ALFFIDKDLAQMAK	14	Oxidation (M),Succi (K)	_ALFFIDK(Succi (K))DLAQM(Oxidation (M))AK_	D0WSS3	Ferritin OS=Vibrio alginolyticus 40B OX=674977 GN=VMC_02230 PE=3 SV=1	2	863.94	2.25	4.9318e-06	58.476	22695
295	ALFKYVEEGK	10	Succi (K)	_ALFK(Succi (K))YVEEGK_	D0WU39	Arginine/lysine/ornithine decarboxylase OS=Vibrio alginolyticus 40B OX=674977 GN=cadA PE=3 SV=1	2	642.33	-0.35338	0.0016627	92.732	861510
296	ALGANLELTEASKGMK	16	Succi (K)	_ALGANLELTEASK(Succi (K))GMK_	D0X3C0	Cysteine synthase OS=Vibrio alginolyticus 40B OX=674977 GN=cysK PE=3 SV=1	2	866.943	4.3298	0.00025424	82.437	8541.2
297	ALGDIDIAIVDKR	13	Succi (K)	_ALGDIDIAIVDK(Succi (K))R_	D0WV08	Ribose-phosphate pyrophosphokinase OS=Vibrio alginolyticus 40B OX=674977 GN=prs PE=3 SV=1	2	749.909	-1.8155	0.0020329	72.846	12684
298	ALGDIDIAIVDKR	13	Succi (K)	_ALGDIDIAIVDK(Succi (K))R_	D0WV08	Ribose-phosphate pyrophosphokinase OS=Vibrio alginolyticus 40B OX=674977 GN=prs PE=3 SV=1	2	749.909	-1.1582	5.9651e-05	106	281270
299	ALGLPIKR	8	Succi (K)	_ALGLPIK(Succi (K))R_	D0WSM7	Threonine synthase OS=Vibrio alginolyticus 40B OX=674977 GN=thrC PE=3 SV=1	2	484.3	-0.68669	0.0044313	58.687	287010
300	ALGMNKTATLK	11	Succi (K)	_ALGMNK(Succi (K))TATLK_	D0X297	Arginine ABC transporter, permease protein OS=Vibrio alginolyticus 40B OX=674977 GN=artM PE=3 SV=1	2	624.337	-0.62664	0.067374	44.82	1480500
301	ALGSFLFGGSEETKEEQKPQEEK	23	Unmodified	_ALGSFLFGGSEETKEEQKPQEEK_	D0X087	Ribonuclease E OS=Vibrio alginolyticus 40B OX=674977 GN=rne PE=3 SV=1	3	856.754	4.1726	0.012736	36.059	24837
302	ALGVGEVKFTGQILPTAK	18	Succi (K)	_ALGVGEVK(Succi (K))FTGQILPTAK_	D0X4A0	3-hydroxydecanoyl-[acyl-carrier-protein] dehydratase OS=Vibrio alginolyticus 40B OX=674977 GN=fabA PE=3 SV=1	2	965.038	1.8398	1.518e-08	97.949	26139
303	ALIAEEENPALKLR	14	Succi (K)	_ALIAEEENPALK(Succi (K))LR_	D0WZ36	Iron-sulfur cluster insertion protein ErpA OS=Vibrio alginolyticus 40B OX=674977 GN=erpA PE=3 SV=1	2	833.954	1.1014	5.6374e-20	153.25	229580
304	ALKAHLTR	8	Succi (K)	_ALK(Succi (K))AHLTR_	D0WXE7	Threonine--tRNA ligase OS=Vibrio alginolyticus 40B OX=674977 GN=thrS PE=3 SV=1	2	505.293	-1.1364	0.00076261	99.305	97777
305	ALKCFAQLDNDYR	13	Succi (K)	_ALK(Succi (K))CFAQLDNDYR_	D0WUH2	Periplasmic alpha-amylase OS=Vibrio alginolyticus 40B OX=674977 GN=malS PE=4 SV=1	2	857.399	1.0868	1.5179e-08	124.06	63244
306	ALKDACN	7	Succi (K)	_ALK(Succi (K))DACN_	D0WVC1	DNA-binding protein HU-beta OS=Vibrio alginolyticus 40B OX=674977 GN=hupB PE=3 SV=1	1	891.388	2.3434	0.00097739	90.308	289670
307	ALKELGHPTR	10	Succi (K)	_ALK(Succi (K))ELGHPTR_	D0WWT2	HTH arsR-type domain-containing protein OS=Vibrio alginolyticus 40B OX=674977 GN=VMC_16320 PE=4 SV=1	2	611.333	-1.3094	0.0022548	67.548	72073
308	ALKLGDIITYK	11	Succi (K)	_ALK(Succi (K))LGDIITYK_	D0WU80	Peptidase B OS=Vibrio alginolyticus 40B OX=674977 GN=pepB PE=3 SV=1	2	667.882	-1.3876	0.0054329	51.531	40994
309	ALKLMDLTTLNDDDTDAK	18	Succi (K)	_ALK(Succi (K))LMDLTTLNDDDTDAK_	D0WYY1	Deoxyribose-phosphate aldolase OS=Vibrio alginolyticus 40B OX=674977 GN=deoC PE=3 SV=1	2	1047	1.6865	9.3875e-24	118.87	12619
310	ALLAAFNFPFR	11	Unmodified	_ALLAAFNFPFR_	D0WT91	50S ribosomal protein L5 OS=Vibrio alginolyticus 40B OX=674977 GN=rplE PE=3 SV=1	2	633.853	-0.059707	0.0053004	109.36	53515
311	ALLAGDAEKVSDIFR	15	Succi (K)	_ALLAGDAEK(Succi (K))VSDIFR_	D0X3K6	Formate dehydrogenase, iron-sulfur subunit OS=Vibrio alginolyticus 40B OX=674977 GN=fdhB PE=4 SV=1	2	852.944	4.1303	2.109e-06	72.327	5377.2
312	ALLAWDKTQVR	11	Succi (K)	_ALLAWDK(Succi (K))TQVR_	D0X369	Cation transport ATPase, E1-E2 family OS=Vibrio alginolyticus 40B OX=674977 GN=VMC_38690 PE=3 SV=1	2	700.88	-1.0332	0.0016624	76.85	31597
313	ALLFFTGNKR	10	Succi (K)	_ALLFFTGNK(Succi (K))R_	D0WZQ9	Sucrose-6-phosphate hydrolase OS=Vibrio alginolyticus 40B OX=674977 GN=VMC_26590 PE=3 SV=1	2	633.846	-1.2943	0.013655	56.378	169520
314	ALLHFCENPGKIQTR	15	Succi (K)	_ALLHFCENPGK(Succi (K))IQTR_	D0WVX3	Aerobic respiration control protein ArcA OS=Vibrio alginolyticus 40B OX=674977 GN=arcA PE=4 SV=1	3	628.653	-0.98947	1.1779e-09	101.64	577790
315	ALLHFCENPGKIQTR	15	Succi (K)	_ALLHFCENPGK(Succi (K))IQTR_	D0WVX3	Aerobic respiration control protein ArcA OS=Vibrio alginolyticus 40B OX=674977 GN=arcA PE=4 SV=1	2	942.475	3.4092	0.00010346	82.437	146510
316	ALLHVSKVIEEAK	13	Succi (K)	_ALLHVSK(Succi (K))VIEEAK_	D0WZ77	Dihydrolipoyl dehydrogenase OS=Vibrio alginolyticus 40B OX=674977 GN=lpdA PE=3 SV=1	3	512.959	-0.91108	3.1472e-06	121.96	277140
317	ALLHVSKVIEEAK	13	Succi (K)	_ALLHVSK(Succi (K))VIEEAK_	D0WZ77	Dihydrolipoyl dehydrogenase OS=Vibrio alginolyticus 40B OX=674977 GN=lpdA PE=3 SV=1	2	768.935	1.9377	9.9875e-12	130.99	571900
318	ALMAKGNEAVAGTSR	15	Succi (K)	_ALMAK(Succi (K))GNEAVAGTSR_	D0WYR0	Acetyl-coenzyme A synthetase OS=Vibrio alginolyticus 40B OX=674977 GN=acsA PE=3 SV=1	2	788.393	0.032587	0.0030344	52.863	14232
319	ALMNPEKVSSSTR	13	Succi (K)	_ALMNPEK(Succi (K))VSSSTR_	D0WTA6	HTH-type transcriptional repressor CytR OS=Vibrio alginolyticus 40B OX=674977 GN=cytR PE=4 SV=1	2	760.375	-0.79237	5.8965e-09	139.78	345950
320	ALNKVINDHVFVYGNK	16	Succi (K)	_ALNK(Succi (K))VINDHVFVYGNK_	D0X1W5	Formyltetrahydrofolate deformylase OS=Vibrio alginolyticus 40B OX=674977 GN=purU PE=3 SV=1	3	644.339	-0.66826	1.2452e-06	63.908	17472
321	ALNLQDKK	8	Succi (K)	_ALNLQDK(Succi (K))K_	D0WW32	50S ribosomal protein L10 OS=Vibrio alginolyticus 40B OX=674977 GN=rplJ PE=3 SV=1	2	515.282	-0.53708	0.0010816	129.56	2889300
322	ALPELAGKLTGNAIR	15	Succi (K)	_ALPELAGK(Succi (K))LTGNAIR_	D0WXM6	Glyceraldehyde-3-phosphate dehydrogenase OS=Vibrio alginolyticus 40B OX=674977 GN=VMC_19260 PE=4 SV=1	2	812.457	0.30322	4.3468e-09	88.42	25886
323	ALPLPVSVPSHCALMKPAAEK	21	Succi (K)	_ALPLPVSVPSHCALMK(Succi (K))PAAEK_	D0X093	Malonyl CoA-acyl carrier protein transacylase OS=Vibrio alginolyticus 40B OX=674977 GN=fabD PE=3 SV=1	3	772.741	-0.8005	1.7456e-14	78.75	1057200
324	ALPLPVSVPSHCALMKPAAEK	21	Succi (K)	_ALPLPVSVPSHCALMK(Succi (K))PAAEK_	D0X093	Malonyl CoA-acyl carrier protein transacylase OS=Vibrio alginolyticus 40B OX=674977 GN=fabD PE=3 SV=1	3	772.741	-0.1429	4.884e-05	41.284	28438
325	ALPYIGDGLKPVQR	14	Succi (K)	_ALPYIGDGLK(Succi (K))PVQR_	D0X0F2	DNA topoisomerase (ATP-hydrolyzing) OS=Vibrio alginolyticus 40B OX=674977 GN=VMC_29020 PE=4 SV=1	2	813.946	-0.017757	1.1174e-11	122.51	268210
326	ALQNNAIEEFKR	12	Succi (K)	_ALQNNAIEEFK(Succi (K))R_	D0WUH9	Chromosomal replication initiator protein DnaA OS=Vibrio alginolyticus 40B OX=674977 GN=dnaA PE=3 SV=1	2	766.889	-0.22205	3.3574e-18	172.1	149480
327	ALQYQQAVQALEKAK	15	Succi (K)	_ALQYQQAVQALEK(Succi (K))AK_	D0X155	Chromosome partition protein MukB OS=Vibrio alginolyticus 40B OX=674977 GN=mukB PE=3 SV=1	2	894.978	3.4729	4.2639e-09	106.11	19028
328	ALRPLPEKFHGLTDQEMR	18	Succi (K)	_ALRPLPEK(Succi (K))FHGLTDQEMR_	D0WSP3	Lysine--tRNA ligase OS=Vibrio alginolyticus 40B OX=674977 GN=lysS PE=3 SV=1	3	746.716	-0.6875	2.11e-17	92.319	1047800
329	ALRPLPEKFHGLTDQEMR	18	Succi (K)	_ALRPLPEK(Succi (K))FHGLTDQEMR_	D0WSP3	Lysine--tRNA ligase OS=Vibrio alginolyticus 40B OX=674977 GN=lysS PE=3 SV=1	4	560.289	-0.90606	5.5762e-09	104.86	145580
330	ALRPLPEKFHGLTDQEMR	18	Oxidation (M),Succi (K)	_ALRPLPEK(Succi (K))FHGLTDQEM(Oxidation (M))R_	D0WSP3	Lysine--tRNA ligase OS=Vibrio alginolyticus 40B OX=674977 GN=lysS PE=3 SV=1	3	752.048	-0.93541	1.0496e-05	54.261	176550
331	ALSVDCVDKFPK	12	Succi (K)	_ALSVDCVDK(Succi (K))FPK_	D0WZ20	2,3,4,5-tetrahydropyridine-2,6-dicarboxylate N-succinyltransferase OS=Vibrio alginolyticus 40B OX=674977 GN=dapD PE=3 SV=1	2	739.863	-0.44633	0.03566	54.584	472540
332	ALSVDCVDKFPK	12	Succi (K)	_ALSVDCVDK(Succi (K))FPK_	D0WZ20	2,3,4,5-tetrahydropyridine-2,6-dicarboxylate N-succinyltransferase OS=Vibrio alginolyticus 40B OX=674977 GN=dapD PE=3 SV=1	2	739.863	0.92279	0.0070253	67.548	2061900
333	ALTICTVSDHIKTGEQTTSDER	22	Succi (K)	_ALTICTVSDHIK(Succi (K))TGEQTTSDER_	D0WYY4	Purine nucleoside phosphorylase DeoD-type OS=Vibrio alginolyticus 40B OX=674977 GN=deoD PE=3 SV=1	3	854.738	-0.25467	4.4454e-73	188.82	169940
334	ALTILTVSDHIIR	13	Unmodified	_ALTILTVSDHIIR_	D0WUQ1	Purine nucleoside phosphorylase DeoD-type OS=Vibrio alginolyticus 40B OX=674977 GN=deoD PE=3 SV=1	2	726.433	0.49989	2.1819e-05	90.142	23932
335	ALTKAELAENLFDK	14	Succi (K)	_ALTK(Succi (K))AELAENLFDK_	D0WXD5	Integration host factor subunit alpha OS=Vibrio alginolyticus 40B OX=674977 GN=ihfA PE=3 SV=1	2	831.933	1.5239	9.9503e-15	105.08	28643
336	ALTTKEER	8	Succi (K)	_ALTTK(Succi (K))EER_	D0WXC1	Oxaloacetate decarboxylase beta chain OS=Vibrio alginolyticus 40B OX=674977 GN=oadB PE=3 SV=1	2	524.269	-1.1051	0.012064	45.489	38266
337	ALVEDALNVNSKTSN	15	Succi (K)	_ALVEDALNVNSK(Succi (K))TSN_	D0X1Y1	2-oxoglutarate dehydrogenase E1 component OS=Vibrio alginolyticus 40B OX=674977 GN=VMC_34310 PE=4 SV=1	2	837.913	1.9086	0.0049589	77.157	81161
338	ALVESIKQLPER	12	Succi (K)	_ALVESIK(Succi (K))QLPER_	D0WVM9	RNA polymerase sigma factor FliA OS=Vibrio alginolyticus 40B OX=674977 GN=fliA PE=3 SV=1	2	741.912	-0.48169	5.4635e-11	96.946	24294
339	ALVHLDNKR	9	Succi (K)	_ALVHLDNK(Succi (K))R_	D0X416	Putative beta-barrel assembly-enhancing protease OS=Vibrio alginolyticus 40B OX=674977 GN=VMC_41660 PE=3 SV=1	2	583.32	-0.88973	0.0013738	88.921	121600
340	ALVNNMVVGVTEGFTKK	17	Succi (K)	_ALVNNMVVGVTEGFTK(Succi (K))K_	D0WT88	50S ribosomal protein L6 OS=Vibrio alginolyticus 40B OX=674977 GN=rplF PE=3 SV=1	2	954.001	2.7749	1.6153e-07	117.41	26662
341	ALVNNMVVGVTEGFTKK	17	Oxidation (M),Succi (K)	_ALVNNM(Oxidation (M))VVGVTEGFTK(Succi (K))K_	D0WT88	50S ribosomal protein L6 OS=Vibrio alginolyticus 40B OX=674977 GN=rplF PE=3 SV=1	2	961.998	3.2061	0.0028884	58.508	50224
342	AMANDITKLR	10	Succi (K)	_AMANDITK(Succi (K))LR_	D0WTM3	Putative uroporphyrin-III C-methyltransferase OS=Vibrio alginolyticus 40B OX=674977 GN=VMC_05230 PE=4 SV=1	2	616.819	-0.76561	0.0012314	83.623	419010
343	AMANDITKLR	10	Oxidation (M),Succi (K)	_AM(Oxidation (M))ANDITK(Succi (K))LR_	D0WTM3	Putative uroporphyrin-III C-methyltransferase OS=Vibrio alginolyticus 40B OX=674977 GN=VMC_05230 PE=4 SV=1	2	624.816	-0.99452	0.00057965	83.358	48409
344	AMDKIFTLHADHEQNASTSTVR	22	Succi (K)	_AMDK(Succi (K))IFTLHADHEQNASTSTVR_	D0WWL8	Citrate synthase OS=Vibrio alginolyticus 40B OX=674977 GN=gltA PE=3 SV=1	3	858.075	0.00037591	7.6109e-62	243.26	857540
345	AMDKIFTLHADHEQNASTSTVR	22	Succi (K)	_AMDK(Succi (K))IFTLHADHEQNASTSTVR_	D0WWL8	Citrate synthase OS=Vibrio alginolyticus 40B OX=674977 GN=gltA PE=3 SV=1	4	643.808	-0.68631	9.1949e-40	164.79	231230
346	AMDKIFTLHADHEQNASTSTVR	22	Oxidation (M),Succi (K)	_AM(Oxidation (M))DK(Succi (K))IFTLHADHEQNASTSTVR_	D0WWL8	Citrate synthase OS=Vibrio alginolyticus 40B OX=674977 GN=gltA PE=3 SV=1	4	647.807	-1.0032	0.00020168	49.155	17176
347	AMDKIFTLHADHEQNASTSTVR	22	Oxidation (M),Succi (K)	_AM(Oxidation (M))DK(Succi (K))IFTLHADHEQNASTSTVR_	D0WWL8	Citrate synthase OS=Vibrio alginolyticus 40B OX=674977 GN=gltA PE=3 SV=1	3	863.406	-0.53616	1.678e-30	121.54	81985
348	AMDKPAR	7	Succi (K)	_AMDK(Succi (K))PAR_	D0WVT7	Phosphoglycerate kinase OS=Vibrio alginolyticus 40B OX=674977 GN=pgk PE=3 SV=1	2	444.716	-1.9166	0.060014	51.456	13757
349	AMDKPARPMVAIVGGSK	17	Succi (K)	_AMDK(Succi (K))PARPMVAIVGGSK_	D0WVT7	Phosphoglycerate kinase OS=Vibrio alginolyticus 40B OX=674977 GN=pgk PE=3 SV=1	3	609.987	-1.3479	6.5135e-06	80.026	141880
350	AMDKPARPMVAIVGGSKVSTK	21	Succi (K)	_AMDKPARPMVAIVGGSK(Succi (K))VSTK_	D0WVT7	Phosphoglycerate kinase OS=Vibrio alginolyticus 40B OX=674977 GN=pgk PE=3 SV=1	3	748.401	-1.2124	5.5207e-05	54.418	50007
351	AMDNLAKDLFEK	12	Succi (K)	_AMDNLAK(Succi (K))DLFEK_	D0X0W0	Aminopeptidase N OS=Vibrio alginolyticus 40B OX=674977 GN=pepN PE=4 SV=1	2	747.861	-1.7486	0.010011	48.822	287710
352	AMDNLAKDLFEK	12	Oxidation (M),Succi (K)	_AM(Oxidation (M))DNLAK(Succi (K))DLFEK_	D0X0W0	Aminopeptidase N OS=Vibrio alginolyticus 40B OX=674977 GN=pepN PE=4 SV=1	2	755.858	-0.62119	9.5447e-05	84.999	10872
353	AMEELTGKK	9	Succi (K)	_AMEELTGK(Succi (K))K_	D0WVX1	Aerobic respiration control sensor protein OS=Vibrio alginolyticus 40B OX=674977 GN=arcB PE=4 SV=1	2	553.774	-1.2478	0.0013535	67.507	74318
354	AMEELTGKKEHQLVGLSPWDVYSK	24	Unmodified	_AMEELTGKKEHQLVGLSPWDVYSK_	D0WVX1	Aerobic respiration control sensor protein OS=Vibrio alginolyticus 40B OX=674977 GN=arcB PE=4 SV=1	4	687.103	-0.64681	0.066552	0.14927	11125
355	AMEMVAASKMR	11	Succi (K)	_AMEMVAASK(Succi (K))MR_	D0WUJ7	ATP synthase gamma chain OS=Vibrio alginolyticus 40B OX=674977 GN=atpG PE=3 SV=1	2	662.807	-0.98476	0.001726	50.297	143290
356	AMEMVAASKMR	11	Succi (K)	_AMEMVAASK(Succi (K))MR_	D0WUJ7	ATP synthase gamma chain OS=Vibrio alginolyticus 40B OX=674977 GN=atpG PE=3 SV=1	2	662.807	-0.78266	0.0020883	68.49	59102
357	AMGITAKGGWESVK	14	Succi (K)	_AMGITAK(Succi (K))GGWESVK_	D0X0V8	Glutamate dehydrogenase OS=Vibrio alginolyticus 40B OX=674977 GN=VMC_30580 PE=4 SV=1	2	767.882	0.039297	0.00019142	95.656	121920
[truncated: 5,640 more rows]
